# Supplementary material for: Genomic selection and complex trait prediction using a fast EM algorithm applied to genome-wide markers
Source: BMC Bioinformatics. 2010 Oct 22;11:529. doi: 10.1186/1471-2105-11-529 (PMC3098088; doi:10.1186/1471-2105-11-529)
Supplement: Additional file 3 — emBayesB.zip. The zip file "emBayesB.zip" contains the Fortran 90 source code "emBayesB_gs.f90" and the Windows executable "emBayesB_gs.exe" for the emBayesB program. A readme file gives instructions on using the program and the input/output files. The two input data files "emBayesB_input*.txt" are also in the zip file. [file 1471-2105-11-529-S3.ZIP]

Archive with 5 entries (5 files):
- emBayesB_gs.exe
- emBayesB_gs.f90
- emBayesB_input1.txt
- emBayesB_input2.txt
- emBayesB__readme.txt
