# Supplementary material for: Genomic selection and complex trait prediction using a fast EM algorithm applied to genome-wide markers
Source: BMC Bioinformatics. 2010 Oct 22;11:529. doi: 10.1186/1471-2105-11-529 (PMC3098088; doi:10.1186/1471-2105-11-529)
Supplement: Additional file 3 — emBayesB.zip. The zip file "emBayesB.zip" contains the Fortran 90 source code "emBayesB_gs.f90" and the Windows executable "emBayesB_gs.exe" for the emBayesB program. A readme file gives instructions on using the program and the input/output files. The two input data files "emBayesB_input*.txt" are also in the zip file. [file 1471-2105-11-529-S3.ZIP › emBayesB_gs.f90]

    !     Last change:  RKS   4 Oct 2010    7:17 am

! Using notation similar to that in the papers of Meuwissen et al (2009) and Shepherd et al (2010).
! emBayesB_GS estimates the effects of m(=nSNP) SNPs using n(=nData) data records & m SNP genotypes for each record.
! The fraction of SNPs in LD with QTL is Gamma. So the fraction of SNPs with no effect is (1 - Gamma).
! Hence the prior distribution of SNP effects is a mixture of a Spike (for g=0) with probability (1 - Gamma)
! & a Double Exponential (= DE or Laplace) with parameter Lambda for the non-zero SNP effects (g/=0) with prob gamma.
! Data model is y = Bg + e = (b1 b2 ... bm)g + e where y is nx1, B is nxm, bi is nx1, g is mx1 and e is nx1.
! It is assumed the ei are iid N(0, SigmaE**2). Hence likelihood of y|g is N(Bg, I*SigmaE**2)

! The 5 algorithms used are ICE (Iterated Conditional Expectations), two ECM algorithms, Least Squares and BLUP.
! ICE uses the mixed prior of a Spike and a DE and iteratively calculates E(g|y) until convergence.
! ECM is an Expectation Conditional Maximisation algorithm.
! The 1st ECM only estimates g for each SNP like with ICE.    For each SNP we calculate
!      GammaHat = P(SNP in LD with a QTL) = P(g from DE) = 1 - P(g=0) = P(g/=0)
!      Then the estimated g = GammaHat*Yminus, if Yhat>0
!                      OR g = GammaHat*Yplus,  if Yhat<0      and then iterates until convergence.
! The 2nd ECM estimates all parameters. Each iteration it 1st calculates all gHat's as above, then it calculates
!      estimated Gamma   = (sum of GammaHat)/m                         ie. mean GammaHat
!      estimated Lambda  = (sum of GammHat)/(sum of GammaHat*|gHat|)   ie. = 1/weighted mean of modulus(gHat)
!      estimated SigmaE2 = eHat'eHat/n = (y - B*gHat)'(y - B*gHat)/n
!  and iterates until convergence.

MODULE param_values
 implicit none
 integer(kind=4),  parameter :: IB=4, RP=8
END MODULE param_values

MODULE data_Common
 use param_values
 implicit none
 integer(kind=IB) :: nData, nDataV, nSNP	  	      ! no. animals (est./validate), no. SNPs
 integer(kind=IB) :: nValGrps, iValGrp, nDataVtot             ! no. groups in Validation data, total no. Val. animals
 integer(kind=IB) :: iter, algorithm, algStart, algEnd        ! iteration & algorithm counters
 integer(kind=IB) :: monitorGamma, nMonitor                   ! flag to monitor gamma of selected SNP over iterations
 integer(kind=IB), allocatable :: monitorSNP(:)               ! indexs of SNPs monitored over iterations
 real(kind=RP) :: SigmaEG, SigmaAG, h2G, SOR1, SOR	      ! initial parameters
 real(kind=RP) :: GammaG,  LambdaG, varRatio, LambdaBound     ! initial parameters
 real(kind=RP) :: Gamma,   Lambda, SigmaE2, Sigma, Sigma2, SigmaP ! calculated parameters
 real(kind=RP) :: SQRT2Pi_Sig, LamSig2, K0                    ! calculated constants
 real(kind=RP) :: Yplus, Yminus, sum_Gam, sum_gGam            ! calculated statistics
 real(kind=RP), allocatable :: yDat(:), B(:,:)		      ! data model for estimation
 real(kind=RP), allocatable :: BVal(:,:), pVal(:)    	      ! data for validation
 real(kind=RP), allocatable :: Yhat(:), gHat0(:), gHat1(:)    ! estimates of SNP effects
 real(kind=RP), allocatable :: GammaHat1(:)    		      ! estimates of individual SNP gamma's
 real(kind=RP), allocatable :: p(:), b_yDat(:), b_b(:,:)      ! calculated vectors & matrices to speed up computation
 real(kind=RP), allocatable :: tbv(:), ebv(:)                 ! true & estimated breeding values
 real(kind=RP), allocatable :: tbvV(:), ebvV(:)		      ! true & estimated breeding values
 real(kind=RP), allocatable :: BValtot(:,:), tbvVtot(:)       ! data for validation
 real(kind=RP) :: bestPercent			  	      ! best% of animals to correlate ebv and tbv
 real(kind=RP), allocatable :: tbvBest(:), ebvBest(:)         ! the best% of true & estimated breeding values
 integer(kind=IB) :: bestN			  	      ! no. animals in best%
 integer(kind=IB), allocatable :: indexBest(:),indexBest2(:)  ! indexs of the best animals on ebv or tbv
 LOGICAL :: converged
END MODULE data_Common

MODULE Statistics
  use data_Common
  implicit none
  save
 CONTAINS
 SUBROUTINE MeanSD(n,VecX,meanX,SDx)    		! calculate mean & SD of vector VecX
  implicit none
  integer(kind=IB):: i,j
  integer(kind=IB), INTENT(IN) :: n
  real(kind=RP), INTENT(OUT) :: meanX, SDx
  real(kind=RP) :: sum1, sum2
  real(kind=RP), DIMENSION(:), INTENT(IN) :: VecX       ! vector used to calculate mean & SD
  sum1=0
  sum2=0
  do j=1,n
   sum1 = sum1 + VecX(j)
   sum2 = sum2 + VecX(j)**2
  end do
  meanX=sum1/n                               		! meanX = mean of the n elements of VecX
  SDx=SQRT((sum2-sum1**2/n)/(n-1))           		!   SDx = SD   of the n elements of VecX
  return
 END SUBROUTINE MeanSD

 SUBROUTINE Correlate(n,VecX,VecY,rXY,bYonX)		! correlate X and Y + get regression coefficient of Y on X
  implicit none
  integer(kind=IB) :: i
  integer(kind=IB), INTENT(IN) :: n
  real(kind=RP) :: meanX,meanY,SDx,SDy,sumXY
  real(kind=RP), INTENT(OUT) :: rXY, bYonX
  real(kind=RP), DIMENSION(:), INTENT(IN) :: VecX, VecY
  sumXY=0
  do i=1,n
   sumXY=sumXY+VecX(i)*VecY(i)
  end do
  call MeanSD(n,VecX,meanX,SDx)		        	! calculate mean & SD of X
  call MeanSD(n,VecY,meanY,SDy)		        	! calculate mean & SD of Y
  rXY  =(sumXY-n*meanX*meanY)/((n-1)*SDx*SDy)
  bYonX=(sumXY-n*meanX*meanY)/((n-1)*SDx**2)
  return
 END SUBROUTINE Correlate

 DOUBLE PRECISION FUNCTION ALNORM(X, UPPER)
  !
  !      ALGORITHM AS 66  APPL. STATIST. (1973) VOL.22, NO.3
  !
  !      EVALUATES THE TAIL AREA OF THE STANDARDISED NORMAL CURVE
  !      FROM X TO INFINITY IF UPPER IS .TRUE. OR
  !      FROM MINUS INFINITY TO X IF UPPER IS .FALSE.
  !
     implicit double precision (A-H,M,O-Z)
     double precision LTONE
  !      REAL LTONE, UTZERO, ZERO, HALF, ONE, CON, Z, Y, X
     LOGICAL UPPER, UP
  !
  !      LTONE AND UTZERO MUST BE SET TO SUIT THE PARTICULAR COMPUTER
  !      (SEE INTRODUCTORY TEXT)
  !
     DATA LTONE, UTZERO /7.0, 14.66/
     DATA ZERO, HALF, ONE, CON /0.0, 0.5, 1.0, 1.28/
     UP = UPPER
     Z = X
     IF (Z.GE.ZERO) GOTO 10
     UP = .NOT.UP
     Z = -Z
  10 IF (Z.LE.LTONE.OR.UP.AND.Z.LE.UTZERO) GOTO 20
     ALNORM = ZERO
     GOTO 40
  20 Y = HALF * Z * Z
     IF (Z.GT.CON) GOTO 30
  !
     ALNORM = HALF - Z * (0.398942280444 - 0.399903438504 * Y / &
              (Y + 5.75885480458 - 29.8213557808 /                     &
              (Y + 2.62433121679 + 48.6959930692 /                     &
              (Y + 5.92885724438))))
     GOTO 35
  !
  30 ALNORM = 0.398942280385 * DEXP(-Y) /                       &
              (Z - 3.8052E-8 + 1.00000615302 /                         &
              (Z + 3.98064794E-4 + 1.98615381364 /                     &
              (Z - 0.151679116635 + 5.29330324926 /                    &
              (Z + 4.8385912808 - 15.1508972451 /                      &
              (Z + 0.742380924027 + 30.789933034 / (Z + 3.99019417011))))))
  !
  35 IF(ALNORM.GE.0.)GOTO 40
     write(6,36) ALNORM
  36 FORMAT(' ALNORM ERROR',G12.6)
     ALNORM = ZERO
  40 IF (.NOT.UP) ALNORM = ONE - ALNORM
  RETURN
 END FUNCTION ALNORM
END MODULE Statistics

MODULE Rank
  use param_values
  implicit none
  save
 contains
 SUBROUTINE RankPart(XDONT, IRNGT, NORD)
!  Ranks partially XDONT by IRNGT, up to order NORD
! __________________________________________________________
!  This routine uses a pivoting strategy such as the one of
!  finding the median based on the quicksort algorithm, but
!  we skew the pivot choice to try to bring it to NORD as
!  fast as possible. It uses 2 temporary arrays, where it
!  stores the indices of the values smaller than the pivot
!  (ILOWT), and the indices of values larger than the pivot
!  that we might still need later on (IHIGT). It iterates
!  until it can bring the number of values in ILOWT to
!  exactly NORD, and then uses an insertion sort to rank
!  this set, since it is supposedly small.
!  Michel Olagnon - Feb. 2000
! __________________________________________________________
! _________________________________________________________
      Real(kind=RP), Dimension (:), Intent (In) :: XDONT
      Integer(kind=IB), Dimension (:), Intent (Out) :: IRNGT
      Integer(kind=IB), Intent (In) :: NORD
! __________________________________________________________
      Real(kind=RP)    :: XPIV, XPIV0, XWRK, XWRK1, XMIN, XMAX
!
      Integer(kind=IB), Dimension (SIZE(XDONT)) :: ILOWT, IHIGT
      Integer(kind=IB) :: NDON, JHIG, JLOW, IHIG, IWRK, IWRK1, IWRK2, IWRK3
      Integer(kind=IB) :: IDEB, JDEB, IMIL, IFIN, NWRK, ICRS, IDCR, ILOW
      Integer(kind=IB) :: JLM2, JLM1, JHM2, JHM1
!
      NDON = SIZE (XDONT)
!
!    First loop is used to fill-in ILOWT, IHIGT at the same time
!
      If (NDON < 2) Then
         If (NORD >= 1) IRNGT (1) = 1
         Return
      End If
!
!  One chooses a pivot, best estimate possible to put fractile near
!  mid-point of the set of low values.
!
      If (XDONT(2) < XDONT(1)) Then
         ILOWT (1) = 2
         IHIGT (1) = 1
      Else
         ILOWT (1) = 1
         IHIGT (1) = 2
      End If
!
      If (NDON < 3) Then
         If (NORD >= 1) IRNGT (1) = ILOWT (1)
         If (NORD >= 2) IRNGT (2) = IHIGT (1)
         Return
      End If
!
      If (XDONT(3) < XDONT(IHIGT(1))) Then
         IHIGT (2) = IHIGT (1)
         If (XDONT(3) < XDONT(ILOWT(1))) Then
            IHIGT (1) = ILOWT (1)
            ILOWT (1) = 3
         Else
            IHIGT (1) = 3
         End If
      Else
         IHIGT (2) = 3
      End If
!
      If (NDON < 4) Then
         If (NORD >= 1) IRNGT (1) = ILOWT (1)
         If (NORD >= 2) IRNGT (2) = IHIGT (1)
         If (NORD >= 3) IRNGT (3) = IHIGT (2)
         Return
      End If
!
      If (XDONT(NDON) < XDONT(IHIGT(1))) Then
         IHIGT (3) = IHIGT (2)
         IHIGT (2) = IHIGT (1)
         If (XDONT(NDON) < XDONT(ILOWT(1))) Then
            IHIGT (1) = ILOWT (1)
            ILOWT (1) = NDON
         Else
            IHIGT (1) = NDON
         End If
      Else
         IHIGT (3) = NDON
      End If
!
      If (NDON < 5) Then
         If (NORD >= 1) IRNGT (1) = ILOWT (1)
         If (NORD >= 2) IRNGT (2) = IHIGT (1)
         If (NORD >= 3) IRNGT (3) = IHIGT (2)
         If (NORD >= 4) IRNGT (4) = IHIGT (3)
         Return
      End If
!
      JDEB = 0
      IDEB = JDEB + 1
      JLOW = IDEB
      JHIG = 3
      XPIV = XDONT (ILOWT(IDEB)) + REAL(2*NORD)/REAL(NDON+NORD) * &
                                   (XDONT(IHIGT(3))-XDONT(ILOWT(IDEB)))
      If (XPIV >= XDONT(IHIGT(1))) Then
         XPIV = XDONT (ILOWT(IDEB)) + REAL(2*NORD)/REAL(NDON+NORD) * &
                                      (XDONT(IHIGT(2))-XDONT(ILOWT(IDEB)))
         If (XPIV >= XDONT(IHIGT(1))) &
             XPIV = XDONT (ILOWT(IDEB)) + REAL (2*NORD) / REAL (NDON+NORD) * &
                                          (XDONT(IHIGT(1))-XDONT(ILOWT(IDEB)))
      End If
      XPIV0 = XPIV
!
!  One puts values > pivot in the end and those <= pivot
!  at the beginning. This is split in 2 cases, so that
!  we can skip the loop test a number of times.
!  As we are also filling in the work arrays at the same time
!  we stop filling in the IHIGT array as soon as we have more
!  than enough values in ILOWT.
!
!
      If (XDONT(NDON) > XPIV) Then
         ICRS = 3
         Do
            ICRS = ICRS + 1
            If (XDONT(ICRS) > XPIV) Then
               If (ICRS >= NDON) Exit
               JHIG = JHIG + 1
               IHIGT (JHIG) = ICRS
            Else
               JLOW = JLOW + 1
               ILOWT (JLOW) = ICRS
               If (JLOW >= NORD) Exit
            End If
         End Do
!
!  One restricts further processing because it is no use
!  to store more high values
!
         If (ICRS < NDON-1) Then
            Do
               ICRS = ICRS + 1
               If (XDONT(ICRS) <= XPIV) Then
                  JLOW = JLOW + 1
                  ILOWT (JLOW) = ICRS
               Else If (ICRS >= NDON) Then
                  Exit
               End If
            End Do
         End If
!
      Else
!
!  Same as above, but this is not as easy to optimize, so the
!  DO-loop is kept
!
         Do ICRS = 4, NDON - 1
            If (XDONT(ICRS) > XPIV) Then
               JHIG = JHIG + 1
               IHIGT (JHIG) = ICRS
            Else
               JLOW = JLOW + 1
               ILOWT (JLOW) = ICRS
               If (JLOW >= NORD) Exit
            End If
         End Do
!
         If (ICRS < NDON-1) Then
            Do
               ICRS = ICRS + 1
               If (XDONT(ICRS) <= XPIV) Then
                  If (ICRS >= NDON) Exit
                  JLOW = JLOW + 1
                  ILOWT (JLOW) = ICRS
               End If
            End Do
         End If
      End If
!
      JLM2 = 0
      JLM1 = 0
      JHM2 = 0
      JHM1 = 0
      Do
         if (JLOW == NORD) Exit
         If (JLM2 == JLOW .And. JHM2 == JHIG) Then
!
!   We are oscillating. Perturbate by bringing JLOW closer by one
!   to NORD
!
           If (NORD > JLOW) Then
                XMIN = XDONT (IHIGT(1))
                IHIG = 1
                Do ICRS = 2, JHIG
                   If (XDONT(IHIGT(ICRS)) < XMIN) Then
                      XMIN = XDONT (IHIGT(ICRS))
                      IHIG = ICRS
                   End If
                End Do
!
                JLOW = JLOW + 1
                ILOWT (JLOW) = IHIGT (IHIG)
                IHIGT (IHIG) = IHIGT (JHIG)
                JHIG = JHIG - 1
             Else
                ILOW = ILOWT (JLOW)
                XMAX = XDONT (ILOW)
                Do ICRS = 1, JLOW
                   If (XDONT(ILOWT(ICRS)) > XMAX) Then
                      IWRK = ILOWT (ICRS)
                      XMAX = XDONT (IWRK)
                      ILOWT (ICRS) = ILOW
                      ILOW = IWRK
                   End If
                End Do
                JLOW = JLOW - 1
             End If
         End If
         JLM2 = JLM1
         JLM1 = JLOW
         JHM2 = JHM1
         JHM1 = JHIG
!
!   We try to bring the number of values in the low values set
!   closer to NORD.
!
        Select Case (NORD-JLOW)
         Case (2:)
!
!   Not enough values in low part, at least 2 are missing
!
            Select Case (JHIG)
!!!!!           CASE DEFAULT
!!!!!              write (*,*) "Assertion failed"
!!!!!              STOP
!
!   We make a special case when we have so few values in
!   the high values set that it is bad performance to choose a pivot
!   and apply the general algorithm.
!
            Case (2)
               If (XDONT(IHIGT(1)) <= XDONT(IHIGT(2))) Then
                  JLOW = JLOW + 1
                  ILOWT (JLOW) = IHIGT (1)
                  JLOW = JLOW + 1
                  ILOWT (JLOW) = IHIGT (2)
               Else
                  JLOW = JLOW + 1
                  ILOWT (JLOW) = IHIGT (2)
                  JLOW = JLOW + 1
                  ILOWT (JLOW) = IHIGT (1)
               End If
               Exit
!
            Case (3)
!
!
               IWRK1 = IHIGT (1)
               IWRK2 = IHIGT (2)
               IWRK3 = IHIGT (3)
               If (XDONT(IWRK2) < XDONT(IWRK1)) Then
                  IHIGT (1) = IWRK2
                  IHIGT (2) = IWRK1
                  IWRK2 = IWRK1
               End If
               If (XDONT(IWRK2) > XDONT(IWRK3)) Then
                  IHIGT (3) = IWRK2
                  IHIGT (2) = IWRK3
                  IWRK2 = IWRK3
                  If (XDONT(IWRK2) < XDONT(IHIGT(1))) Then
                     IHIGT (2) = IHIGT (1)
                     IHIGT (1) = IWRK2
                  End If
               End If
               JHIG = 0
               Do ICRS = JLOW + 1, NORD
                  JHIG = JHIG + 1
                  ILOWT (ICRS) = IHIGT (JHIG)
               End Do
               JLOW = NORD
               Exit
!
            Case (4:)
!
!
               XPIV0 = XPIV
               IFIN = JHIG
!
!  One chooses a pivot from the 2 first values and the last one.
!  This should ensure sufficient renewal between iterations to
!  avoid worst case behavior effects.
!
               IWRK1 = IHIGT (1)
               IWRK2 = IHIGT (2)
               IWRK3 = IHIGT (IFIN)
               If (XDONT(IWRK2) < XDONT(IWRK1)) Then
                  IHIGT (1) = IWRK2
                  IHIGT (2) = IWRK1
                  IWRK2 = IWRK1
               End If
               If (XDONT(IWRK2) > XDONT(IWRK3)) Then
                  IHIGT (IFIN) = IWRK2
                  IHIGT (2) = IWRK3
                  IWRK2 = IWRK3
                  If (XDONT(IWRK2) < XDONT(IHIGT(1))) Then
                     IHIGT (2) = IHIGT (1)
                     IHIGT (1) = IWRK2
                  End If
               End If
!
               JDEB = JLOW
               NWRK = NORD - JLOW
               IWRK1 = IHIGT (1)
               JLOW = JLOW + 1
               ILOWT (JLOW) = IWRK1
               XPIV = XDONT (IWRK1) + REAL (NWRK) / REAL (NORD+NWRK) * &
                                      (XDONT(IHIGT(IFIN))-XDONT(IWRK1))
!
!  One takes values <= pivot to ILOWT
!  Again, 2 parts, one where we take care of the remaining
!  high values because we might still need them, and the
!  other when we know that we will have more than enough
!  low values in the end.
!
               JHIG = 0
               Do ICRS = 2, IFIN
                  If (XDONT(IHIGT(ICRS)) <= XPIV) Then
                     JLOW = JLOW + 1
                     ILOWT (JLOW) = IHIGT (ICRS)
                     If (JLOW >= NORD) Exit
                  Else
                     JHIG = JHIG + 1
                     IHIGT (JHIG) = IHIGT (ICRS)
                  End If
               End Do
!
               Do ICRS = ICRS + 1, IFIN
                  If (XDONT(IHIGT(ICRS)) <= XPIV) Then
                     JLOW = JLOW + 1
                     ILOWT (JLOW) = IHIGT (ICRS)
                  End If
               End Do
           End Select
!
!
         Case (1)
!
!  Only 1 value is missing in low part
!
            XMIN = XDONT (IHIGT(1))
            IHIG = 1
            Do ICRS = 2, JHIG
               If (XDONT(IHIGT(ICRS)) < XMIN) Then
                  XMIN = XDONT (IHIGT(ICRS))
                  IHIG = ICRS
               End If
            End Do
!
            JLOW = JLOW + 1
            ILOWT (JLOW) = IHIGT (IHIG)
            Exit
!
!
         Case (0)
!
!  Low part is exactly what we want
!
            Exit
!
!
         Case (-5:-1)
!
!  Only few values too many in low part
!
            IRNGT (1) = ILOWT (1)
            Do ICRS = 2, NORD
               IWRK = ILOWT (ICRS)
               XWRK = XDONT (IWRK)
               Do IDCR = ICRS - 1, 1, - 1
                  If (XWRK < XDONT(IRNGT(IDCR))) Then
                     IRNGT (IDCR+1) = IRNGT (IDCR)
                  Else
                     Exit
                  End If
               End Do
               IRNGT (IDCR+1) = IWRK
            End Do
!
            XWRK1 = XDONT (IRNGT(NORD))
            Do ICRS = NORD + 1, JLOW
               If (XDONT(ILOWT (ICRS)) < XWRK1) Then
                  XWRK = XDONT (ILOWT (ICRS))
                  Do IDCR = NORD - 1, 1, - 1
                     If (XWRK >= XDONT(IRNGT(IDCR))) Exit
                     IRNGT (IDCR+1) = IRNGT (IDCR)
                  End Do
                  IRNGT (IDCR+1) = ILOWT (ICRS)
                  XWRK1 = XDONT (IRNGT(NORD))
               End If
            End Do
!
            Return
!
!
         Case (:-6)
!
! last case: too many values in low part
!
            IDEB = JDEB + 1
            IMIL = (JLOW+IDEB) / 2
            IFIN = JLOW
!
!  One chooses a pivot from 1st, last, and middle values
!
            If (XDONT(ILOWT(IMIL)) < XDONT(ILOWT(IDEB))) Then
               IWRK = ILOWT (IDEB)
               ILOWT (IDEB) = ILOWT (IMIL)
               ILOWT (IMIL) = IWRK
            End If
            If (XDONT(ILOWT(IMIL)) > XDONT(ILOWT(IFIN))) Then
               IWRK = ILOWT (IFIN)
               ILOWT (IFIN) = ILOWT (IMIL)
               ILOWT (IMIL) = IWRK
               If (XDONT(ILOWT(IMIL)) < XDONT(ILOWT(IDEB))) Then
                  IWRK = ILOWT (IDEB)
                  ILOWT (IDEB) = ILOWT (IMIL)
                  ILOWT (IMIL) = IWRK
               End If
            End If
            If (IFIN <= 3) Exit
!
            XPIV = XDONT (ILOWT(1)) + REAL(NORD)/REAL(JLOW+NORD) * &
                                      (XDONT(ILOWT(IFIN))-XDONT(ILOWT(1)))
            If (JDEB > 0) Then
               If (XPIV <= XPIV0) &
                   XPIV = XPIV0 + REAL(2*NORD-JDEB)/REAL (JLOW+NORD) * &
                                  (XDONT(ILOWT(IFIN))-XPIV0)
            Else
               IDEB = 1
            End If
!
!  One takes values > XPIV to IHIGT
!  However, we do not process the first values if we have been
!  through the case when we did not have enough low values
!
            JHIG = 0
            JLOW = JDEB
!
            If (XDONT(ILOWT(IFIN)) > XPIV) Then
               ICRS = JDEB
               Do
                 ICRS = ICRS + 1
                  If (XDONT(ILOWT(ICRS)) > XPIV) Then
                     JHIG = JHIG + 1
                     IHIGT (JHIG) = ILOWT (ICRS)
                     If (ICRS >= IFIN) Exit
                  Else
                     JLOW = JLOW + 1
                     ILOWT (JLOW) = ILOWT (ICRS)
                     If (JLOW >= NORD) Exit
                  End If
               End Do
!
               If (ICRS < IFIN) Then
                  Do
                     ICRS = ICRS + 1
                     If (XDONT(ILOWT(ICRS)) <= XPIV) Then
                        JLOW = JLOW + 1
                        ILOWT (JLOW) = ILOWT (ICRS)
                     Else
                        If (ICRS >= IFIN) Exit
                     End If
                  End Do
               End If
           Else
               Do ICRS = IDEB, IFIN
                  If (XDONT(ILOWT(ICRS)) > XPIV) Then
                     JHIG = JHIG + 1
                     IHIGT (JHIG) = ILOWT (ICRS)
                  Else
                     JLOW = JLOW + 1
                     ILOWT (JLOW) = ILOWT (ICRS)
                     If (JLOW >= NORD) Exit
                  End If
               End Do
!
               Do ICRS = ICRS + 1, IFIN
                  If (XDONT(ILOWT(ICRS)) <= XPIV) Then
                     JLOW = JLOW + 1
                     ILOWT (JLOW) = ILOWT (ICRS)
                  End If
               End Do
            End If
!
         End Select
!
      End Do
!
!  Now, we only need to complete ranking of the 1:NORD set
!  Assuming NORD is small, we use a simple insertion sort
!
      IRNGT (1) = ILOWT (1)
      Do ICRS = 2, NORD
         IWRK = ILOWT (ICRS)
         XWRK = XDONT (IWRK)
         Do IDCR = ICRS - 1, 1, - 1
            If (XWRK < XDONT(IRNGT(IDCR))) Then
               IRNGT (IDCR+1) = IRNGT (IDCR)
            Else
               Exit
            End If
         End Do
         IRNGT (IDCR+1) = IWRK
      End Do
     return
 END SUBROUTINE RankPart 
END MODULE Rank

PROGRAM Main
 use data_Common
 implicit none
 open( 7,file='emBayesB_input1.txt')
 open( 8,file='emBayesB_input2.txt')
 open( 9,file='emBayesB_iterations_GS.txt')
 open(11,file='emBayesB_Est_Summary_GS.txt')
 open(12,file='emBayesB_Val_Summary_GS.txt')
 open(13,file='Gammas_4_selected_SNPs_GS.txt')
 open(14,file='gHats_4_selected_SNPs_GS.txt')
 open(15,file='ebv_n_tbv_Val_GS.txt')
 open(16,file='SNP_to_monitor_for_gamma_GS.txt')
 open(17,file='monitored_SNP_gammas_GS.txt')
 call InitRead                      		! reads in data + parameters & initialises vectors + matrices
 algorithm=0
 call Output
 do algorithm = algStart, algEnd    		! iteratively estimate SNP effects using chosen algorithm
!  if (algorithm.ne.4) then                      ! skip 4th algorithm
   call Iterate                      		! 1=ICE, 2=ECM (g only), 3=ECM (all parameters), 4=LS, 5=BLUP
   call Output                                  ! output results of estimation
   if (nDataVtot.gt.0) then                     ! if required, output results of validation
    do iValGrp = 1, nValGrps
     call Validate
    end do
   endif
!  endif
 end do
END PROGRAM Main

SUBROUTINE InitRead    				! read in data & parameters and initialise vectors & matrices
 use data_Common
 use Statistics
 implicit none
 integer(kind=IB) :: i,j,k,id
 real(kind=RP) :: mean, SD		        ! mean & SD of various variables
 write(6,*)
 write(6,*) ' reading data'
 read(7,*) nData     				! number data records (=n)
 read(7,*) nDataVtot    			! Total no. validation data records to read in (0=no validation)
 read(7,*) nSNP      				! number SNP loci (=m)
 read(7,*) bestPercent 				! best % of ebv to correlate with tbv
 read(7,*) GammaG     				! the Guessed fraction of SNPs used in algorithms
 read(7,*) LambdaBound                          ! bound on Lambda
 read(7,*) h2G        			        ! heritability
 read(7,*) SigmaEG   				! residual SD of the n iid ei in data model y = Bg + e
 read(7,*) algStart  				! first algorithm chosen
 read(7,*) algEnd    				! last  algorithm chosen
 read(7,*) SOR1    				! Successive Over Relaxation factor (=1, try <1 if not converging)
 read(7,*) monitorGamma                         ! monitor gamma of selected SNP over iterations
                                                ! 0=no, 1=yes, 2=only output SNP with converged gamma>p ie. select SNP
 read(7,*) nValGrps    				! No. groups in the Validation data
 nDataV = nDataVtot/nValGrps                    ! no. animals in each Validation group/generation
 write(6,*) 'no. SNPs =',nSNP,', no. records (estimate) =',nData,', no. records (validate) =',nDataVtot,' no. Val. Grps =',nValGrps
 call Constants                                 ! set the parameters and constants
 allocate(yDat(nData),B(nData,nSNP),Yhat(nSNP),gHat0(nSNP),gHat1(nSNP))
 allocate(p(nSNP),b_yDat(nSNP),b_b(nSNP,nSNP),GammaHat1(nSNP))
 allocate(tbv(nData))
 if(nDataVtot.gt.0) allocate(BValtot(nDataVtot,nSNP),tbvVtot(nDataVtot),pVal(nSNP))
 if(nDataVtot.gt.0) allocate(BVal(nDataV,nSNP),tbvV(nDataV))
 write(9,20) nData,nSNP,GammaG,h2G,SigmaEG,algStart,algEnd
 20 format(' No. records = ',I5,/' No. SNPs    = ',I5,/' Gamma Guess = ',F10.6,/' heritability   = ',F10.6,&
          /' SigmaE = ',F10.6,/' First algorithm is ',I2,/' Last algorithm is ',I2)
 write(9,*)
 write(9,*) 'Lambda Guess= ',LambdaG,' (= guessed parameter of the double exponential ie. SNPs in LD with QTL)'
 read(8,*)
 do i=1,nData
  read(8,*) id, tbv(i), yDat(i)            	! for animal i, input id, tbv, y &
  read(8,*) (B(i,j), j=1,nSNP)			!  the genotype (0,1,2) of each SNP ( 0='0_0', 1='0_1', 2='1_1')
 enddo
 call MeanSD(nData,yDat,mean,SD)                ! calculate mean & SD of y data
 yDat = yDat - mean                             ! centre y data
 SigmaP=SD                                      ! keep SD of y data
 call MeanSD(nData,tbv,mean,SD)                 ! calculate mean & SD of y data
 tbv = tbv - mean                               ! centre tbv data
! write(9,*)
! write(9,*) ' y data and genotype the genotype (0,1,2) of each SNP ( 0=0_0, 1=0_1, 2=1_1)'
! do i=1,nData
!  write(9,10) yDat(i)
!  write(9,11) (B(i,j), j=1,nSNP)
!  11 FORMAT(20x,20000F3.0)
! enddo
 p=SUM(B,1)/(2.*nData)                         	! calculate frequency of reference allele (=1) for each SNP
! write(9,*)
! do j=1,nSNP
!  write(9,30) j, p(j), 2.*p(j), SQRT( 2.*p(j)*(1-p(j)) )
!  30 format(' For SNP = ',I3,', allele 1 freq = ',F6.3,'  mean(2p) = ',F6.3,'  SD (=sqrt[2pq]) = ',F6.3)
! end do
 write(6,*) 'calculating By + standardising B.   Size of B = nData*nSNP = ',RP*nData*nSNP/1000000.,' Mb'
 b_yDat=0.
 do j=1,nSNP                                    ! standardise B(i,j) [ = (b-mean)/SD ]
  do i=1,nData
   B(i,j) = ( B(i,j)-2.*p(j) )/SQRT( 2.*p(j)*(1-p(j)) )   
   b_yDat(j) = b_yDat(j) + B(i,j)*yDat(i)
  end do
 end do
! write(9,*)
! write(9,*) 'The recoded B(i,j) matrix is:'
! do i=1,nData
!  write(9,31) ( B(i,j), j=1,nSNP)
!  31 format(10F10.4)
! end do
! write(9,*)
! do j=1,nSNP
!  write(9,32) j, b_yDat(j)
!  32 format(' For SNP = ',I3,',    B(i,j)*yDat(i) = ',F7.3)
! end do
 write(6,*) 'calculating bj*bk.   Matrix size = nSNP*nSNP =',RP*nSNP*nSNP/1000000.,'Mb'
 b_b=0
 do j=1,nSNP
  do k=j,nSNP
   do i=1,nData
    b_b(j,k) = b_b(j,k) + B(i,j)*B(i,k)  	! working array for speeding up the calculation of Yhat
   end do
   b_b(k,j) = b_b(j,k)                   	! it is symmetric
  end do
 end do
! write(9,*)
! write(9,*) 'The matrix b_b(j,k) [= sum B(i,j)*B(i,k)] is:'
! do j=1,nSNP
!  write(9,33) ( b_b(j,k), k=1,nSNP)
!  33 format(10F10.4)
! end do
 if (monitorGamma.eq.1) then                    ! then read in the SNP selected for monitoring
  allocate(monitorSNP(nSNP))
  READ(16,*)                                    ! skip 1st line
  WRITE(6,*)' SNP    gammaHat      gHat'
  i=0
  do WHILE (i<nSNP)
   READ(16,"(I5)",END=101) monitorSNP(i+1)      ! read each SNP index
   WRITE(6,*) monitorSNP(i+1)
   i=i+1                                        ! count SNPs
  end do
  101 nMonitor=i
  write (6,*) 'no. SNP to be monitored =',nMonitor
  WRITE(17,51) (monitorSNP(i), i=1,nMonitor)
  51 FORMAT('Iter',1000I6)
 end if
 return
END SUBROUTINE InitRead

SUBROUTINE Output    			! output results
 use data_Common
 use Statistics
 USE Rank
 implicit none
 integer(kind=IB) :: i,j,k
 INTEGER(kind=IB), DIMENSION(6) :: Num
 real(kind=RP) :: mean, SD		! mean & SD of various variables
 real(kind=RP) :: rXY, bYonX
 allocate(ebv(nData), indexBest(nData))
 allocate(ebvBest(nData), tbvBest(nData))
 if (algorithm.eq.0) then
  write(11,20) nData,nSNP,GammaG,h2G,SigmaEG,algStart,algEnd,nDataVtot,BestPercent,nValGrps
  20 format(' No. training records = ',I5/' No. SNPs    = ',I5/' Gamma Guess = ',F10.6/' heritability   = ',F10.6,&
           /' SigmaE = ',F10.6/' First algorithm = ',I2/' Last algorithm = ',I2/' Total no. validation records = ',I5,&
           /' Percentage of best selected = ',F6.2/' No. validation groups = ',I3)
  write(11,*)
  write(11,*) 'Lambda Guess= ',LambdaG,' (= guessed parameter of the double exponential ie. SNPs in LD with QTL)'
 end if
 if (algorithm.ge.1) then
  write(11,*)
  write(11,15) algorithm
  15 FORMAT('**********   The RESULTS for ALGORITHM ',I1 ,' are:   ************************************************'&
            /'           (1=ICE, 2=ECM (g only), 3=ECM all, 4=LS, 5=BLUP')
  write(11,*)
  write(11,*) '**** The estimated g value for each SNP is (input order) ****************'
  do j=1,nSNP-1
   write(11,40,ADVANCE='NO') gHat1(j)          ! output the estimated g values for each SNP
   40 FORMAT(X,F10.6)
  end do
  write(11,40) gHat1(nSNP)
  if (algorithm.eq.2 .OR. algorithm.eq.3) then
   write(11,*)
   write(11,*) '**** The estimated Gamma for each SNP (ie. GammaHat1) is (input order) ****************'
   do j=1,nSNP-1
    write(11,40,ADVANCE='NO') GammaHat1(j)     ! output the estimated Gamma for each SNP
   end do
   write(11,40) GammaHat1(nSNP)
   write(13,*)'The estimated Gammas of the ',nSNP,' selected SNPs using algorithm',algorithm
   write(13,*) (GammaHat1(j), j=1,nSNP)     	! output to plot the estimated Gamma for each SNP
   write(14,*)'The estimated gHats of the ',nSNP,' selected SNPs using algorithm',algorithm
   write(14,*) (gHat1(j), j=1,nSNP)     	! output to plot the estimated gHat for each SNP
  end if
  Num=0
  do j=1,nSNP
   if (gHat1(j).gt.0)    Num(1) = Num(1)+1
   if (gHat1(j).gt.0.01) Num(2) = Num(2)+1
   if (gHat1(j).gt.0.05) Num(3) = Num(3)+1
   if (gHat1(j).gt.0.1)  Num(4) = Num(4)+1
   if (gHat1(j).gt.0.2)  Num(5) = Num(5)+1
  end do
  write(11,*) 'The number of gHats >0    is equal to ',Num(1)
  write(11,*) 'The number of gHats >0.01 is equal to ',Num(2)
  write(11,*) 'The number of gHats >0.05 is equal to ',Num(3)
  write(11,*) 'The number of gHats >0.1  is equal to ',Num(4)
  write(11,*) 'The number of gHats >0.2  is equal to ',Num(5)
  write(11,*)
  Num=0
  do j=1,nSNP
   if (GammaHat1(j).gt.0)    Num(1) = Num(1)+1
   if (GammaHat1(j).gt.0.05) Num(2) = Num(2)+1
   if (GammaHat1(j).gt.0.1)  Num(3) = Num(3)+1
   if (GammaHat1(j).gt.0.2)  Num(4) = Num(4)+1
   if (GammaHat1(j).gt.0.5)  Num(5) = Num(5)+1
   if (GammaHat1(j).gt.0.9)  Num(6) = Num(6)+1
  end do
  write(11,*) 'The number of GammaHats >0    is equal to ',Num(1)
  write(11,*) 'The number of GammaHats >0.05 is equal to ',Num(2)
  write(11,*) 'The number of GammaHats >0.1  is equal to ',Num(3)
  write(11,*) 'The number of GammaHats >0.2  is equal to ',Num(4)
  write(11,*) 'The number of GammaHats >0.5  is equal to ',Num(5)
  write(11,*) 'The number of GammaHats >0.9  is equal to ',Num(6)
  write(11,*)
  call MeanSD(nSNP,gHat1,mean,SD)	! calculate mean & SD of all estimated SNP effects
  write(11,*) 'Observed mean of all the estimated SNP effects = ', mean
  write(11,*) '  Observed SD of all the estimated SNP effects = ', SD
  write(11,*)
  call MeanSD(nData,yDat,mean,SD)       ! calculate mean & SD of y data
  write(11,*) 'Observed mean of the y values = ', mean
  write(11,*) '  Observed SD of the y values = ', SD
  write(11,*) '  Expected SD of the y values = ', SQRT(SigmaAG**2+SigmaEG**2),' (= Va + Ve)'
  write(11,*)
  call MeanSD(nData,tbv,mean,SD)	! calculate mean & SD of true breeding values
  write(11,*) 'Observed mean of the true breeding values = ', mean,'  using tbv read in'
  write(11,*) '  Observed SD of the true breeding values = ', SD
  write(11,*) '  Expected SD of the true breeding values = ', SigmaAG,' = sqrt(m*GammaG*2/LambdaG**2) for standardised B'
  write(11,*)
  ebv=MATMUL(B,gHat1)			! estimated breeding values = B*gHat1
  call MeanSD(nData,ebv,mean,SD)	! calculate mean & SD of estimated breeding values
  write(11,*) 'Mean of the estimated breeding values = ', mean
  write(11,*) '  SD of the estimated breeding values = ', SD
  write(11,*)
  call Correlate(nData,ebv,tbv,rXY,bYonX)! calculate correlation btwn tbv & ebv AND regression of tbv on ebv
  write(11,*) '       Correlation between true & estimated bv = ', rXY
  write(11,*) 'Regression of true on estimated breeding value = ', bYonX
  write(11,*)
! now select bestPercent of animals on ebv and correlate with tbv
  if (NINT(bestpercent).gt.0) then
   bestN = INT(bestPercent*nData/100.)  ! no. animals to select
   write(11,*) 'bestN = ',bestN
   ebv=-1*ebv                           ! negate ebv so we sort from largest to smallest; currently opposite!
   call RankPart(ebv, indexBest, bestN)
   ebv=-1*ebv                           ! negate ebv to get original ebv back
   do i=1,bestN
    ebvBest(i)=ebv(indexBest(i))
    tbvBest(i)=tbv(indexBest(i))
   end do
   call MeanSD(bestN,ebvBest,mean,SD)	! calculate mean & SD of estimated breeding values of best%
   write(11,*) 'Mean of the estimated breeding values of best% ebv = ', mean
   write(11,*) '  SD of the estimated breeding values of best% ebv = ', SD
   write(11,*)
   call Correlate(bestN,ebvBest,tbvBest,rXY,bYonX)! correlate best% of ebv with tbv + regress tbv on best% ebv
   write(11,*) '           The best percentage selected on ebv = ', bestPercent
   write(11,*) '               The no. animals selected on ebv = ', bestN
   write(11,*) '       Correlation between true & estimated bv = ', rXY
   write(11,*) 'Regression of true on estimated breeding value = ', bYonX
   write(11,*)
! now select bestPercent of animals on tbv and correlate with ebv
   tbv=-1*tbv                           ! negate tbv so we sort from largest to smallest; currently opposite!
   call RankPart(tbv, indexBest, bestN)
   tbv=-1*tbv                           ! negate tbv to get original tbv back
   do i=1,bestN
    ebvBest(i)=ebv(indexBest(i))
    tbvBest(i)=tbv(indexBest(i))
   end do
   call MeanSD(bestN,tbvBest,mean,SD)	! calculate mean & SD of true breeding values of best%
   write(11,*) 'Mean of the estimated breeding values of best% tbv = ', mean
   write(11,*) '  SD of the estimated breeding values of best% tbv = ', SD
   write(11,*)
   call Correlate(bestN,ebvBest,tbvBest,rXY,bYonX)! correlate best% of tbv with ebv + regress best% tbv on ebv
   write(11,*) '           The best percentage selected on tbv = ', bestPercent
   write(11,*) '               The no. animals selected on tbv = ', bestN
   write(11,*) '       Correlation between true & estimated bv = ', rXY
   write(11,*) 'Regression of true on estimated breeding value = ', bYonX
   write(11,*)
  endif

  if (algorithm.eq.3) then
   write(11,55) Gamma,Lambda,SQRT(SigmaE2)
   55 format(' Estimated Gamma  = ',F10.6,/' Estimated Lambda = ',F10.6,/' Estimated SigmaE = ',F10.6)
   write(11,*)
  end if
  if (algorithm.eq.3 .AND. monitorGamma.eq.2) then
   WRITE(16,*)' SNP    gammaHat      gHat'
   do j=1,nSNP
    if (GammaHat1(j).gt.0.1) then
     WRITE(16,50)j,GammaHat1(j),gHat1(j)
     50 FORMAT(I5,2F12.6)
    end if
   end do
  end if
 end if
 deallocate(ebv,indexBest)
 deallocate(ebvBest,tbvBest)
 return
END SUBROUTINE Output

SUBROUTINE Validate    			! output results
 use data_Common
 use Statistics
 USE Rank
 implicit none
 integer(kind=IB) :: i,j,id
 real(kind=RP) :: mean, SD, temp	! mean & SD of various variables
 real(kind=RP) :: rXY, bYonX
 LOGICAL :: found
 allocate(ebvV(nDataV), indexBest(nDataV), indexBest2(nDataV))
 allocate(ebvBest(nDataV), tbvBest(nDataV))
 write(6,*)
 write(6,*)'Now validating the estimates'
 if (algorithm.eq.algStart .AND. iValGrp.eq.1) then
  write(12,20) nData,nSNP,GammaG,h2G,SigmaEG,algStart,algEnd,nDataVtot,BestPercent,nValGrps
  20 format(' No. training records = ',I5/' No. SNPs    = ',I5/' Gamma Guess = ',F10.6/' heritability   = ',F10.6,&
           /' SigmaE = ',F10.6/' First algorithm = ',I2/' Last algorithm = ',I2/' Total no. validation records = ',I5,&
           /' Percentage of best selected = ',F6.2/' No. validation groups = ',I3)
  write(12,*)
  write(12,*) 'Lambda Guess= ',LambdaG,' (= guessed parameter of the double exponential ie. SNPs in LD with QTL)'
  read(8,*)                             ! skip comment
  do i=1,nDataVtot
   read(8,*) id, tbvVtot(i), temp       ! for animal i, input id, tbv, y &
   read(8,*) (BValtot(i,j), j=1,nSNP)	!  the genotype (0,1,2) of each SNP ( 0='0_0', 1='0_1', 2='1_1')
  enddo
 endif
 tbvV = tbvVtot( 1+(iValGrp-1)*nDataV:iValGrp*nDataV)
 call MeanSD(nDataV,tbvV,mean,SD)       ! calculate mean & SD of tbvV data
 tbvV = tbvV - mean                     ! centre tbvV data
 BVal = BValtot( 1+(iValGrp-1)*nDataV:iValGrp*nDataV,:)

 pVal=SUM(BVal,1)/(2.*nDataV)           ! calculate frequency of reference allele (=1) for each SNP
 do j=1,nSNP                            ! standardise BVal [ = (bj-mean)/SD ]
  do i=1,nDataV
   if (pVal(j).eq.0 .OR. pVal(j).eq.1) then
     BVal(i,j)=0
    else
     BVal(i,j)=(BVal(i,j)-2.*pVal(j))/SQRT(2.*pVal(j)*(1-pVal(j)))
   endif
  end do
 end do
 write(12,*)
 write(12,15) iValGrp,algorithm
 15 FORMAT('**********   The VALIDATION RESULTS: GROUP =',I1,' AND ALGORITHM ',I1 ,' are:   ************************************************'&
          /'               (1=ICE, 2=ECM (g only), 3=ECM all), 4=LS, 5=BLUP')
 write(12,*)
 call MeanSD(nDataV,tbvV,mean,SD)	! calculate mean & SD of true breeding values
 write(12,*) 'Observed mean of the true breeding values = ', mean,'  using tbv read in'
 write(12,*) '  Observed SD of the true breeding values = ', SD
 write(12,*) '  Expected SD of the true breeding values = ', SigmaAG,' = sqrt(m*GammaG*2/LambdaG**2) for standardised B'
 write(12,*)
 ebvV=MATMUL(BVal,gHat1)		! estimated breeding values = B*gHat1
 call MeanSD(nDataV,ebvV,mean,SD)	! calculate mean & SD of estimated breeding values
 write(12,*) 'Mean of the estimated breeding values = ', mean
 write(12,*) '  SD of the estimated breeding values = ', SD
 write(12,*)
 call Correlate(nDataV,ebvV,tbvV,rXY,bYonX)! calculate correlation btwn tbv & ebv AND regression of tbv on ebv
 write(12,*) '       Correlation between true & estimated bv = ', rXY
 write(12,*) 'Regression of true on estimated breeding value = ', bYonX
 write(12,*)
! now select bestPercent of animals on ebv and correlate with tbv
 if (NINT(bestpercent).gt.0) then
  bestN = INT(bestPercent*nDataV/100.)   ! no. best animals to select for rank & ordinary correlations
  ebvV=-1*ebvV                           ! negate ebv so we sort from largest to smallest; currently opposite!
  call RankPart(ebvV, indexBest, nDataV)
  ebvV=-1*ebvV                           ! negate ebv to get original ebv back
  do i=1,nDataV
   ebvBest(i)=ebvV(indexBest(i))         ! sort the ebv from largest to smallest
   tbvBest(i)=tbvV(indexBest(i))         ! sort tbv on the order of ebv
  end do
!  WRITE(12,*) '   i      ebvV   IndexBest  tbvV      ebvBest     tbvBest'
!  do i =1,nDataV
!   WRITE(12,50)  i, ebvV(i), IndexBest(i), tbvV(i), ebvBest(i), tbvBest(i)
!   50 FORMAT(i5,2x, f9.5,2x, i6,2x,        f9.5,2x, f9.5,2x,    f9.5)
!  end do
  call MeanSD(bestN,ebvBest,mean,SD)	! calculate mean & SD of estimated breeding values of best%
  write(12,*) 'Mean of the estimated breeding values of best% ebv = ', mean
  write(12,*) '  SD of the estimated breeding values of best% ebv = ', SD
  write(12,*)
  call Correlate(bestN,ebvBest,tbvBest,rXY,bYonX)! correlate best% of ebv with tbv + regress tbv on best% ebv
  write(12,*) '           The best percentage selected on ebv = ', bestPercent
  write(12,*) '               The no. animals selected on ebv = ', bestN
  write(12,*) 'Regression of true on estimated breeding value = ', bYonX
  write(12,*) '       Correlation between true & estimated bv = ', rXY
  tbvV=-1*tbvV                           ! negate tbv so we sort from largest to smallest; currently opposite!
  call RankPart(tbvV, indexBest2, nDataV)
  tbvV=-1*tbvV                           ! negate tbv to get original tbv back
  do i=1,nDataV
   j=1
   found=.false.
   do while (.not.found)
    if (indexBest2(j).EQ.indexBest(i)) then
      ebvBest(i)=i                     ! sorted rankings of best animal ebvs = 1,2,3,4,5,6,...,nDataV
      tbvBest(i)=j                     ! rank of animal's tbv for rank correlation
      found=.true.
     else
      j=j+1
    end if
   end do
  end do
!  WRITE(12,*) '   i      ebvV   IndexBest  tbvV   IndexBest2 ebvBest tbvBest'
!  do i =1,nDataV
!   WRITE(12,70)  i, ebvV(i), IndexBest(i), tbvV(i), IndexBest2(i), ebvBest(i), tbvBest(i)
!   70 FORMAT(i5,2x, f9.5,2x, i6,2x,        f9.5,2x, i6,2x,        f6.1,2x,    f6.1)
!  end do
  call Correlate(bestN,ebvBest,tbvBest,rXY,bYonX)! rank correlate best% of ebv with tbv
  write(12,*) '  Rank Correlation between true & estimated bv = ', rXY
  write(12,*)
  write(12,*)
! now select bestPercent of animals on tbv and correlate with ebv
  tbvV=-1*tbvV                           ! negate tbv so we sort from largest to smallest; currently opposite!
  call RankPart(tbvV, indexBest, nDataV)
  tbvV=-1*tbvV                           ! negate tbv to get original tbv back
  do i=1,nDataV
   ebvBest(i)=ebvV(indexBest(i))
   tbvBest(i)=tbvV(indexBest(i))
  end do
!  WRITE(12,*) '   i      tbvV   IndexBest  ebvV      tbvBest     ebvBest'
!  do i =1,nDataV
!   WRITE(12,80)  i, tbvV(i), IndexBest(i), ebvV(i), tbvBest(i), ebvBest(i)
!   80 FORMAT(i5,2x, f9.5,2x, i6,2x,        f9.5,2x, f9.5,2x,    f9.5)
!  end do
  call MeanSD(bestN,tbvBest,mean,SD)	! calculate mean & SD of true breeding values of best%
  write(12,*) 'Mean of the estimated breeding values of best% tbv = ', mean
  write(12,*) '  SD of the estimated breeding values of best% tbv = ', SD
  write(12,*)
  call Correlate(bestN,ebvBest,tbvBest,rXY,bYonX)! correlate best% of tbv with ebv + regress best% tbv on ebv
  write(12,*) '           The best percentage selected on tbv = ', bestPercent
  write(12,*) '               The no. animals selected on tbv = ', bestN
  write(12,*) 'Regression of true on estimated breeding value = ', bYonX
  write(12,*) '       Correlation between true & estimated bv = ', rXY
  ebvV=-1*ebvV                           ! negate ebv so we sort from largest to smallest; currently opposite!
  call RankPart(ebvV, indexBest2, nDataV)
  ebvV=-1*ebvV                           ! negate ebv to get original ebv back
  do i=1,nDataV
   j=1
   found=.false.
   do while (.not.found)
    if (indexBest2(j).EQ.indexBest(i)) then
      tbvBest(i)=i                     ! sorted rankings of best animal ebvs = 1,2,3,4,5,6,...,nDataV
      ebvBest(i)=j                     ! rank of animal's tbv for rank correlation
      found=.true.
     else
      j=j+1
    end if
   end do
  end do
!  WRITE(12,*) '   i      tbvV   IndexBest  ebvV   IndexBest2 tbvBest ebvBest'
!  do i =1,nDataV
!   WRITE(12,70)  i, tbvV(i), IndexBest(i), ebvV(i), IndexBest2(i), tbvBest(i), ebvBest(i)
!  end do
  call Correlate(bestN,ebvBest,tbvBest,rXY,bYonX)! rank correlate best% of tbv with ebv
  write(12,*) '  Rank Correlation between true & estimated bv = ', rXY
  write(12,*)
  write(12,*)
 endif
 if (algorithm.eq.3) then
  write(15,*)'The estimated + true breeding values (ebv,tbv) of validation data using algorithm',algorithm
  do i=1,nDataV
   write(15,*) ebvV(i),tbvV(i)     	! output the estimated and true breeding values
  enddo
 endif
 deallocate(ebvV,indexBest,indexBest2)
 deallocate(ebvBest,tbvBest)
 return
END SUBROUTINE Validate

SUBROUTINE Iterate                                  ! iteratively estimates SNP effects using chosen algorithm
 use data_Common
 implicit none
 integer(kind=IB) :: i,j,k
 real(kind=RP) :: sumbbg, sumbg, sum_eHat2, Va
 iter=0                                             ! initialise iteration counter
 converged=.false.
 gHat1=0                                            ! start with 0 as init. gHat for algs if not commented out
 if (algorithm.eq.3) then
!   gHat1=0.01*gHat1                                 ! starting iterating with init. g estimates = 0.01 of alg 2 est.
   SOR=0.5*SOR1                                     ! use a more stable SOR for alg. 3
  else
!   gHat1=0                                          ! starting iterating with 0 as initial g estimates
   SOR=SOR1                                         ! start each algorithm with same SOR
 end if
 write(6,*)
 write(6,*) '********** Starting iteration for ALGORITHM ', algorithm,' *******************************************'
 write(6,*) '           (1=ICE, 2=ECM (g only), 3=ECM all, 4=LS, 5=BLUP)'
 write(9,*)
 write(9,*) '********** Starting iteration for ALGORITHM ', algorithm,' *******************************************'
 write(9,*) '           (1=ICE, 2=ECM (g only), 3=ECM all, 4=LS, 5=BLUP)'
 do while (.NOT. converged)  			    ! keep iterating until convergence
  gHat0=gHat1                			    ! keep a copy of current estimates
  iter=iter+1
  if (algorithm.eq.3) then
   sum_Gam =0.                            	    ! set sum of the GammaHats = 0
   sum_gGam=0.                            	    ! set sum of the GammaHat*|gHat| = 0
  end if
  do j=1,nSNP                             	    ! for SNP j
   sumbbg=0                               	    !  calculate sum over k of bj*bk*gHat(k)
   do k=1,j-1
    sumbbg = sumbbg + b_b(j,k)*gHat1(k)   	    !   if k < j, use new updated estimate of gk ie. gHat1(k)
   enddo
   do k=j+1,nSNP
    sumbbg = sumbbg + b_b(j,k)*gHat0(k)   	    !   if k > j          use old estimate of gk ie. gHat0(k)
   enddo
   if (algorithm.le.3) then                         ! if ICE or ECM
     Yhat(j) = (b_yDat(j) - sumbbg)/nData   	    !  calculate Yhat for SNP j
     call Calc_gHat(Yhat(j),gHat1(j),j)             !  calculate update of estimated g for SNP j ie. gHat1(j)
    elseif (algorithm.eq.4) then                    ! if LS
     gHat1(j)= (b_yDat(j) - sumbbg)/nData   	    !  calculate update of estimated g for SNP j ie. gHat1(j)
    else                                            ! else algorithm=5 ie.BLUP ->add var. ratio to diagonal of B'B
     gHat1(j)= (b_yDat(j) - sumbbg)/(nData+varRatio)!  calculate update of estimated g for SNP j ie. gHat1(j)
   endif
   gHat1(j) = (1-SOR)*gHat0(j) + SOR*gHat1(j)       ! use SOR weighted average to assist convergence!
!   write(9,*)
!   write(9,*) '**** For iteration = ',iter,' ****'
!   write(9,*)
!   write(9,40) j, Yhat(j), gHat1(j)
!   40 format(' For SNP',I4,',  Yhat = ',F10.4,', + before Calc_gHat, gHat1 = ',F10.4)
!   write(9,45) b_yDat(j), sumbbg
!   45 format('                                           b_yDat = ',F10.4,'   sumbbg = ',F10.4)
!   write(9,50) gHat1(j)
!   50 format(' and after Calc_gHat,  gHat1 = ',F10.4)
  end do
  if (algorithm.eq.3) then
   Gamma  = sum_Gam/nSNP                            ! est. Gamma  = [sum prob of each SNP from Laplace distrib.]/nSNP
   if (sum_gGam.ne.0) then
    Lambda = sum_Gam/sum_gGam                       ! est. Lambda = [sum GammaHats]/[sum over SNPs of GammaHat*|gHat|]
    if (Lambda.gt.LambdaBound) then
     Lambda=LambdaG
!     Lambda=LambdaBound
     WRITE(6,*) 'In iteration ',iter,' Lambda > ',LambdaBound,' so Lambda changed back to initial Lambda'
     WRITE(9,*) 'In iteration ',iter,' Lambda > ',LambdaBound,' so Lambda changed back to initial Lambda'
    endif
   end if
   sum_eHat2 = 0
   do i=1,nData
    sumbg=0
    do j=1,nSNP
     sumbg = sumbg + B(i,j)*gHat1(j)
    end do
    sum_eHat2 = sum_eHat2 + (yDat(i) - sumbg)**2
   end do
   SigmaE2 = sum_eHat2/nData                        ! est. SigmaE2 = [sum of (y - B*gHat)**2]/nData
!   if (MOD(iter,10).eq.0) then
   Va=2*nSNP*Gamma/Lambda**2
   write(9,*)
   write(9,*) '**** At end of iteration = ',iter,' in algorithm ',algorithm,' the updated estimates are ****'
   write(9,55) Gamma,Lambda,SQRT(SigmaE2),Va,Va/(Va+SigmaE2)
   55 format(' Estimated Gamma  = ',F10.6,/' Estimated Lambda = ',F10.6,/' Estimated SigmaE = ',F10.6,&
            /' Estimated genetic variance = 2*nSNP*Gamma/Lambda**2 = ',F10.6,/' Estimated heritability = ',F10.6)
!   end if
!  Now update the other parameters & constants for the next iteration
   Sigma2 = SigmaE2/nData                      	    ! calculate variance of summary statistic Y (paper Append. A)
   Sigma  = SQRT(Sigma2)
   SQRT2Pi_Sig = SQRT(6.28318531*Sigma2)  	    ! to speed up calculation of normal ordinate
   LamSig2= Lambda*Sigma2
   K0 = 2.*(1.-Gamma)*EXP(-0.5*Lambda*LamSig2)/(Gamma*Lambda)
  end if
  call ConvergeTest                       	    ! test if estimates of g have converged
 end do
 return
END SUBROUTINE Iterate

SUBROUTINE Calc_gHat(Yhut, gHut,jSNP)     	           ! calculate update of estimated g for SNP j using Yhat
 use data_Common
 use Statistics
 implicit none
 integer(kind=IB) :: jSNP
 real(kind=RP) :: Yhut, gHut                                      ! I/O variables
 real(kind=RP) :: zMinus, zPlus, zHut, fMinus, fPlus, fHut        ! working variables
 real(kind=RP) :: GUpper, GLower, eLam_Y, eMinusLam_Y, num, den, GammaHat
 real(kind=RP) :: ALNORM_zM_Up, ALNORM_zP_Lo
 Yminus = Yhut - LamSig2     			   ! Y-
 Yplus  = Yhut + LamSig2     			   ! Y+
 zMinus = (0-Yminus)/Sigma                         ! Z-   = standardised Z for X=0 where X ~ N(Y-,   Sigma2)
 zPlus  = (0-Yplus )/Sigma                   	   ! Z+   = standardised Z for X=0 where X ~ N(Y+,   Sigma2)
 zHut   = (0-Yhut  )/Sigma                   	   ! zHut = standardised Z for X=0 where X ~ N(Yhut, Sigma2)
 fHut   = EXP(-0.5*zHut**2  )/SQRT2Pi_Sig    	   ! fHut = f(0)                   where X ~ N(Yhut, Sigma2)
 eLam_Y = EXP(Lambda*Yhut)
 eMinusLam_Y = EXP(-1*Lambda*Yhut)
 ALNORM_zM_Up = ALNORM(zMinus,.TRUE. )
 ALNORM_zP_Lo = ALNORM(zPlus ,.FALSE.)
 den  = eMinusLam_Y*ALNORM_zM_Up + eLam_Y*ALNORM_zP_Lo + K0*fHut
 if (algorithm.eq.1) then                          ! if ICE, analytically update g estimates ie. gHut = E(g|Yhut)
  fMinus = EXP(-0.5*zMinus**2)/SQRT2Pi_Sig         !         f- = f(0) where X ~ N(Y-, Sigma2)
  fPlus  = EXP(-0.5*zPlus**2 )/SQRT2Pi_Sig         !         f+ = f(0) where X ~ N(Y+, Sigma2)
  GUpper = Yminus*ALNORM_zM_Up + Sigma2*fMinus
  GLower = Yplus *ALNORM_zP_Lo - Sigma2*fPlus
  num  = eMinusLam_Y*GUpper + eLam_Y*GLower
  gHut = num/den                                   ! gHut = E(g|Yhut)
 end if
 if (algorithm.ge.2) then       ! if algorithm 2 or 3 ie. an ECM algorithm
  GammaHat = (den-K0*fHut)/den  !  calculate posterior prob that g .ne. 0 ie. prob. that g is from Laplace distrib.
  if (yHut > 0) then            !              ie. GammaHat = prob SNP is in LD with QTL
    gHut = GammaHat*Yminus      !  if yHat is > 0 then gHat = GammaHat * Y-      [= weighted posterior modes]
    if (gHut.lt.0) gHut=0       !                  or       = 0   [as weighted posterior modes cannot be < 0]
   else                         !      OR
    gHut = GammaHat*Yplus       !  if yHat is < 0 then gHat = GammaHat * Y+      [= weighted posterior modes]
    if (gHut.gt.0) gHut=0       !                  or       = 0   [as weighted posterior modes cannot be > 0]
  end if
  GammaHat1(jSNP)=GammaHat
 end if
 if (algorithm.eq.3) then
  sum_Gam  = sum_Gam  + GammaHat                   ! sum of each SNP's GammaHat
  sum_gGam = sum_gGam + GammaHat*ABS(gHut)         ! sum of each SNP's GammaHat*|gHat|
 end if
return
END SUBROUTINE Calc_gHat

SUBROUTINE ConvergeTest    			   ! tests whether the estimates of g have converged
 use data_Common
 use Statistics
 implicit none
 integer(kind=IB) :: j,k
 real(kind=RP) :: g2, gdiff2, crit0, crit1, mean, SD
 gdiff2=0
 g2=0
 do j=1,nSNP                                  	   !                                   sum [gHat(t) - gHat(t-1)]**2
  gdiff2 = gdiff2 + (gHat1(j)-gHat0(j))**2    	   ! calculate convergence criterion = ----------------------------
  g2 = g2 + gHat1(j)**2                       	   !                                        sum (gHat(t)**2)
 end do
 crit1 = gdiff2/g2
 if ( crit1 < 1.0E-8 ) converged=.true.        	   ! test if converged ie criterion < 1.0E-8
 if (MOD(iter,5).eq.0 .OR. converged) then
  write(6,*)
  write(6,*) '**** For iteration = ',iter,' ****'
  write(6,60) crit1
  60 format(' the convergence criterion =',F13.8)
 end if
 write(9,*)
 write(9,*) '**** For iteration = ',iter,' ****'
 write(9,60) crit1
 IF(iter.eq.1) crit0=crit1
 IF(crit1.gt.crit0 .AND. iter.gt.1) then
  SOR=0.5*SOR
  write(9,*) '---- SOR halved ----'
 endif
 if (MOD(iter,10).eq.0 .OR. converged) then
  write(9,*)
  write(9,*) '**** The estimated g value for each SNP is (in order read in) ****************'
  write(9,10) (gHat1(j), j=1,nSNP)     		! output the estimated g values for each SNP
  10 FORMAT(20000F10.6)
  write(9,*)
  call MeanSD(nSNP,gHat1,mean,SD)               ! calculate mean & SD of estimated SNP effects
  write(9,*) 'Mean of the estimated SNP effects = ', mean
  write(9,*) '  SD of the estimated SNP effects = ', SD
 end if
 crit0=crit1
 if (algorithm.eq.3 .AND. monitorGamma.eq.1) then
  WRITE(17,81) iter, (GammaHat1(monitorSNP(j)), j=1,nMonitor)
  81 FORMAT(I4,1000F6.3)
 end if
 return
END SUBROUTINE ConvergeTest

SUBROUTINE Constants		               	! assign parameters & calculate constants
 use data_Common
 use Statistics
 implicit none
 real(kind=RP) :: mean, SD		        ! mean & SD of various variables
 SigmaAG=SigmaEG*SQRT(h2G/(1-h2G))              ! additive genetic SD
 LambdaG=SQRT(2*nSNP*GammaG)/SigmaAG  	        ! guessed parameter of double exponential distrib. for SNP effects
 Gamma = GammaG
 Lambda = LambdaG
 SigmaE2 = SigmaEG**2
 Sigma2 = SigmaE2/nData                 	! calculate variance of summary statistic Y (see paper Appendix A)
 Sigma  = SQRT(Sigma2)
 SQRT2Pi_Sig = SQRT(6.28318531*Sigma2)  	! to speed up calculation of normal ordinate
 LamSig2= Lambda*Sigma2
 K0 = 2.*(1.-Gamma)*EXP(-0.5*Lambda*LamSig2)/(Gamma*Lambda)
 varRatio= nSNP*SigmaEG**2/SigmaAG**2           ! variance ratio for BLUP g estimates
 return
END SUBROUTINE Constants
