# Supplementary material for: Genomic selection and complex trait prediction using a fast EM algorithm applied to genome-wide markers
Source: BMC Bioinformatics. 2010 Oct 22;11:529. doi: 10.1186/1471-2105-11-529 (PMC3098088; doi:10.1186/1471-2105-11-529)
Supplement: Additional file 3 — emBayesB.zip. The zip file "emBayesB.zip" contains the Fortran 90 source code "emBayesB_gs.f90" and the Windows executable "emBayesB_gs.exe" for the emBayesB program. A readme file gives instructions on using the program and the input/output files. The two input data files "emBayesB_input*.txt" are also in the zip file. [file 1471-2105-11-529-S3.ZIP › emBayesB_input1.txt]

 4665     ! = nData = number training data records
 1200     ! = nDataVtot = total no. validation data records (0=no validation)
 5726     ! = nSNP  = number SNP with MAF >= 5%
 0.       ! = best% (correlate the best% of animals on ebv with their tbv)
 0.01     ! Gamma = initial guessed fraction of SNPs in LD with QTL
 72       ! LambdaBound                                                        163(.1)   93(.3)   72(.5)   61(.7)   54(.9)
 0.5      ! heritability
 1.49     ! SD of error e in y=Bg+e [=SQRT[(1-h2)*Vp]=SQRT{(1-h2)*4.42}]      1.99(.1) 1.76(.3) 1.49(.5) 1.15(.7) 0.66(.9)
 1     ! first algorithm to use      (1=ICE, 2=ECM g only, 3=ECM all, 4=LS & 5=BLUP)
 3     ! last  algorithm to use
 1     ! Successive Over Relaxation
 0     ! monitor gamma of selected SNP over iters (0=no,1=yes,2=only output SNP with converged gamma>p ie. select SNP)
 1     ! = no. Grps (no. animals per group in Validation data = nDataVtot / no. groups (eg. = 1200/3 = 400 per group)
