# Supplementary material for: Genomic selection and complex trait prediction using a fast EM algorithm applied to genome-wide markers
Source: BMC Bioinformatics. 2010 Oct 22;11:529. doi: 10.1186/1471-2105-11-529 (PMC3098088; doi:10.1186/1471-2105-11-529)
Supplement: Additional file 3 — emBayesB.zip. The zip file "emBayesB.zip" contains the Fortran 90 source code "emBayesB_gs.f90" and the Windows executable "emBayesB_gs.exe" for the emBayesB program. A readme file gives instructions on using the program and the input/output files. The two input data files "emBayesB_input*.txt" are also in the zip file. [file 1471-2105-11-529-S3.ZIP › emBayesB_input2.txt]

 **** For estimation, the (id,tbv,y) values for each animal and the SNP genotypes (0,1,2) are: 
 1 1.075990915000000 -8.349559500000001E-02
 2 0 2 0 2 0 2 2 2 0 2 2 2 1 1 1 0 2 0 1 1 2 0 1 1 0 0 1 1 0 1 2 2 2 1 1 1 1 1 1 1 0 0 1 2 1 2 2 0 2 0 0 2 0 2 2 0 2 2 0 0 0 0 0 2 2 1 1 0 2 0 0 1 2 1 1 0 1 0 0 1 1 2 1 1 1 1 1 1 2 1 2 0 1 1 1 2 2 2 0 2 2 2 0 2 2 2 0 0 0 2 2 0 0 0 0 1 2 0 2 1 0 0 1 1 1 0 2 0 1 0 0 2 2 0 1 1 1 1 0 1 1 1 1 2 1 2 2 0 0 1 1 2 0 2 2 1 1 1 1 2 2 2 2 0 0 0 2 0 0 0 0 0 2 2 2 0 0 0 2 2 0 0 2 0 0 0 1 2 0 2 2 1 1 2 0 1 1 2 0 0 0 0 1 2 1 2 2 1 1 1 1 1 0 2 0 0 2 0 2 2 0 2 0 1 1 1 0 0 2 0 2 1 1 2 1 2 1 2 0 0 0 2 1 0 1 1 1 1 2 0 2 2 2 2 2 2 2 2 2 2 0 0 2 0 0 2 0 0 2 2 0 0 2 2 2 2 2 0 2 2 2 2 2 2 0 0 0 0 0 2 2 0 2 0 0 2 0 2 2 0 2 2 2 0 0 2 0 2 2 2 2 0 2 2 1 1 2 1 0 1 1 1 0 1 1 1 0 1 1 1 2 1 0 1 1 2 1 1 2 1 2 1 0 2 0 0 0 2 1 1 1 0 1 1 2 1 2 1 1 1 0 0 1 1 2 1 2 0 2 1 1 1 1 0 1 2 1 1 2 0 2 2 0 1 2 1 2 0 1 1 1 1 2 0 1 1 1 1 1 2 2 0 1 1 1 1 2 1 1 0 1 1 1 1 1 0 1 2 1 1 1 1 1 0 1 0 1 1 0 1 0 1 1 1 2 1 2 1 1 1 2 1 1 0 1 1 1 2 2 2 0 2 1 1 2 1 2 1 0 2 0 2 1 1 1 2 2 2 1 1 0 0 0 0 1 1 2 2 1 0 0 1 2 2 1 2 1 2 0 0 0 2 0 1 1 1 1 2 1 1 1 0 1 2 1 2 1 2 1 0 0 0 2 0 1 0 1 0 1 1 0 1 1 1 1 0 2 1 1 1 1 0 2 0 2 2 2 0 0 0 2 2 0 0 2 2 0 0 2 2 2 2 0 0 2 2 0 0 2 0 2 2 2 2 2 0 2 0 0 2 1 0 1 1 1 0 2 1 0 1 0 2 0 1 1 1 0 1 1 1 2 1 1 1 0 1 0 0 0 2 0 0 1 1 0 1 0 1 1 2 1 0 0 2 1 1 0 1 2 0 2 1 1 1 1 0 2 1 0 1 1 0 1 0 1 0 0 1 0 1 1 0 1 1 1 1 1 0 1 0 2 2 1 2 2 1 0 1 0 0 0 2 0 2 2 0 0 2 2 0 0 0 2 0 2 2 2 2 2 2 2 2 0 0 2 1 1 0 1 1 2 1 1 1 0 2 1 0 0 2 0 0 1 1 1 1 1 2 1 2 2 1 1 1 2 2 0 1 1 1 1 0 1 0 1 0 2 1 1 1 0 1 1 0 1 1 1 1 2 1 2 2 2 1 1 0 1 2 2 1 1 2 1 1 0 2 2 2 2 2 1 1 0 1 2 1 2 2 0 1 1 0 2 2 2 2 1 1 0 1 1 2 0 0 0 2 1 1 1 0 1 0 2 2 1 1 1 1 1 2 0 2 1 1 0 1 1 1 1 1 0 1 0 2 0 0 1 2 1 1 2 0 2 1 2 2 2 0 0 2 2 0 0 2 0 2 1 1 2 2 1 1 2 1 0 2 1 1 1 0 1 2 0 1 1 0 1 1 0 0 2 1 1 1 2 1 2 1 0 1 0 2 1 2 1 1 2 1 0 1 0 1 0 1 1 1 1 1 1 1 1 2 1 0 1 2 1 1 1 0 2 0 0 2 1 0 2 0 2 0 1 2 2 1 1 1 1 0 2 1 0 1 2 2 1 1 0 0 2 2 0 0 1 2 2 2 2 0 2 2 2 2 2 1 1 1 0 1 0 2 0 0 1 1 0 1 0 1 2 1 1 2 1 1 2 0 1 2 0 1 2 0 0 0 0 1 1 1 1 1 1 1 2 1 1 0 2 1 1 2 1 2 2 1 2 1 1 1 1 0 0 1 1 2 2 2 0 1 1 1 1 1 1 1 0 1 1 1 1 2 0 1 2 1 1 0 2 1 2 1 1 1 0 2 0 2 0 1 1 1 2 0 0 1 1 0 1 1 0 1 1 2 2 1 0 2 1 0 1 1 0 1 0 0 2 1 1 2 2 2 1 0 1 1 0 2 1 2 1 2 0 2 0 0 0 2 2 0 0 0 2 1 1 0 1 2 1 2 0 0 2 2 2 1 1 1 1 2 2 1 1 2 2 0 0 0 1 0 0 1 2 1 1 1 1 2 1 0 1 2 2 1 0 0 2 1 0 1 1 2 0 2 0 0 1 1 1 1 0 1 1 1 2 1 2 0 1 2 1 1 1 0 1 0 0 1 1 1 1 1 0 0 2 1 0 1 2 2 1 1 0 2 1 0 1 1 2 1 0 1 0 1 1 1 1 1 1 2 1 1 1 1 0 1 1 1 2 0 1 1 2 1 1 1 1 1 1 2 1 1 1 1 2 1 1 0 0 1 0 1 2 1 2 0 0 1 0 1 2 1 1 2 0 1 1 1 1 1 0 1 0 1 2 1 1 2 1 1 1 0 1 1 2 2 1 1 1 1 1 1 1 1 2 1 1 2 1 1 2 2 1 2 1 1 0 1 1 1 1 1 2 1 1 2 1 2 1 2 0 1 0 1 0 2 1 2 0 2 2 2 2 2 0 0 2 0 0 2 2 0 2 0 2 0 2 0 0 0 0 2 2 2 0 2 2 0 0 2 0 0 2 2 2 0 2 2 0 0 1 0 1 2 1 0 1 1 1 2 1 1 1 1 0 2 1 1 1 0 1 1 0 1 1 1 1 2 1 0 2 0 2 2 1 1 1 1 1 0 0 2 2 1 1 1 1 2 0 2 1 0 1 2 1 1 1 0 0 1 1 0 1 1 1 1 1 0 2 2 2 1 1 1 1 1 1 1 1 1 0 1 1 2 1 0 1 2 1 1 1 0 1 1 1 0 0 0 2 2 2 2 2 2 0 0 2 0 2 2 2 0 0 0 2 2 2 0 0 2 2 0 2 2 2 2 2 0 2 0 0 0 0 0 0 0 2 0 2 0 0 0 0 2 0 2 2 2 2 0 2 2 2 2 1 2 2 2 0 1 1 2 1 1 1 1 1 1 1 0 2 1 2 2 0 0 1 2 0 0 2 0 1 1 2 1 1 1 1 1 0 1 1 0 1 2 1 1 1 0 1 0 0 2 2 1 0 0 1 2 0 1 1 1 0 1 1 0 0 2 1 1 1 1 1 1 0 1 1 1 1 2 0 0 2 1 1 1 2 1 1 0 1 2 2 1 2 0 2 0 2 2 0 0 2 2 2 2 2 0 2 2 2 0 0 2 2 0 2 2 0 2 2 0 0 2 2 2 0 2 0 2 2 0 2 0 2 0 0 0 0 0 0 0 2 0 0 2 2 0 0 0 1 1 1 0 2 1 2 0 1 2 1 2 2 1 1 0 1 2 0 1 1 1 1 1 1 1 1 1 1 1 2 2 0 2 0 0 0 2 0 1 1 2 1 1 0 1 2 1 1 1 1 1 2 2 0 2 2 0 0 0 0 2 2 0 2 0 2 2 2 2 0 0 0 0 0 2 2 0 0 0 0 2 2 0 2 0 0 2 2 2 0 0 2 0 0 2 2 2 2 0 2 0 0 0 0 0 0 2 2 0 0 0 2 0 2 0 0 2 2 0 0 0 0 2 0 0 2 0 2 2 0 2 2 0 0 0 2 0 0 2 2 0 2 2 2 0 0 2 0 0 2 0 0 0 2 0 0 2 0 0 0 2 0 0 2 0 2 0 2 0 0 2 0 2 1 1 1 2 1 2 1 1 1 0 1 1 0 2 1 2 0 1 0 1 0 0 1 0 0 2 1 2 1 1 2 2 0 0 2 1 1 1 0 2 0 2 0 2 1 2 1 1 0 1 1 1 2 1 1 1 1 2 0 1 1 0 2 1 1 1 0 1 1 2 1 1 2 1 1 1 2 1 1 2 0 1 1 1 2 1 1 0 1 1 1 2 1 1 1 2 1 1 1 1 1 0 1 2 2 1 2 1 2 2 0 1 2 0 1 0 1 2 2 1 2 2 1 2 1 1 1 2 0 0 2 2 0 0 2 2 2 2 0 0 0 1 1 1 2 2 0 1 2 2 0 0 1 0 0 2 2 1 0 1 2 0 0 1 1 0 1 1 1 1 2 2 2 1 0 2 0 1 1 1 1 0 0 1 1 0 1 2 0 1 1 1 2 1 0 2 1 1 1 0 0 2 1 2 2 2 1 1 2 1 1 1 1 0 0 1 2 1 1 1 1 1 1 1 1 1 1 1 2 1 1 1 0 1 1 1 1 2 2 0 1 1 2 2 1 1 1 0 2 1 1 0 1 2 1 1 1 2 1 1 2 0 1 1 0 0 2 1 1 1 2 1 0 1 1 1 2 1 1 2 1 1 1 0 1 1 1 0 0 0 1 2 0 1 1 1 1 0 2 1 1 1 0 1 2 2 1 1 1 1 0 2 1 0 2 2 0 1 0 2 1 0 2 1 1 0 1 1 1 1 2 1 1 2 0 0 0 2 1 1 1 0 1 1 2 0 1 0 1 0 1 1 0 1 0 0 2 2 0 1 0 1 1 0 1 1 1 1 1 2 2 2 1 2 2 2 0 2 2 0 2 2 2 2 0 0 2 2 1 0 1 2 1 0 0 1 1 0 1 1 1 1 1 1 1 1 1 2 2 1 0 0 1 1 1 2 1 1 1 2 0 0 2 1 1 2 1 1 2 0 0 2 0 2 0 2 1 1 1 1 2 0 2 0 0 0 0 2 2 0 0 2 2 0 2 2 2 0 0 2 2 0 2 0 0 2 2 0 0 2 2 0 0 2 2 0 0 1 0 1 1 1 1 2 0 1 1 0 1 1 2 2 0 2 1 1 1 1 2 2 1 0 2 2 2 0 2 2 0 2 2 0 2 2 0 2 0 0 1 0 1 1 2 1 1 2 2 0 1 1 2 1 1 2 1 2 1 1 1 0 1 1 1 1 1 1 2 0 1 1 2 0 1 1 0 2 0 1 2 1 1 1 1 1 1 1 2 1 1 0 1 1 2 1 1 1 1 1 1 0 1 2 2 1 1 1 1 1 1 2 1 1 2 2 1 1 2 1 1 2 1 1 2 0 0 1 2 0 1 0 1 0 2 1 1 1 1 2 0 1 2 1 0 0 1 1 1 0 1 0 1 2 2 1 2 1 0 1 0 1 2 2 0 1 0 2 2 1 0 1 1 1 1 2 1 2 0 1 1 1 2 1 1 2 0 0 1 2 0 1 2 1 1 1 2 0 1 1 0 1 2 1 0 1 1 1 1 2 2 0 1 1 1 0 1 2 0 2 0 0 2 2 1 0 2 1 1 0 1 0 1 1 2 2 1 1 2 1 0 1 1 1 1 1 2 1 0 1 0 2 2 0 0 1 1 2 1 0 0 1 0 1 2 0 0 0 0 0 1 1 1 1 1 1 1 1 2 1 1 1 1 0 2 0 0 0 2 2 1 1 2 1 0 0 2 1 1 2 1 0 2 0 1 2 1 0 2 1 2 1 1 0 1 0 2 1 1 1 1 1 2 1 1 0 0 0 1 2 1 2 0 2 1 1 0 2 2 1 0 2 0 0 1 2 2 0 1 2 2 2 2 1 1 2 1 1 1 1 2 1 2 2 1 1 2 2 2 2 0 0 2 2 1 2 0 1 1 2 1 1 1 1 1 2 0 0 0 0 0 0 2 2 0 0 0 2 0 2 2 0 0 2 2 0 0 0 0 0 2 0 2 2 0 1 2 0 2 0 2 2 0 0 0 0 0 0 0 2 0 2 2 0 2 2 0 2 0 0 2 0 0 2 0 2 0 2 2 2 2 2 0 0 0 0 0 2 0 2 0 2 2 0 0 2 2 2 2 2 0 2 0 0 2 0 0 2 2 1 1 1 2 0 1 2 1 1 1 1 2 0 1 2 1 2 1 1 1 2 1 2 0 0 1 2 1 1 1 1 2 1 2 2 1 1 1 1 1 1 0 1 2 1 1 1 2 1 1 1 1 1 1 1 1 0 1 1 0 1 1 0 1 0 1 1 1 0 1 1 1 0 1 1 1 1 2 0 1 1 1 0 0 0 2 2 0 2 2 0 2 0 0 0 2 0 1 1 1 1 1 0 0 1 0 0 1 2 1 0 2 2 2 2 0 1 0 1 1 2 1 1 1 0 1 2 0 1 2 1 2 1 1 2 1 1 0 1 2 1 1 1 2 1 1 1 1 1 2 1 2 0 1 1 2 2 1 2 2 0 1 1 0 0 0 1 2 2 0 2 2 0 0 1 0 2 1 1 0 1 1 1 1 1 1 0 1 1 0 1 1 0 2 0 1 0 1 1 1 1 1 1 1 0 0 0 1 1 1 1 1 1 0 0 0 1 1 2 1 0 1 1 1 1 1 1 2 2 0 1 1 0 0 0 0 2 2 1 1 0 1 2 2 0 1 0 1 1 1 1 1 0 1 0 0 2 0 0 0 0 2 2 0 0 0 2 0 1 0 1 0 1 1 2 1 1 2 0 2 1 2 0 0 2 0 0 2 2 0 2 2 1 2 1 2 1 1 1 0 1 0 1 1 0 1 0 1 1 2 1 0 0 2 2 1 1 1 1 2 1 2 1 0 0 1 2 0 2 1 2 2 2 1 1 2 2 1 0 1 0 2 1 1 0 1 1 1 1 1 1 1 2 2 1 1 2 1 0 2 1 1 1 1 1 1 1 1 1 1 1 2 1 1 2 1 1 2 1 0 2 1 0 2 1 0 1 2 1 1 2 2 2 2 0 1 0 1 1 0 2 1 2 2 0 0 0 2 2 1 0 1 2 1 1 1 1 0 1 1 0 2 1 1 0 1 0 0 1 1 0 0 1 2 1 2 1 0 0 1 0 1 2 0 0 2 0 0 0 0 2 0 2 2 2 0 2 0 0 0 1 1 1 1 1 1 1 0 0 0 1 1 1 1 1 1 1 0 0 0 2 2 0 0 1 0 2 2 1 0 1 1 0 1 1 1 1 1 1 2 1 0 2 1 2 1 1 0 0 1 1 1 2 0 0 2 1 1 1 0 0 1 1 2 1 1 0 1 1 0 0 0 2 0 1 1 1 0 2 1 2 0 1 0 1 1 2 1 1 1 1 1 1 1 0 1 0 1 2 0 1 2 0 1 1 1 1 1 0 0 1 1 0 0 0 0 2 2 0 1 0 2 1 2 1 0 1 1 0 1 0 1 1 2 1 2 1 1 0 1 1 1 1 1 2 0 0 1 1 1 1 1 1 2 1 0 1 1 2 1 1 2 0 1 0 0 1 2 2 2 2 2 0 2 0 0 0 2 2 1 2 1 1 1 1 2 1 1 2 2 0 0 2 2 0 0 1 2 1 1 1 2 0 1 2 0 1 1 1 2 1 0 2 2 1 2 2 1 1 2 1 0 1 2 0 1 1 1 2 1 0 1 1 1 1 1 1 1 2 2 0 0 1 1 2 1 2 1 1 0 2 2 0 1 1 2 0 0 1 2 2 1 1 1 2 2 0 2 2 1 1 1 1 0 0 0 2 0 0 1 1 1 2 0 0 2 1 1 2 1 0 2 1 2 2 1 0 2 2 2 1 2 1 1 1 0 1 0 2 2 0 2 2 2 0 0 2 0 2 2 0 2 0 2 2 0 2 0 0 2 2 2 0 2 2 2 0 0 2 0 2 2 0 0 0 2 0 0 2 0 2 0 2 0 2 0 0 0 0 2 2 0 0 0 2 2 2 2 0 2 2 0 2 0 2 0 0 0 2 0 2 1 2 0 0 0 1 2 1 0 0 0 1 2 2 2 0 0 2 0 2 0 2 1 2 1 2 1 1 1 0 0 2 0 1 0 0 1 1 1 2 0 1 1 1 2 1 1 1 1 1 1 1 1 1 1 1 0 0 2 2 1 0 1 2 0 2 1 2 2 1 0 0 1 0 0 0 2 2 1 1 1 1 2 1 0 0 0 0 2 0 2 2 0 2 0 2 0 2 2 2 0 0 0 0 2 0 2 0 2 2 2 2 0 0 0 2 2 0 2 0 0 0 2 2 0 2 2 1 1 1 1 1 1 0 0 0 2 0 1 1 1 0 0 2 1 2 1 1 1 0 1 0 0 1 1 0 1 1 1 1 1 1 0 1 0 0 1 2 0 0 0 1 2 1 0 0 1 0 1 0 1 2 0 1 1 2 1 1 1 1 2 1 1 1 1 2 1 2 1 0 1 0 1 1 1 0 0 0 1 1 0 2 1 2 1 1 1 2 2 0 1 2 1 2 1 1 2 0 2 0 1 0 0 2 2 0 1 0 2 1 1 1 2 2 2 1 1 1 1 1 1 2 1 1 2 0 2 2 1 2 1 1 1 2 2 0 2 1 1 0 1 1 2 0 2 1 0 0 1 2 2 1 1 0 1 0 1 0 0 0 0 1 1 1 2 1 2 0 1 1 1 1 1 2 0 0 1 1 0 1 1 2 2 2 0 1 2 1 2 0 0 2 1 0 1 1 1 0 1 0 0 1 1 2 1 0 0 2 2 2 1 1 1 2 1 2 1 0 1 0 1 1 1 1 2 1 2 1 2 1 0 1 1 2 0 1 2 1 1 2 0 1 0 0 0 2 0 0 0 0 0 2 0 0 2 0 0 0 2 0 0 2 2 0 0 0 2 2 2 0 2 0 0 0 2 2 0 0 0 2 2 0 2 2 2 0 2 2 2 0 0 0 2 2 2 0 2 0 0 0 0 0 2 2 2 2 0 2 0 0 0 0 2 0 0 0 2 2 2 0 0 2 0 2 2 2 0 0 2 0 0 0 2 0 0 0 2 2 2 0 2 0 2 2 0 2 0 0 0 0 0 0 2 0 2 2 0 2 2 0 2 2 2 2 0 2 2 2 0 2 2 0 0 0 0 0 0 2 0 2 2 2 0 2 2 2 2 0 0 2 2 2 0 2 0 2 2 0 2 2 0 2 0 0 0 0 0 0 2 0 0 2 2 2 0 0 2 0 2 0 2 0 0 2 2 2 2 0 2 0 2 2 0 0 2 2 0 0 0 0 2 2 2 2 2 0 2 0 2 0 0 0 0 0 0 0 0 0 2 2 0 2 0 0 2 2 0 0 0 0 2 2 0 0 2 0 2 0 0 2 2 0 0 0 0 2 0 0 0 0 0 2 2 2 0 0 0 0 2 0 2 2 2 0 0 2 2 2 2 0 0 2 0 0 2 2 1 2 0 1 1 1 1 0 2 0 1 1 2 0 1 0 2 1 1 2 2 0 1 1 0 2 1 1 1 0 1 1 1 2 0 0 1 2 2 1 1 1 2 0 1 2 0 1 1 2 2 1 1 0 0 2 1 0 0 1 1 2 2 0 1 0 1 0 1 0 1 2 2 1 2 0 1 0 0 1 0 1 0 0 0 0 1 2 0 1 0 2 1 0 1 1 1 0 1 1 2 1 1 1 0 2 1 1 0 1 0 1 1 2 0 1 0 2 2 1 2 1 2 0 1 0 1 2 2 1 2 2 1 2 2 1 1 2 1 1 2 1 1 2 1 0 0 1 0 0 0 2 2 1 2 2 2 1 2 0 0 1 0 1 2 0 1 1 2 0 0 0 1 1 1 1 1 1 1 2 2 1 0 1 1 2 1 2 0 2 2 0 1 1 2 2 0 0 0 1 0 1 2 0 1 2 0 0 2 1 1 1 2 0 1 1 2 1 0 2 1 1 1 1 1 0 2 2 1 0 2 1 1 1 1 1 0 1 2 2 2 2 2 1 1 1 1 1 0 0 1 2 2 1 2 1 1 1 1 0 1 1 0 1 2 1 1 1 0 1 0 2 2 1 0 1 2 0 1 2 0 1 0 0 1 1 1 2 1 1 2 2 1 1 2 2 1 1 0 1 1 1 1 1 0 2 2 1 0 1 1 2 1 1 1 1 1 2 0 2 1 1 1 1 0 2 1 1 0 0 1 2 0 2 2 0 0 2 2 0 0 0 0 0 0 0 2 0 0 2 2 0 2 2 0 0 0 0 2 2 2 2 2 2 2 0 2 0 2 2 2 2 0 2 2 2 1 0 1 0 2 1 1 0 2 2 1 0 1 1 1 1 1 2 1 1 1 2 2 1 1 0 1 1 0 1 1 2 1 1 1 1 2 2 1 2 1 0 0 1 2 2 1 0 2 0 2 1 0 1 2 0 1 1 1 2 0 0 1 1 1 1 0 0 2 0 0 0 1 1 1 1 0 2 0 2 2 0 0 2 0 0 0 0 2 0 2 2 0 0 0 0 0 2 2 2 2 1 0 2 2 0 1 1 1 1 0 1 1 0 2 1 1 0 1 0 1 0 2 0 1 1 1 2 1 1 1 1 1 1 1 0 1 0 1 2 2 2 0 2 2 0 2 2 2 2 0 0 0 1 1 2 1 1 2 1 1 0 2 1 1 2 1 1 0 0 0 2 1 2 2 1 1 0 2 1 1 1 1 0 1 1 1 0 0 1 0 0 1 1 1 1 1 2 0 0 0 1 1 1 2 1 1 2 1 2 2 0 0 0 0 0 0 2 0 0 0 2 0 0 2 0 2 2 2 0 2 0 2 0 0 0 0 2 1 0 1 1 1 1 0 2 1 0 0 1 1 1 0 1 2 2 1 1 2 0 0 2 2 2 0 1 0 1 1 0 2 0 1 2 1 1 2 0 0 2 1 0 1 0 0 0 0 2 0 2 2 0 2 0 2 2 2 2 0 0 0 2 2 0 0 2 2 2 0 0 0 2 0 0 0 2 2 1 1 0 2 1 2 1 0 0 0 1 0 1 1 1 2 1 0 2 2 2 1 2 1 0 2 0 2 1 1 1 2 1 0 1 2 1 2 1 1 0 1 0 1 2 2 1 0 2 0 2 1 1 1 0 0 1 0 2 1 0 0 1 1 2 0 0 1 0 1 2 2 1 2 2 1 1 0 0 1 2 1 2 0 1 0 1 1 1 1 1 0 0 1 0 2 1 1 2 2 2 0 1 0 1 2 1 0 0 2 0 2 0 0 0 1 1 2 1 0 1 0 1 0 1 1 0 1 1 1 1 1 1 0 1 0 1 1 2 1 0 1 1 1 1 1 2 1 1 1 1 0 0 1 1 1 1 1 1 2 1 1 2 1 1 1 1 1 1 0 1 2 1 0 2 2 0 1 2 2 1 1 2 0 1 0 1 1 1 0 1 1 0 1 0 1 0 2 2 0 0 1 1 0 1 1 0 2 1 0 1 2 0 0 2 0 1 2 1 2 2 0 1 2 1 1 0 2 2 0 0 1 1 1 0 2 0 0 1 2 0 1 1 2 0 2 2 0 1 0 1 1 0 1 1 2 2 0 0 0 0 0 2 2 0 2 0 0 2 0 2 0 0 0 0 2 2 2 2 1 1 1 1 1 2 2 1 1 2 2 2 0 1 1 1 2 1 0 1 0 0 0 1 0 1 0 1 2 2 1 1 1 2 1 1 0 2 1 2 2 1 0 2 1 2 1 0 2 0 1 2 1 1 1 0 2 1 1 1 1 2 1 1 1 1 1 2 1 2 2 1 1 1 2 1 0 1 2 0 1 2 1 2 0 0 2 1 0 2 2 1 1 1 1 1 2 1 1 1 2 0 0 2 2 1 1 1 0 0 2 0 0 0 0 2 0 2 0 0 0 2 0 2 0 0 2 0 0 0 2 0 2 0 0 0 0 0 2 0 2 0 2 2 2 0 0 2 2 0 0 2 2 2 2 2 2 2 0 2 0 2 2 2 2 2 2 2 0 2 2 0 2 0 0 2 0 0 0 0 2 2 2 0 2 2 0 2 0 0 0 2 0 2 0 2 2 0 2 2 0 2 2 2 0 2 2 0 1 0 1 2 2 1 0 1 1 1 2 1 1 1 1 1 1 1 1 0 2 1 1 2 0 1 2 1 1 1 1 0 2 0 1 1 0 2 1 2 1 1 2 0 1 2 0 2 0 0 1 2 2 1 2 1 2 2 1 0 0 2 0 2 2 1 1 0 2 1 1 1 1 1 2 1 0 2 2 1 2 2 1 1 1 1 2 1 1 2 0 0 1 0 2 1 1 2 0 1 1 0 0 0 2 2 2 2 1 1 1 0 2 1 2 1 0 1 1 0 1 1 2 1 1 0 2 2 2 0 2 0 1 2 0 0 0 2 1 0 0 2 1 1 0 1 1 1 1 0 1 1 1 2 2 1 2 1 2 0 1 2 2 1 0 1 2 1 1 1 1 1 2 1 1 1 2 0 1 0 2 0 2 0 0 2 2 0 2 0 0 2 0 0 0 2 0 2 0 2 0 0 0 2 2 2 0 0 2 0 1 2 1 2 1 2 0 2 0 2 2 2 0 2 2 2 0 0 2 2 0 0 2 2 0 2 2 2 0 0 1 0 1 1 1 2 1 0 1 1 1 1 1 0 2 0 1 2 1 0 0 1 0 0 1 1 1 1 0 0 2 1 1 1 0 2 1
 2 2.123842716000000 1.316219568000000
 1 0 1 1 1 1 0 0 1 1 2 2 2 1 1 1 0 2 0 1 0 2 0 0 0 0 0 2 0 0 0 2 1 2 1 1 1 1 1 1 1 0 1 0 1 1 1 2 0 2 0 1 2 0 1 2 1 1 1 1 1 0 0 0 1 1 0 0 2 1 1 1 0 2 1 2 1 1 1 1 1 1 1 1 1 0 2 2 1 1 2 2 0 0 1 1 1 2 1 0 2 1 1 0 1 2 2 1 1 1 1 2 0 0 1 1 2 2 1 2 1 1 0 0 2 2 1 2 0 1 1 1 1 2 0 0 2 2 0 0 0 2 2 2 2 0 2 2 0 0 0 2 2 0 2 2 2 2 0 0 2 2 2 2 0 0 0 2 0 0 0 0 0 2 2 2 0 0 0 2 2 0 0 2 0 0 0 0 2 0 2 2 2 2 2 0 2 1 2 1 0 1 1 0 2 1 2 1 2 0 0 1 0 1 1 0 0 1 0 1 1 0 2 0 0 2 2 0 0 2 0 2 1 0 2 0 2 2 2 1 1 0 2 1 1 2 2 0 2 2 1 1 1 2 1 1 2 1 2 2 2 0 0 1 1 0 2 1 1 1 1 0 1 2 1 2 2 2 0 2 2 2 2 2 1 1 1 0 1 1 1 1 0 1 0 0 2 0 2 1 0 1 2 2 0 1 1 1 1 2 1 1 1 1 2 1 1 2 1 0 1 1 1 0 1 1 1 0 1 1 1 2 1 0 1 1 2 1 1 2 1 2 0 0 2 0 0 0 2 0 2 0 0 2 2 2 2 2 0 2 2 0 0 0 2 2 0 2 0 2 2 0 2 0 0 2 2 2 0 2 0 2 2 0 0 2 2 2 2 2 2 0 0 2 1 1 1 1 1 1 2 2 0 1 2 0 0 1 1 1 0 1 2 1 2 2 0 2 2 1 2 1 2 1 1 0 2 1 2 2 2 2 2 2 1 0 1 1 1 2 2 0 1 0 1 2 0 2 1 1 1 0 2 0 1 1 0 1 1 1 0 1 2 0 2 2 2 2 0 1 0 0 2 1 1 2 1 0 0 1 1 1 1 1 0 2 1 2 1 1 2 1 2 1 0 0 1 2 2 1 0 2 0 0 2 1 1 2 2 2 2 1 2 1 1 0 0 1 1 0 0 1 1 1 0 0 2 0 2 1 0 2 0 2 1 2 1 2 1 1 0 2 1 1 1 2 2 0 0 2 2 1 2 0 1 1 2 0 1 1 1 1 2 1 0 0 2 2 1 0 1 1 1 0 2 1 1 1 1 0 0 0 0 2 2 2 0 0 2 2 2 2 0 0 2 2 0 0 2 2 0 2 2 0 2 0 2 0 2 2 0 2 0 2 2 0 0 2 2 2 0 0 2 0 0 2 0 0 2 2 2 2 2 0 0 2 2 2 2 2 0 0 0 0 2 2 0 2 0 2 0 2 1 2 1 1 0 2 1 1 1 1 2 1 1 1 1 2 1 1 1 0 1 0 2 1 1 2 1 2 0 1 2 1 0 1 1 1 0 0 2 1 0 1 0 0 0 0 2 1 1 1 0 0 1 0 1 2 1 0 1 1 1 1 1 1 1 0 0 2 0 2 1 1 1 0 0 2 1 1 1 0 1 2 1 1 1 2 1 1 0 1 1 1 0 1 1 1 1 2 1 1 1 2 1 1 2 1 1 1 2 1 1 1 0 1 1 1 2 2 1 2 2 1 2 1 0 1 1 1 1 0 0 1 2 0 2 2 2 0 2 2 2 0 2 0 0 2 2 2 0 0 2 2 2 0 0 0 2 1 2 0 1 0 2 0 1 1 1 2 2 1 1 1 1 0 1 0 1 0 0 1 1 2 0 0 1 1 0 0 2 0 2 1 1 1 2 1 2 1 0 1 1 0 1 0 0 1 2 1 0 1 0 0 2 1 1 1 1 0 2 1 1 1 1 1 1 2 2 0 1 0 1 1 1 0 1 2 2 0 1 1 2 1 1 0 1 2 1 0 0 2 0 0 2 2 1 1 1 1 1 2 1 1 2 1 1 0 0 1 1 0 2 2 1 0 1 1 1 2 1 1 0 1 2 1 2 0 0 2 0 0 1 0 2 1 1 1 1 1 1 2 2 0 1 1 1 1 2 1 1 1 2 1 1 1 0 1 1 0 0 2 0 0 1 1 1 0 1 1 0 2 2 1 2 2 0 1 1 0 1 1 1 1 1 2 0 0 2 0 2 0 0 2 0 2 2 2 0 2 0 0 0 0 0 2 0 1 0 2 2 0 0 1 0 1 0 2 1 2 1 1 1 0 1 0 1 1 0 1 0 1 1 1 2 0 2 1 1 1 1 1 1 1 2 2 2 2 2 2 2 0 2 1 1 0 1 1 1 1 2 1 1 1 2 1 2 1 2 1 2 0 1 1 1 0 1 1 1 1 0 2 0 2 0 1 1 1 2 1 0 2 2 2 1 1 1 2 2 1 1 2 1 2 0 1 1 2 0 0 2 2 0 0 0 2 2 2 2 1 0 2 2 0 2 0 2 2 0 0 0 0 2 0 1 1 0 2 1 1 2 1 0 1 0 0 1 2 2 0 1 0 0 1 0 0 0 2 0 2 0 2 2 0 1 1 0 2 0 1 2 2 1 1 2 1 0 0 1 1 1 1 1 1 2 1 0 1 1 0 1 1 2 1 1 1 1 1 1 1 1 2 1 1 1 0 2 1 1 2 1 1 2 2 0 2 1 0 0 0 1 1 1 2 1 0 1 0 1 2 1 1 2 0 1 1 1 1 1 0 1 0 1 1 0 2 0 1 0 2 2 1 1 0 2 0 2 1 0 1 2 0 1 1 1 1 2 0 1 2 1 1 1 0 1 1 0 1 1 2 2 1 1 2 1 1 2 1 1 0 1 0 0 1 1 2 1 2 1 1 0 1 1 0 1 0 1 0 1 2 1 0 2 0 1 1 1 1 0 0 1 0 1 0 1 2 0 1 2 1 0 1 1 1 0 2 1 0 1 1 0 1 1 0 1 2 1 1 0 0 1 1 2 0 1 1 0 1 0 2 1 1 1 1 2 2 1 1 1 2 2 1 0 2 1 1 0 0 2 1 0 1 1 1 2 2 1 2 0 2 1 2 1 0 2 2 0 1 2 2 0 2 1 2 2 2 1 1 1 0 2 0 1 2 2 1 2 2 0 2 1 1 2 1 1 0 2 1 1 2 1 0 0 0 2 2 0 0 2 0 0 2 2 0 0 1 0 1 2 2 0 0 0 2 2 2 0 0 2 2 0 2 2 2 2 2 0 2 0 0 0 0 0 0 1 1 1 2 0 0 0 1 1 0 1 2 1 1 1 2 1 1 1 2 2 2 2 0 2 1 1 1 0 1 1 2 1 1 1 0 1 1 2 0 1 1 1 0 0 1 0 1 1 1 2 2 1 0 1 0 1 2 1 1 1 0 0 1 2 0 1 1 0 2 1 0 0 1 1 1 1 0 1 0 1 1 1 1 1 0 1 1 1 0 2 1 1 2 1 0 2 0 1 2 1 2 0 1 2 1 1 1 2 1 2 2 2 2 0 1 2 2 1 2 1 1 2 1 1 2 1 2 1 0 1 1 1 1 2 1 2 1 1 1 2 2 2 0 1 1 1 1 1 1 1 2 0 0 1 0 1 2 0 2 0 1 2 1 0 0 0 0 2 0 0 2 0 2 0 0 2 2 0 2 1 0 1 1 0 1 0 1 1 2 0 0 1 2 2 0 0 0 2 0 2 0 2 0 2 2 0 2 0 2 1 0 2 2 0 1 2 1 0 1 1 1 1 1 1 1 0 0 2 1 0 2 1 1 2 2 2 0 0 0 0 0 1 2 1 1 0 0 1 1 0 2 1 1 1 1 2 1 1 1 1 1 1 2 2 2 0 2 0 0 1 1 1 1 2 2 1 2 0 0 0 2 1 0 0 2 1 2 2 1 1 2 2 1 2 1 2 0 1 2 1 1 2 0 2 1 1 1 1 0 2 0 1 1 0 1 0 0 2 0 2 2 2 0 2 0 0 2 2 0 2 2 2 0 2 0 2 1 1 0 2 1 1 2 1 0 1 1 0 2 1 1 2 0 0 1 1 1 1 1 2 0 0 1 1 1 1 2 2 1 0 2 2 2 2 1 1 2 1 0 2 0 1 1 1 0 1 1 0 1 1 0 0 1 1 1 2 1 1 2 2 2 0 1 1 2 1 1 0 0 1 1 2 0 0 0 1 1 2 1 1 0 1 1 2 2 0 1 1 1 1 2 2 0 2 1 1 2 2 2 1 2 0 2 1 2 1 1 1 1 1 0 2 1 1 1 0 1 1 0 2 0 1 1 1 1 0 1 1 0 1 2 1 2 1 2 1 1 1 0 1 0 2 0 0 1 1 0 2 1 0 1 0 2 1 1 2 2 1 0 2 2 1 1 1 1 2 1 0 1 0 1 2 0 1 0 2 1 1 1 1 1 1 1 1 0 2 1 1 0 2 1 1 2 0 2 2 0 0 0 2 2 0 2 0 0 0 0 2 2 0 2 0 2 2 0 2 2 0 0 0 2 2 2 0 1 0 1 0 1 1 2 1 1 2 1 2 2 1 2 0 1 0 2 1 1 1 2 0 1 2 2 0 0 1 1 1 2 1 2 0 2 0 2 0 1 0 1 1 1 1 1 1 1 1 1 0 1 1 1 2 1 1 1 0 1 1 1 0 0 0 1 1 0 0 2 0 2 1 1 0 2 1 1 1 2 1 2 2 0 1 1 2 1 0 1 1 1 1 1 1 1 1 2 0 1 0 0 2 1 0 2 1 1 2 0 1 1 0 2 2 1 0 1 2 1 1 2 0 1 1 0 1 1 1 0 0 2 2 0 1 0 1 1 0 1 1 0 2 1 1 1 1 1 1 1 2 1 0 2 1 2 2 0 1 1 0 2 1 1 1 2 1 1 1 1 0 1 1 2 1 1 1 1 2 1 1 1 1 0 1 1 1 1 2 1 2 2 1 1 2 0 0 2 0 2 2 0 0 2 0 1 1 1 1 0 2 0 1 1 1 2 1 1 1 1 1 1 2 1 0 0 1 2 1 2 1 1 0 0 2 1 0 1 0 0 2 1 0 0 1 1 1 1 1 2 0 0 1 1 1 1 1 1 2 0 1 1 0 1 1 2 2 0 2 1 1 1 1 2 2 1 1 2 1 1 1 1 2 1 2 1 0 1 2 0 1 0 0 0 0 0 0 2 2 2 2 2 0 0 2 2 0 2 2 0 2 2 0 0 0 2 2 2 2 0 0 2 0 0 0 2 0 0 2 0 2 0 0 2 2 2 0 0 0 2 2 2 2 2 0 2 2 2 1 2 1 0 2 1 0 0 1 2 0 1 0 1 1 1 2 1 2 1 2 0 0 1 2 1 1 1 0 2 0 1 2 2 1 1 0 1 1 1 0 2 2 2 2 1 2 0 2 0 1 2 0 1 0 1 1 0 2 2 1 1 1 1 1 1 2 2 2 0 1 1 1 2 1 1 1 1 1 1 2 1 1 1 1 0 1 1 1 1 1 1 1 1 1 0 0 2 0 1 1 2 1 1 1 0 2 1 2 0 1 2 1 1 1 1 0 2 0 0 0 1 1 1 1 1 2 2 0 2 1 2 0 2 0 2 0 0 0 2 2 0 0 2 1 1 1 0 0 0 0 0 2 2 2 0 0 0 0 2 2 2 0 2 0 0 2 0 0 0 2 0 2 0 0 2 2 0 0 2 0 2 2 0 0 0 2 0 0 0 1 1 2 1 1 1 2 1 2 0 1 1 2 2 1 1 1 1 1 1 1 1 2 2 0 0 2 2 0 0 2 0 0 2 0 2 0 0 0 0 2 0 2 0 2 0 0 0 2 2 2 0 0 2 2 2 2 0 2 1 2 0 2 0 1 0 1 0 0 1 1 1 1 1 2 2 0 1 2 1 2 2 1 1 0 1 2 1 2 1 2 0 2 1 1 2 1 0 2 1 1 1 1 0 2 0 0 1 1 1 0 1 0 1 0 0 1 1 1 2 0 1 0 2 1 1 2 1 2 2 0 0 2 2 1 1 1 1 0 2 1 1 2 2 1 1 2 0 2 0 0 2 0 1 1 2 1 1 2 1 1 1 1 0 0 2 2 0 0 0 2 0 0 2 0 2 0 2 2 0 2 0 1 1 1 2 2 0 1 2 1 1 2 2 2 0 2 1 1 2 0 2 1 1 1 2 0 1 2 1 2 1 1 1 2 2 2 0 0 2 1 1 1 0 1 0 0 1 1 0 1 1 0 1 1 1 1 0 1 1 1 1 1 1 0 2 1 0 2 0 2 2 0 1 0 0 0 1 1 1 1 0 2 1 1 1 1 0 1 1 0 1 1 1 2 0 0 1 1 1 1 1 2 1 0 1 1 1 0 2 1 0 1 2 0 1 0 1 0 1 1 1 1 1 0 2 2 2 1 0 0 1 0 1 1 2 2 2 0 2 2 0 1 1 1 2 0 1 1 2 0 1 1 1 2 2 2 1 2 0 1 1 0 1 1 1 1 2 2 2 0 0 2 1 2 2 2 1 1 2 1 1 1 1 0 2 0 2 2 2 2 0 1 1 0 0 1 1 1 1 0 0 2 1 2 2 1 1 0 0 2 1 1 2 0 1 1 1 1 1 2 0 0 1 1 0 0 0 1 2 1 1 0 1 0 1 0 0 1 1 1 2 2 0 0 1 0 1 0 1 2 2 2 0 0 1 1 1 0 0 1 1 1 0 0 2 2 0 2 2 2 0 2 2 0 2 2 0 2 0 2 0 2 0 2 2 0 2 2 2 2 0 0 2 2 2 0 0 2 0 0 2 2 0 2 2 2 2 0 2 2 0 0 0 0 1 1 1 1 2 1 1 1 0 2 1 1 1 1 1 1 1 1 2 2 1 0 1 0 1 2 0 1 2 1 2 1 2 2 2 2 1 0 2 0 2 2 1 1 1 0 2 1 2 1 0 1 1 2 2 2 1 0 2 1 0 1 0 2 0 2 1 0 1 1 2 2 0 1 1 1 1 0 1 1 1 0 0 1 2 1 1 1 1 1 1 1 2 1 0 2 0 1 1 1 2 1 2 0 2 0 0 0 2 2 0 2 1 1 2 0 0 2 0 0 0 0 1 0 0 1 1 0 2 1 1 1 0 2 0 2 2 2 0 0 0 1 1 2 1 0 2 0 1 2 1 1 1 1 1 1 0 1 1 1 1 0 0 1 2 1 0 2 0 2 2 2 2 0 0 2 2 2 2 2 2 0 2 2 0 2 2 0 0 2 1 0 0 1 1 1 1 2 1 1 1 0 2 2 2 1 0 2 0 0 0 0 2 0 1 1 1 0 2 2 2 0 1 0 1 2 1 2 1 0 0 2 1 1 0 1 1 0 0 0 1 0 0 0 0 2 1 0 2 1 2 1 2 1 1 1 2 1 1 2 1 1 1 2 2 2 2 2 1 2 2 1 1 1 1 1 0 1 1 1 0 1 1 2 2 1 1 0 2 0 1 1 1 0 2 1 1 0 2 2 1 1 0 1 1 1 0 1 1 2 1 0 2 2 1 1 2 0 0 0 1 0 1 2 2 1 1 1 1 1 1 2 0 1 1 1 1 1 1 1 0 0 1 1 2 2 1 2 0 0 2 0 1 2 0 0 1 0 0 1 1 1 0 0 0 0 2 2 2 2 2 0 2 2 0 2 0 0 2 2 0 2 0 0 0 2 2 0 0 1 0 1 1 1 1 1 1 2 2 0 0 1 0 1 1 2 1 0 0 1 1 1 0 0 2 1 1 2 1 1 2 1 1 1 2 0 1 1 1 0 2 1 0 0 1 2 1 0 0 0 2 1 1 1 2 1 2 2 2 0 2 2 2 2 0 0 2 2 1 2 1 0 1 2 1 1 0 2 2 0 2 2 2 0 0 1 1 2 1 1 2 1 2 2 0 2 0 0 1 1 2 0 1 2 2 1 1 2 0 1 2 0 1 0 1 0 1 2 0 2 0 1 0 1 0 1 1 1 1 2 0 1 1 1 1 1 2 1 2 1 1 1 1 2 0 0 1 2 1 2 1 2 0 0 0 1 2 1 1 0 0 0 1 2 1 0 0 1 1 1 0 2 0 1 0 1 0 0 1 0 1 2 1 2 1 0 1 2 1 1 1 2 0 0 2 2 2 1 2 2 0 1 1 1 1 2 1 1 2 0 2 1 1 2 0 1 1 1 2 1 0 1 0 0 0 0 1 2 1 1 0 0 1 2 1 0 1 0 2 0 2 1 0 2 0 2 0 2 2 2 0 0 0 0 2 0 2 0 2 2 2 2 0 0 0 2 1 1 2 1 0 1 1 2 0 2 2 0 2 1 1 1 2 1 0 1 1 1 1 0 0 1 0 1 1 2 1 2 1 0 1 2 2 1 1 1 0 2 2 2 0 2 0 1 0 1 2 1 1 0 1 2 2 2 1 0 0 0 0 1 2 0 1 2 0 1 2 0 0 0 0 0 2 0 2 1 0 2 0 1 1 0 1 2 2 2 2 1 2 1 1 0 2 1 0 0 1 1 1 0 1 1 0 1 2 2 2 1 2 0 1 1 1 1 2 0 1 1 1 1 2 2 2 1 1 1 2 2 1 2 1 2 0 2 2 0 1 1 2 1 0 0 1 2 2 1 1 2 1 0 1 1 1 0 2 1 2 2 1 1 0 2 0 1 2 1 1 1 1 1 1 1 0 0 0 2 1 1 1 0 1 1 2 0 0 0 0 0 0 1 1 2 2 2 0 0 2 0 2 0 0 2 2 0 2 0 2 0 0 0 0 0 2 2 2 0 0 2 0 0 0 2 2 0 2 0 2 2 0 2 2 2 2 2 0 2 2 2 0 0 0 0 2 0 2 2 2 0 2 2 0 1 0 1 1 0 2 2 1 0 0 0 1 1 2 0 0 0 1 1 1 1 1 0 1 1 1 1 2 1 1 0 1 2 2 1 0 0 1 1 1 2 1 0 0 1 1 2 1 2 1 1 1 1 1 2 0 1 1 1 1 1 1 2 1 0 1 1 0 1 1 2 2 2 1 1 1 1 0 0 0 1 2 2 1 1 1 1 1 0 2 2 2 2 2 2 0 2 0 0 1 0 1 1 1 1 2 1 1 1 0 0 2 0 1 1 0 1 1 0 2 1 2 1 1 2 2 1 1 1 1 0 1 0 0 0 1 0 1 2 2 2 2 1 1 1 2 1 0 2 1 1 2 0 0 0 0 0 1 1 1 2 1 1 1 1 2 2 1 0 1 1 2 2 1 1 0 1 1 1 0 1 0 1 1 2 2 0 2 1 1 1 0 2 0 1 1 1 1 1 2 1 1 1 1 0 1 1 2 0 1 1 0 0 0 0 0 0 2 2 0 2 0 0 2 2 0 0 0 0 2 2 0 0 2 0 2 0 0 2 1 1 1 0 0 1 1 1 1 1 1 1 2 2 1 1 1 0 2 1 1 1 2 0 1 2 1 2 1 0 0 2 0 0 1 2 0 1 0 2 1 0 1 1 1 0 1 2 1 1 1 1 2 1 1 2 2 0 0 1 1 1 1 2 1 0 2 0 0 2 1 0 1 2 1 1 1 0 1 0 1 1 1 0 1 1 1 1 0 1 1 2 1 1 0 2 0 2 2 1 1 1 1 1 2 1 0 2 1 1 1 1 1 1 0 1 0 1 1 1 1 1 0 1 1 0 0 2 1 0 2 1 2 0 0 1 1 1 1 1 0 0 1 0 2 1 2 1 1 0 2 0 1 0 1 1 1 0 0 2 2 1 0 1 1 1 0 0 0 2 2 0 2 2 0 2 0 0 2 0 0 2 0 0 2 0 0 0 2 0 2 2 2 2 2 2 0 0 0 2 0 0 2 2 0 0 0 2 0 2 0 0 2 0 0 2 2 2 2 0 0 2 0 2 2 2 2 2 0 2 0 0 2 2 2 2 0 0 0 0 0 2 0 0 2 2 2 2 2 0 0 2 2 1 0 2 1 1 1 1 1 0 2 2 2 0 2 0 2 1 2 1 0 1 1 2 1 2 1 1 0 0 0 1 1 0 2 2 2 2 2 2 2 1 0 1 1 1 0 2 2 1 2 1 1 1 0 2 1 0 1 1 1 1 0 1 1 1 0 1 0 1 0 1 1 0 1 1 1 1 1 1 1 1 2 0 2 1 0 1 1 1 1 1 0 0 0 0 0 2 0 2 0 2 1 1 0 1 1 2 0 1 2 2 1 0 0 1 1 1 1 0 1 1 1 1 0 2 1 2 0 1 1 2 2 2 1 1 0 0 1 1 1 2 1 1 1 0 1 0 1 2 1 2 2 1 0 1 1 0 1 1 0 2 1 2 2 0 2 1 1 1 2 1 1 0 2 0 1 2 1 2 2 1 1 1 2 0 0 2 0 1 1 2 1 1 0 1 1 1 2 1 1 1 1 0 2 1 0 1 2 0 2 2 1 1 1 1 1 1 1 2 0 0 1 1 1 1 0 0 2 1 0 1 0 2 1 2 0 1 1 1 1 1 1 2 0 0 0 0 1 0 1 2 1 0 0 0 0 1 2 2 1 1 0 1 1 0 1 1 1 1 0 2 2 2 2 2 1 0 2 1 1 1 2 1 1 1 1 2 2 1 1 2 1 0 1 0 1 0 1 1 1 2 1 1 1 1 1 2 2 1 1 0 2 2 0 1 0 1 1 1 1 1 2 1 1 2 0 1 1 1 0 2 0 1 1 1 1 1 1 1 2 1 2 0 1 1 0 1 0 0 0 0 2 0 2 2 0 2 0 0 0 0 0 2 0 0 0 2 2 0 1 0 2 2 2 0 0 2 2 0 0 2 0 2 1 0 1 2 1 0 2 0 2 0 0 0 0 2 1 0 1 1 1 2 0 2 0 0 1 1 2 0 0 0 2 1 0 1 2 1 0 2 2 1 0 2 1 1 0 0 1 0 2 1 1 2 1 1 0 2 1 1 1 0 1 0 0 2 0 2 1 0 2 1 1 2 2 2 0 1 0 1 2 0 0 1 1 2 0 0 1 1 0 0 1 1 1 0 1 0 1 1 2 1 1 1 0 1 1 1 2 0 1 1 0 1 1 1 1 1 1 1 1 1 1 0 1 1 2 1 1 0 2 1 2 1 1 0 1 0 1 2 2 1 0 2 1 1 2 1 0 1 0 2 1 1 0 1 1 1 1 2 0 0 2 2 0 1 1 1 1 1 0 0 0 0 1 1 0 2 1 1 2 0 2 1 2 2 0 1 1 0 2 1 1 1 0 2 1 2 1 1 1 0 0 1 2 0 2 0 1 2 1 1 1 2 2 2 1 1 2 2 1 1 1 1 1 2 1 1 0 1 1 0 1 2 2 1 1 1 1 1 2 1 0 2 1 1 2 0 2 0 0 2 0 2 0 2 2 0 2 0 2 2 0 0 2 0 2 0 2 0 0 2 2 0 0 0 0 0 0 2 0 2 0 2 2 0 0 2 2 0 2 0 2 1 1 0 1 1 1 1 1 0 2 1 0 1 2 0 0 2 0 1 2 1 2 2 0 2 2 2 0 0 2 2 0 0 2 0 2 0 2 0 1 0 2 0 2 0 2 1 1 2 1 2 1 1 1 1 1 0 2 1 0 1 1 1 0 1 1 0 2 0 0 2 0 2 0 0 0 0 2 2 2 2 0 2 2 2 0 2 2 2 0 2 2 2 0 2 1 1 1 0 1 1 1 0 0 1 1 1 0 0 1 1 2 1 2 1 1 1 0 1 1 1 1 1 0 1 2 1 1 0 2 0 0 1 2 0 0 0 2 0 0 2 2 2 2 2 2 2 1 2 0 2 1 2 0 1 1 1 1 1 2 1 2 1 1 1 1 1 2 1 0 1 0 1 0 1 0 2 0 2 1 2 0 1 1 1 2 2 1 0 2 2 0 0 0 1 0 1 1 2 0 1 1 1 0 2 1 1 0 0 1 0 2 1 1 0 1 0 1 1 2 1 2 1 2 2 2 0 0 2 2 0 0 2 1 1 2 2 1 1 1 0 2 0 1 2 2 2 0 2 2 0 0 2 0 0 2 0 0 2 2 2 0 2 0 0 0 1 1 1 0 0 1 1 0 1 0 1 1 1 1 1 1 1 1 2 1 1 1 1 2 0 2 1 1 2 2 2 2 0 0 0 0 2 2 2 0 2 2 0 2 0 0 2 0 2 0 0 0 2 0 2 0 2 2 1 0 2 1 1 1 1 2 0 1 1 1 2 0 1 0 1 1 1 1 1 1 2 0 2 1 2 2 2 1 1 2 1 2 2 0 2 0 2 1 2 1 1 1 2 2 2 1 1 1 2 1 1 0 1 1 1 0 1 2 0 1 1 1 2 1 0 0 0 2 2 2 1 0 1 0 1 2 2 1 0 0 1 0 0 0 1 1 0 1 1 1 2 1 1 1 1 2 2 1 1 0 1 1 1 0 2 1 0 0 0 2 2 0 1 2 2 1 1 2 1 1 1 2 1 0 1 2 2 0 2 2 2 0 0 1 0 2 1 0 1 1 1 1 1 2 1 1 2 1 2 0 2 1 2 2 2 1 2 1 2 1 1 2 2 1 2 1 2 2 0 2 0 0 1 1 0 0 1 1 2 1 2 0 2 1 1 0 1 1 1 0 1 2 2 0 0 2 0 2 1 1 1 1 2 1 0 2 0 0 1 0 2 0 2 2 0 0 2 2 0 0 2 2 2 0 0 0 1 2 2 0 0 2 2 0 2 2 2 0 0 2
 3 3.246010542000000 5.490576267000000
 2 0 1 0 2 1 2 2 2 0 2 1 1 1 1 1 1 2 1 1 1 2 0 0 0 0 0 2 0 0 0 2 1 2 1 1 1 1 1 1 1 0 1 0 1 1 1 2 0 2 0 1 2 0 1 2 1 1 1 1 1 0 1 1 1 1 1 0 1 1 1 0 1 2 0 1 2 2 2 1 2 1 0 0 1 1 1 1 0 0 2 1 1 0 2 2 1 1 1 1 2 1 1 1 1 2 2 1 1 1 1 2 0 1 1 1 0 2 1 1 0 1 0 1 1 1 1 2 0 0 1 2 1 2 1 1 2 2 1 1 2 1 0 1 1 2 1 2 0 0 2 1 1 1 1 2 0 1 2 0 1 1 0 1 2 2 2 1 0 1 0 1 2 2 0 2 2 2 2 0 0 2 0 0 2 2 0 0 2 0 2 0 2 1 0 1 2 0 2 0 1 1 2 0 2 1 1 1 2 0 0 1 1 2 0 0 1 0 0 1 1 1 2 1 2 2 0 0 2 0 2 0 2 0 0 0 0 0 0 0 2 2 2 0 0 0 1 1 1 2 0 2 2 2 1 2 2 1 1 1 2 0 0 2 0 1 2 0 1 2 1 1 0 1 1 1 2 1 0 1 2 1 2 1 2 1 0 0 0 1 1 1 1 2 0 0 1 1 2 1 1 2 1 2 1 1 1 0 1 2 1 1 1 1 2 2 0 2 0 0 2 2 0 0 2 0 2 0 0 2 2 2 0 0 0 0 2 0 0 2 2 2 0 0 2 0 0 0 2 0 2 0 0 2 2 2 2 2 0 2 2 0 0 0 2 2 0 2 0 2 2 0 1 0 0 2 1 2 0 1 1 1 2 1 0 1 1 1 1 1 1 0 1 2 1 1 2 2 1 2 2 1 1 1 2 0 0 2 0 2 1 1 1 1 1 2 0 1 1 1 2 1 2 0 0 1 2 1 2 2 1 2 0 2 1 2 1 0 2 1 0 1 2 0 0 1 2 2 1 1 1 1 1 1 1 0 0 1 1 1 1 2 0 1 0 2 1 1 2 0 1 1 2 1 2 1 2 1 1 2 1 1 1 2 1 1 2 2 2 1 1 0 1 0 1 1 1 2 2 1 0 2 0 1 2 1 1 2 2 1 1 0 2 2 1 1 1 2 1 1 1 0 2 2 1 1 1 1 1 1 1 2 1 2 2 2 0 2 2 2 0 2 0 2 2 2 2 0 0 2 2 1 2 0 1 1 2 0 1 1 1 1 2 1 1 1 1 2 1 0 2 1 1 1 1 1 1 2 0 0 0 0 1 1 2 2 1 0 2 1 1 2 1 1 2 1 1 0 1 1 1 1 1 1 2 0 2 0 2 1 1 1 0 1 2 0 1 1 2 2 0 1 2 0 0 2 0 1 2 1 2 1 2 1 0 2 1 1 2 2 0 1 0 0 2 1 0 2 0 1 0 2 1 2 0 2 1 1 1 2 1 1 1 0 1 1 1 2 1 1 1 0 2 1 1 0 2 1 1 2 1 2 1 0 1 1 2 2 1 1 1 1 1 0 1 0 2 0 1 0 1 2 1 1 1 2 2 2 2 1 2 1 1 1 1 0 2 2 0 2 0 2 0 0 0 2 2 2 0 0 2 0 1 2 1 1 2 1 2 0 0 0 1 0 0 0 1 1 1 2 1 2 1 2 1 2 1 1 1 1 2 1 1 1 0 1 1 1 2 2 1 2 2 1 2 1 0 1 1 1 1 0 0 1 2 0 2 2 2 0 2 2 2 0 2 0 0 2 2 2 0 0 2 2 2 0 0 0 2 2 2 0 0 0 2 0 0 2 2 0 0 2 0 2 2 2 2 2 0 0 2 2 0 0 2 0 2 2 0 2 2 0 2 2 2 0 2 1 1 0 0 2 1 0 2 2 0 1 0 1 0 1 2 2 0 2 1 1 2 1 0 0 2 1 2 2 2 1 1 1 0 1 1 1 1 1 0 1 1 1 2 1 1 1 2 0 2 0 1 2 1 2 1 0 2 0 0 1 0 1 1 0 2 2 1 0 1 0 1 1 1 1 0 1 1 1 0 1 2 0 1 1 1 0 1 0 2 0 0 2 1 0 0 0 2 0 0 2 0 2 1 2 2 0 1 2 1 1 1 2 1 1 2 1 1 1 1 2 0 2 0 2 0 2 0 0 0 0 2 0 0 0 2 0 1 2 0 0 2 1 0 1 0 1 1 1 1 0 0 0 0 0 0 0 2 2 2 0 0 0 0 0 2 2 0 0 0 2 0 2 2 0 0 2 0 0 0 2 0 2 2 2 0 0 2 0 2 0 2 2 2 0 2 2 0 2 2 0 2 2 0 0 2 0 2 2 2 2 2 2 2 0 2 1 0 1 1 1 1 1 2 1 1 2 2 2 2 2 2 1 1 0 2 1 1 0 1 1 1 1 1 1 1 1 0 1 2 1 2 0 0 2 2 2 1 1 1 1 2 2 1 2 1 2 0 1 0 1 0 0 2 2 1 1 0 1 2 2 1 1 1 2 1 0 1 1 1 1 0 0 1 0 2 0 0 2 0 2 0 0 1 0 1 2 1 2 1 1 1 1 1 0 0 0 1 1 1 1 1 1 1 0 1 2 1 0 0 1 1 1 1 1 1 1 0 1 2 2 1 1 1 0 1 2 2 1 1 1 1 0 2 0 2 0 0 0 2 2 2 2 2 2 0 0 0 0 2 0 0 2 2 2 2 2 0 2 2 0 0 0 2 0 2 2 2 0 1 0 0 1 1 1 2 1 0 1 0 0 2 0 2 2 2 0 2 2 2 2 2 2 0 2 2 0 0 2 2 1 1 0 1 1 2 0 2 1 2 0 2 2 1 2 2 0 1 1 1 0 2 2 2 1 1 0 1 1 2 2 1 0 1 2 2 2 1 0 0 1 1 1 0 0 1 1 1 0 2 2 1 1 2 1 1 0 1 1 1 1 1 0 1 0 1 1 1 0 1 2 2 2 2 1 2 0 2 1 2 1 1 1 2 1 1 1 1 1 1 1 0 1 2 1 0 2 1 0 1 1 0 1 1 0 0 0 1 1 2 0 0 1 0 2 2 2 1 1 0 0 0 0 2 1 2 1 1 1 1 2 1 0 2 0 1 0 0 0 1 1 1 2 1 0 1 2 1 2 1 2 2 2 1 1 0 0 2 0 1 1 0 0 1 1 1 0 1 0 2 1 1 0 0 0 2 2 0 2 1 1 1 1 2 1 1 0 0 1 0 2 1 2 0 0 1 2 0 0 1 2 1 1 2 1 0 1 2 1 1 0 2 2 1 0 0 0 2 0 2 1 1 1 1 2 0 1 0 1 1 0 2 1 0 0 1 2 1 2 1 1 2 1 1 1 0 0 1 1 0 2 0 1 0 0 2 1 2 1 1 1 1 1 0 2 1 1 1 1 1 1 1 1 0 2 0 0 1 0 0 1 2 1 1 2 0 2 1 0 0 1 2 0 1 0 0 1 2 2 0 1 1 0 1 0 0 1 0 0 0 2 2 2 2 0 0 2 0 1 2 2 0 1 0 1 2 1 0 2 0 1 0 1 2 1 1 1 2 1 1 2 1 2 2 2 0 0 2 2 0 2 2 0 2 1 1 1 2 2 2 0 1 1 1 1 1 1 1 2 0 0 1 0 1 1 0 2 0 0 2 2 0 0 0 0 2 0 0 2 0 2 0 0 2 2 0 2 2 0 0 0 0 0 0 0 2 2 0 0 2 2 2 0 0 0 2 0 2 0 2 0 2 2 0 2 0 2 2 0 2 2 0 2 2 2 0 2 2 0 2 2 0 0 0 0 2 2 0 2 0 2 2 2 2 0 0 0 0 0 2 2 0 0 0 0 2 2 0 2 0 0 2 2 2 0 0 2 0 0 2 2 2 2 0 2 0 0 0 0 0 0 2 2 2 2 0 0 0 2 0 0 0 2 2 2 2 2 2 2 2 0 2 1 2 1 2 2 0 1 2 1 1 1 1 1 0 1 1 1 0 1 1 1 1 1 2 0 1 1 2 1 1 1 0 2 2 0 2 1 2 1 1 1 2 2 1 1 2 1 1 1 0 0 1 1 0 1 1 1 1 2 2 2 0 0 1 1 1 1 1 1 1 1 1 1 1 2 0 1 1 0 1 2 2 2 0 1 1 2 1 0 1 1 2 2 1 1 0 1 1 1 0 0 1 2 2 2 2 2 1 2 2 2 1 1 0 1 1 0 1 0 0 0 2 1 2 1 1 0 1 1 2 2 1 0 2 0 1 2 2 0 2 0 0 2 1 2 0 2 1 2 0 1 1 0 1 1 0 1 1 1 1 2 0 1 1 1 1 1 2 2 2 2 1 1 1 1 1 1 0 1 0 2 2 2 1 1 1 0 1 1 0 1 0 1 1 2 1 1 0 1 0 1 2 1 0 1 1 2 1 1 1 1 1 1 2 1 2 2 0 1 1 0 2 1 2 1 1 1 2 1 2 0 2 1 2 2 1 0 0 1 0 0 1 0 0 1 2 1 0 2 1 0 1 1 1 1 0 2 0 2 1 1 1 1 1 0 0 2 2 2 0 1 0 1 0 0 0 2 2 2 2 2 2 2 0 2 0 0 0 2 0 0 2 2 0 1 1 1 1 0 0 1 1 1 1 2 1 1 1 1 0 0 1 1 1 1 1 1 0 1 1 2 0 2 1 1 2 1 1 1 1 0 2 2 0 0 0 2 0 0 0 2 0 2 2 1 0 1 1 2 1 1 1 1 1 0 1 2 2 0 0 2 1 1 0 1 2 2 1 2 2 2 0 1 1 1 2 2 1 1 1 2 2 0 0 1 0 2 1 2 0 1 1 2 0 0 0 0 1 1 1 1 1 2 2 2 1 0 1 2 1 0 0 1 2 2 1 2 1 2 1 1 1 1 0 1 2 1 1 1 0 2 1 2 1 0 1 1 1 0 1 1 1 2 1 2 1 2 0 1 2 1 1 1 1 1 0 0 1 1 2 0 2 1 1 1 1 0 1 2 0 2 2 0 0 2 0 0 2 0 2 0 2 0 0 2 0 1 0 2 0 0 1 0 1 2 1 1 1 2 0 2 2 1 1 1 2 2 1 1 0 1 1 1 1 0 2 2 1 1 2 2 0 0 1 1 0 1 0 2 2 1 1 1 0 0 1 1 1 1 1 0 1 2 0 1 2 0 0 1 2 1 0 1 2 0 1 2 0 2 2 0 1 1 0 0 0 1 1 1 2 1 2 2 0 1 1 2 1 1 2 1 2 1 1 1 0 1 1 1 1 1 0 1 0 0 1 2 1 0 1 0 2 1 1 2 1 1 1 1 0 1 2 2 2 1 0 2 1 2 2 2 2 1 1 1 0 0 1 2 1 1 0 1 1 2 2 1 1 2 2 1 0 2 2 1 1 1 0 1 1 0 2 2 1 0 0 1 0 1 0 2 1 1 2 1 1 2 1 1 1 2 1 1 0 1 0 0 1 1 2 2 1 1 1 1 1 1 1 1 1 0 1 2 1 1 0 1 0 1 1 1 2 1 1 2 2 1 2 1 0 0 1 2 1 1 1 0 0 2 2 2 2 2 0 0 0 1 2 1 0 1 1 2 1 1 1 0 2 2 2 1 1 2 0 0 1 2 0 1 2 0 1 0 2 1 2 0 2 0 1 1 2 2 2 1 2 1 2 1 1 2 1 0 1 1 2 1 1 0 0 2 1 1 1 1 0 1 0 0 2 0 1 1 0 1 1 1 1 2 1 2 1 0 0 0 2 0 0 0 2 0 2 0 0 2 2 2 2 0 1 1 1 1 1 2 1 2 1 0 2 1 1 2 2 2 0 0 0 2 0 2 2 0 0 2 0 2 2 0 0 1 1 1 1 2 1 1 2 0 1 0 2 1 1 0 0 0 2 2 0 0 2 2 2 2 0 2 0 1 2 2 0 0 2 1 2 1 1 2 1 1 1 2 1 0 0 2 1 1 1 1 2 2 2 2 2 0 0 2 0 0 2 0 2 2 0 0 0 2 2 2 0 2 0 2 2 0 0 2 2 0 0 2 0 2 2 0 2 0 0 0 0 2 0 2 2 0 0 0 0 0 0 0 2 0 2 2 0 2 1 1 1 1 0 2 0 1 2 0 2 1 1 1 1 2 2 0 0 0 1 0 1 1 1 1 1 2 1 0 2 1 1 1 0 2 2 0 0 2 2 1 2 1 1 1 1 2 1 1 0 2 1 2 1 2 1 1 1 0 1 2 1 1 2 1 1 1 1 0 1 2 0 2 1 1 0 2 1 1 2 0 1 1 1 0 1 2 1 1 1 2 1 1 1 1 1 1 1 1 0 1 1 0 1 1 0 1 1 1 1 0 1 1 1 1 0 0 1 1 1 2 0 1 1 1 0 0 0 2 2 1 1 2 0 2 0 1 0 1 0 0 1 2 0 1 0 1 1 1 1 1 1 1 0 2 2 2 1 0 0 1 0 1 1 2 2 2 0 2 2 0 1 1 1 2 0 1 1 2 0 0 1 1 1 1 2 2 2 1 0 1 1 1 1 2 1 2 2 2 1 1 2 2 1 2 1 0 0 1 1 2 1 1 1 2 0 1 2 1 2 0 0 0 1 0 2 1 1 0 1 0 1 0 2 1 2 1 0 1 1 0 2 2 0 0 0 2 2 1 1 1 1 0 1 1 0 1 1 1 1 2 1 2 0 2 0 1 2 1 2 1 2 1 0 0 1 1 1 1 1 1 1 1 0 1 1 1 1 1 0 2 1 0 1 1 2 1 1 0 2 1 0 0 0 1 1 1 0 1 2 0 2 0 0 0 2 0 2 2 0 2 1 1 2 1 1 1 1 0 1 2 2 0 1 1 2 2 0 2 2 1 0 1 1 0 2 1 0 2 1 0 0 2 1 0 0 1 1 1 0 1 1 1 1 0 1 1 1 0 2 1 1 0 1 1 1 2 1 0 0 2 1 0 2 1 0 1 2 1 1 1 1 1 1 1 2 2 1 0 2 1 1 1 1 2 2 1 1 2 1 1 1 2 1 2 1 0 2 1 1 2 0 1 1 1 0 1 1 1 1 1 1 1 1 2 2 2 1 0 1 1 1 1 1 1 2 2 0 0 1 2 1 2 1 2 2 1 1 1 1 1 0 2 0 2 0 2 1 2 0 0 2 0 1 0 0 1 0 1 1 1 2 2 2 0 1 0 1 2 0 1 0 1 2 1 1 2 2 1 1 0 1 1 2 1 0 1 0 1 0 1 2 1 2 1 2 1 1 1 1 2 1 1 1 2 1 2 2 0 2 1 1 0 1 1 0 0 2 1 2 2 2 0 1 1 1 1 2 1 1 1 1 1 1 0 1 1 1 2 1 1 0 0 1 2 1 2 2 1 1 1 1 0 0 0 2 0 0 0 2 2 0 0 0 2 0 0 0 0 2 0 0 2 0 2 0 2 2 2 2 2 0 2 2 2 0 2 2 2 2 2 2 0 2 2 2 2 2 2 2 0 0 2 2 0 2 2 2 2 0 0 0 2 0 2 2 2 0 2 0 0 0 2 2 0 2 0 2 0 0 0 2 0 2 2 0 2 2 0 1 2 0 0 0 0 0 2 2 2 0 0 0 0 0 0 2 0 2 1 1 1 1 1 1 1 0 1 0 1 2 1 2 0 1 1 1 1 2 1 1 1 1 0 1 0 1 1 1 0 0 1 2 2 2 1 1 2 2 1 2 1 1 2 1 0 2 0 0 1 2 2 1 0 1 0 1 1 1 2 2 2 1 1 0 1 1 1 1 0 1 1 1 0 1 2 1 1 1 1 1 1 1 1 1 1 0 0 0 1 1 1 0 0 1 1 1 1 1 2 1 1 0 0 0 2 1 2 2 1 1 2 2 1 1 2 2 2 2 1 0 2 2 2 1 2 1 1 1 0 1 0 1 2 0 1 1 1 0 1 1 1 2 2 0 2 0 1 2 1 2 0 0 2 1 1 0 2 2 2 1 0 2 0 1 2 0 1 0 1 1 1 1 0 2 0 1 0 1 1 1 1 1 2 2 0 2 0 1 1 1 1 0 2 2 1 1 0 1 1 0 0 1 0 1 2 2 0 0 0 1 2 1 1 0 0 0 1 2 1 0 0 2 0 2 0 2 0 2 0 2 0 2 0 2 2 2 0 0 0 0 2 0 2 2 0 0 2 2 2 0 0 0 0 0 2 2 2 2 0 0 0 0 2 2 0 0 0 2 0 2 2 2 2 0 0 0 2 0 0 0 2 2 2 0 2 2 2 2 0 0 0 0 2 0 2 2 0 2 0 2 0 2 2 2 0 0 0 0 2 0 2 0 2 2 2 2 0 0 0 2 2 0 2 0 0 0 2 2 0 2 2 0 2 2 0 0 2 0 0 0 2 0 2 0 0 0 0 2 0 2 0 2 0 0 2 0 0 0 2 0 0 2 0 2 2 2 0 0 0 0 0 2 0 0 0 2 2 0 0 0 0 0 0 0 2 2 0 0 2 2 0 2 0 2 2 0 2 2 2 2 0 2 0 0 2 0 0 0 2 0 0 0 1 0 1 2 0 2 1 1 0 2 1 1 2 2 1 1 2 1 1 1 1 1 2 1 1 2 1 1 1 1 2 1 1 2 1 2 1 0 2 2 1 1 2 2 0 2 1 0 1 0 2 2 1 0 1 1 2 0 1 1 0 1 2 1 1 1 2 2 0 0 1 1 2 1 0 0 2 1 2 0 1 0 0 1 2 0 2 2 2 0 1 0 1 0 1 1 0 0 1 2 1 1 0 1 1 1 1 2 1 2 2 1 1 2 0 1 0 2 0 1 2 0 1 2 0 2 0 1 1 1 2 1 1 1 1 1 2 1 1 1 1 1 1 1 1 1 2 1 2 1 2 1 0 1 1 2 0 1 2 1 1 2 0 1 0 0 0 2 0 0 0 0 0 2 0 0 2 0 0 0 2 0 0 2 2 0 0 0 2 2 2 0 2 0 0 0 2 2 0 0 0 2 2 0 2 2 2 0 2 2 2 0 0 0 2 2 2 0 2 0 0 0 0 0 1 1 2 1 1 1 1 0 1 0 1 1 0 1 2 1 1 0 1 2 1 1 2 2 1 1 1 1 0 0 1 1 0 0 2 1 1 1 2 0 1 2 0 2 0 1 1 0 1 1 1 1 1 2 0 2 2 0 1 2 2 1 0 2 1 2 1 2 1 0 1 1 0 0 1 2 1 2 2 2 0 2 2 2 2 0 0 2 2 2 0 2 0 2 2 0 2 2 0 2 0 0 0 0 0 0 2 0 0 2 2 2 0 0 2 0 2 0 2 0 0 2 2 2 2 0 1 0 1 1 0 1 1 1 0 0 1 2 2 1 2 1 1 0 1 0 2 1 0 2 0 1 1 1 1 1 1 1 1 2 1 2 1 1 0 2 0 0 1 2 1 0 1 2 2 0 1 1 1 2 1 0 1 1 2 1 1 2 1 1 2 1 2 2 2 1 1 1 1 1 2 0 1 2 1 2 1 0 0 2 0 0 1 1 1 2 1 1 2 1 0 2 1 2 1 2 0 2 0 0 2 0 0 0 0 2 2 0 0 0 2 0 2 2 0 0 0 0 2 2 2 2 2 0 0 0 0 2 0 2 2 0 2 0 0 0 0 2 2 0 0 2 0 2 2 2 2 2 0 0 0 0 2 2 2 2 2 0 0 2 0 2 0 0 0 0 0 0 0 0 2 0 2 2 0 2 2 0 0 0 0 0 2 2 0 0 0 2 2 2 0 0 0 2 2 0 2 0 2 0 1 0 1 1 1 1 1 1 2 0 1 1 1 2 1 1 1 0 0 0 0 1 0 1 2 2 1 0 1 2 0 0 2 1 2 2 2 0 0 2 1 2 2 1 1 1 1 2 1 0 2 2 1 1 2 1 1 1 0 2 1 0 1 0 2 1 1 1 1 1 1 1 0 1 1 1 1 1 0 2 0 1 1 1 1 2 1 2 1 1 2 0 0 2 1 2 1 0 0 1 1 1 2 1 1 1 0 1 1 0 0 1 1 1 0 1 2 2 2 1 1 1 1 2 1 1 1 1 1 1 2 1 2 1 2 1 1 1 2 2 1 1 1 1 0 2 1 1 2 2 1 0 2 0 0 1 1 0 1 1 1 2 1 0 2 0 0 2 0 0 1 1 1 1 1 2 1 1 1 1 1 0 1 1 2 2 0 1 0 1 1 0 0 1 1 0 1 2 0 2 0 2 2 0 0 0 0 1 0 1 1 1 1 0 1 1 0 1 2 1 0 2 2 0 1 1 1 1 1 1 1 1 0 1 2 0 2 1 1 1 0 0 2 1 2 1 1 1 1 1 1 1 2 1 1 1 1 1 2 1 0 1 2 1 2 0 2 0 1 2 2 0 1 0 2 0 1 2 2 2 2 2 1 0 2 1 1 1 1 2 1 1 1 1 1 0 1 2 1 1 0 2 1 1 2 1 1 1 1 1 1 1 1 1 2 1 0 1 1 2 0 1 1 1 1 2 0 1 1 1 0 0 0 1 1 1 0 1 0 2 2 0 2 1 0 1 0 1 1 0 0 2 2 0 1 2 1 0 0 1 1 1 1 1 2 1 0 1 2 1 1 2 2 2 1 2 1 1 2 2 1 1 1 2 0 2 0 2 2 2 0 2 2 0 2 0 0 0 2 2 2 2 0 2 2 0 2 2 2 2 1 0 1 2 1 1 0 1 1 1 1 1 2 1 1 2 0 1 1 1 0 2 0 1 1 1 1 1 1 1 2 1 2 0 1 1 0 1 1 0 1 0 2 1 2 1 0 2 0 1 0 1 0 2 2 1 1 2 1 2 2 0 0 0 0 0 0 2 0 0 0 2 0 0 2 0 2 2 2 0 2 0 2 0 0 0 1 2 1 0 2 0 0 2 1 2 0 0 0 0 2 1 1 0 1 2 1 1 2 1 1 1 2 0 1 1 0 2 1 1 1 0 1 2 2 1 1 1 1 2 1 1 0 0 1 0 1 2 1 1 0 1 1 1 2 1 2 1 1 0 1 0 0 2 1 1 1 1 1 1 2 1 1 1 1 1 1 1 1 0 1 0 1 0 1 1 1 1 0 2 2 1 2 2 1 1 1 2 0 1 2 1 1 0 0 1 2 1 2 1 0 1 0 2 2 1 1 0 2 1 1 1 2 0 1 2 0 2 1 1 2 1 0 1 0 1 1 1 0 0 1 1 1 1 0 0 1 1 1 1 0 1 2 1 2 0 0 0 0 1 1 0 1 2 1 2 0 0 2 1 1 1 0 0 1 1 1 0 1 2 1 1 2 2 2 2 1 2 1 2 1 1 0 0 1 1 1 0 2 1 2 0 1 1 2 0 1 2 1 0 1 1 1 1 1 1 2 1 1 2 0 0 2 1 0 1 0 1 1 0 2 2 0 2 1 2 1 2 2 1 0 0 0 1 0 1 0 1 1 2 1 1 1 2 0 0 0 1 2 2 1 1 1 1 1 1 1 2 0 2 2 0 1 1 0 0 1 1 0 2 1 1 1 1 1 1 2 0 1 0 1 1 1 1 1 2 2 2 2 2 2 0 0 0 0 0 2 1 0 1 1 1 1 1 0 2 2 0 0 2 2 0 2 2 0 0 0 0 0 0 2 2 2 2 0 0 0 0 0 2 2 0 2 0 0 2 0 2 0 0 0 0 2 2 2 2 0 2 2 2 0 1 2 1 0 1 1 2 1 1 1 1 1 1 1 1 2 1 1 1 2 1 2 2 2 2 1 1 1 2 1 1 0 0 1 2 1 2 1 2 0 2 0 1 2 1 2 2 1 2 2 0 1 2 1 0 1 2 0 1 0 0 1 1 2 2 1 0 2 1 1 0 1 1 1 0 0 1 1 2 1 1 2 2 1 2 1 1 1 1 1 1 1 1 1 2 1 1 0 2 2 2 1 1 1 1 1 0 0 1 0 1 1 2 0 1 1 1 0 2 1 1 1 0 1 0 1 0 1 0 1 1 1 1 2 1 2 0 1 2 2 1 1 1 1 0 0 1 1 1 2 2 2 2 1 1 0 2 1 2 1 2 1 1 1 2 1 1 2 1 1 1 1 1 0 0 2 1 1 1 1 1 1 1 0 0 1 1 1 2 1 1 2 0 2 1 1 1 1 2 1 1 1 0 2 0 2 2 2 0 0 0 0 2 2 2 2 2 2 2 0 0 2 2 0 2 0 0 0 2 2 0 0 2 0 2 2 2 0 2 2 2 0 2 2 1 0 2 2 1 2 0 1 1 0 2 2 1 2 1 1 1 1 0 1 2 0 2 1 2 1 0 1 0 0 1 1 1 1 1 0 1 2 1 1 2 1 0 0 1 1 0 2 2 0 0 1 1 0 2 2 1 1 1 0 1 1 1 1 1 2 1 2 0 2 1 1 2 2 1 1 1 0 0 1 2 1 1 1 0 1 2 2 1 1 0 1 0 2 0 0 0 1 2 2 1 1 1 0 1 1 1 1 0 1 1 1 2 2 1 2 1 2 0 1 2 2 1 0 1 2 1 1 1 1 1 2 1 1 1 2 0 1 1 1 0 2 0 1 1 1 0 1 0 1 1 0 0 0 1 1 1 1 2 1 0 1 1 1 1 1 1 1 0 2 2 1 2 1 2 0 2 1 2 2 2 0 1 2 2 1 0 1 1 0 1 1 2 1 1 2 2 1 1 2 0 2 0 0 2 0 1 1 2 2 1 1 1 1 0 1 2 0 0 0 1 1 1 0 1 2 0 1 0 2 1 0 1 0 2 1
 4 0.4551971260000000 0.9890261290000000
 0 0 2 2 0 2 2 2 0 0 0 2 2 0 2 2 1 1 0 2 2 2 0 0 1 1 0 2 0 1 1 2 1 2 2 2 1 1 1 1 1 1 1 1 1 0 1 1 1 1 0 1 2 0 1 2 1 1 2 1 1 1 1 1 2 1 0 1 0 2 1 1 1 2 0 0 0 1 1 1 1 1 1 1 2 2 0 1 1 2 1 2 0 1 1 1 1 2 2 0 1 2 2 1 2 1 1 0 0 0 1 2 0 0 0 0 0 1 0 1 1 0 1 0 1 2 1 1 0 1 0 1 1 2 1 1 1 2 0 0 0 2 2 1 1 1 1 2 0 0 2 2 0 2 0 2 0 2 2 0 2 2 0 0 2 2 2 2 0 0 0 2 2 2 0 2 1 1 1 1 1 1 0 1 2 1 0 0 1 1 1 0 2 2 0 1 2 1 2 0 1 1 1 0 2 2 2 1 2 0 1 1 0 1 2 1 1 2 1 1 2 1 1 1 1 2 2 1 1 1 1 1 1 0 1 1 1 2 1 2 1 0 1 1 2 2 1 1 1 1 1 1 0 2 1 1 1 1 2 2 0 1 0 1 1 1 0 2 1 1 0 0 2 2 1 1 1 2 0 1 1 1 1 1 1 1 2 1 1 2 1 0 1 0 0 0 2 0 2 0 0 0 2 1 1 1 0 1 1 1 0 1 1 1 2 2 0 1 1 1 1 1 0 1 1 0 1 2 1 2 1 2 1 1 1 1 2 0 1 1 1 1 0 1 1 1 0 1 1 1 1 1 2 1 1 0 2 1 1 1 0 1 1 1 2 1 2 0 0 1 1 1 1 2 0 1 2 0 1 2 1 2 1 1 2 2 1 1 0 1 0 1 1 2 1 0 1 0 0 1 1 1 1 1 1 1 1 2 1 0 0 2 0 2 0 0 0 0 2 0 0 2 0 0 0 2 0 2 2 0 0 0 0 0 0 2 0 2 2 0 2 2 0 2 0 2 2 0 0 0 2 0 2 0 0 2 0 0 0 2 2 2 0 2 0 2 2 0 2 0 2 2 2 2 2 0 2 2 2 2 0 0 2 2 2 0 2 2 2 0 0 0 0 0 2 2 0 2 0 0 2 0 2 0 2 0 2 0 0 2 2 0 2 2 2 2 2 2 2 2 2 1 1 1 1 1 1 1 1 2 1 2 1 1 1 1 1 1 1 1 1 0 0 1 0 1 1 1 1 1 0 2 2 0 2 1 1 0 1 0 2 1 1 0 1 1 1 0 1 1 0 0 0 1 2 1 1 0 1 1 1 1 1 1 2 2 0 0 1 1 1 1 2 2 0 2 1 1 0 1 1 1 1 1 1 0 2 1 2 1 2 1 0 1 0 2 0 1 2 1 2 1 0 2 0 1 1 2 1 1 2 0 1 2 0 2 0 0 1 1 1 2 0 0 1 0 1 0 1 2 0 1 1 1 2 2 1 1 1 1 0 0 2 0 2 1 0 1 2 2 0 1 1 1 1 2 1 2 2 1 1 1 1 0 1 2 1 0 0 1 0 2 2 1 1 1 0 2 2 0 1 1 1 1 1 1 1 0 2 2 1 1 1 0 2 1 2 1 0 2 0 2 1 0 1 1 1 2 0 1 1 0 1 2 1 1 1 2 1 1 0 1 1 1 0 1 1 1 1 2 1 1 1 2 1 1 2 1 1 1 2 1 1 1 0 1 1 1 1 1 2 1 2 2 1 1 1 0 1 0 2 0 1 1 2 0 2 1 1 0 2 1 2 1 2 1 1 1 2 2 1 0 1 2 1 1 0 0 2 1 2 0 1 0 2 0 1 1 2 1 1 2 0 2 1 2 2 2 0 0 1 1 1 1 1 0 2 2 1 1 1 1 1 1 1 1 2 1 1 1 1 2 1 0 2 1 0 2 1 1 0 1 1 1 1 1 0 1 2 0 1 1 1 0 1 2 2 2 1 0 0 0 0 0 0 0 2 2 2 0 0 0 2 0 0 0 2 2 2 0 0 2 0 0 2 2 0 2 0 2 0 2 2 2 2 2 2 0 0 2 0 0 2 2 1 2 1 0 0 2 1 1 0 2 2 2 2 1 0 2 1 1 2 1 1 1 2 0 2 0 2 1 1 1 1 0 0 0 0 2 0 0 2 0 0 2 0 0 2 0 2 2 0 0 0 0 0 2 0 2 2 0 0 2 0 0 0 2 2 2 2 2 2 2 0 2 2 2 2 1 0 0 1 0 2 2 2 0 0 0 0 0 2 2 0 0 0 2 0 2 2 0 0 2 0 0 0 2 0 2 2 2 0 0 2 0 1 1 1 2 1 0 2 1 1 0 2 1 1 0 1 1 1 1 1 1 2 0 0 1 1 1 2 0 1 1 1 0 2 1 2 1 0 1 1 0 1 1 2 1 2 1 1 2 2 0 0 0 2 2 1 1 1 2 1 0 2 2 1 1 1 1 2 2 1 1 1 1 2 2 2 1 1 2 0 1 1 2 0 1 1 1 0 1 1 1 1 1 1 0 1 1 1 1 0 1 2 1 2 2 0 1 1 1 2 0 1 2 0 0 1 2 1 1 0 1 1 2 2 0 1 0 0 1 0 1 0 1 0 1 1 1 1 0 1 1 0 2 0 1 2 2 1 1 2 1 0 0 1 0 2 1 0 2 2 1 1 0 2 1 0 0 0 1 2 2 0 0 1 1 0 1 2 1 2 2 1 1 2 0 1 1 2 2 1 2 0 1 0 0 1 1 0 1 1 0 1 0 0 1 1 1 2 1 0 1 1 0 1 0 2 1 2 1 2 1 2 1 1 2 0 2 2 1 1 2 2 2 1 1 1 1 0 2 1 1 2 1 0 2 2 0 1 1 1 0 0 2 0 1 1 1 0 1 2 0 1 0 2 0 2 0 0 1 2 1 1 0 1 1 2 1 1 0 1 1 1 1 2 1 1 1 1 1 1 1 0 1 0 0 2 1 1 0 2 0 0 1 1 2 2 0 2 1 2 2 2 0 2 2 1 2 0 1 2 2 1 2 0 1 1 2 1 0 2 1 0 2 1 1 2 0 0 0 0 1 1 1 1 1 1 1 2 1 1 2 0 1 0 0 2 1 1 1 1 2 1 1 1 1 2 1 1 0 0 0 0 1 1 2 0 2 1 2 1 1 1 1 1 1 2 0 1 2 1 2 2 1 1 2 0 1 2 1 0 2 1 1 1 1 0 1 0 2 0 0 0 2 2 2 2 2 2 0 0 2 0 2 2 2 0 0 0 2 1 1 0 1 1 1 1 2 2 2 2 2 0 2 0 0 0 0 0 0 1 1 1 2 0 0 0 1 1 0 1 2 1 1 1 2 1 1 1 2 2 1 2 0 1 0 1 0 0 1 2 1 1 2 0 0 0 0 1 0 2 1 1 0 0 1 0 2 2 1 1 1 0 1 2 0 0 2 0 0 2 1 0 1 1 1 1 1 1 2 1 0 0 1 1 0 1 0 0 1 1 2 1 1 2 1 2 0 1 1 1 0 1 1 1 1 2 0 1 2 1 1 1 2 1 1 0 1 2 2 1 2 1 2 0 1 2 1 1 2 1 1 2 1 0 2 2 1 0 0 2 2 1 1 1 0 1 1 1 0 1 1 2 1 1 1 2 2 1 1 1 1 1 0 1 0 1 1 0 2 0 1 2 2 1 1 0 1 1 1 0 2 1 2 0 1 2 1 2 2 1 1 0 1 2 0 1 1 1 1 1 1 1 1 0 0 1 1 2 1 2 1 0 1 1 0 1 1 2 2 1 1 0 2 1 1 1 1 2 0 0 2 1 1 2 2 1 1 1 0 0 1 2 1 1 2 1 1 1 2 1 1 1 1 1 0 1 2 1 0 2 1 1 1 0 1 0 2 1 1 2 2 0 1 2 1 1 2 1 1 2 2 1 1 1 1 0 1 1 0 0 1 2 1 1 1 1 2 2 1 1 1 1 2 1 2 1 1 1 1 2 2 1 1 2 1 1 1 2 1 2 0 2 2 1 1 0 0 2 0 2 2 2 1 2 0 1 1 2 0 2 1 2 0 2 1 2 1 0 1 2 0 2 2 2 1 1 0 1 2 1 0 2 0 1 1 2 1 0 1 1 0 0 2 0 1 1 2 2 2 0 2 2 1 1 1 1 1 2 0 2 0 1 1 1 0 1 1 0 1 1 0 0 1 1 2 2 1 2 1 2 1 0 2 2 1 2 1 1 1 2 0 1 1 1 0 1 1 2 0 2 0 2 0 1 2 0 2 0 2 1 2 2 1 2 2 2 0 2 1 1 2 1 2 1 1 0 0 0 2 0 2 1 1 0 1 1 2 0 2 0 0 1 2 1 2 0 0 1 2 1 1 1 1 0 0 1 1 2 1 1 1 1 1 1 1 2 0 2 2 2 0 1 0 1 1 1 2 2 1 1 1 1 1 0 2 0 1 1 1 1 2 2 2 1 0 2 0 1 1 1 1 0 0 1 1 0 1 2 0 1 1 1 2 2 0 2 0 0 0 0 0 2 0 2 2 2 2 2 2 0 0 2 0 0 0 0 2 0 1 1 0 1 1 2 1 1 1 0 2 2 2 1 1 2 1 1 2 1 1 1 1 2 1 2 0 2 1 1 2 1 0 0 1 2 0 1 0 1 0 2 1 0 1 1 1 1 1 1 1 2 1 2 1 2 1 0 0 2 1 2 1 2 1 0 1 2 2 0 1 1 2 0 0 0 2 1 2 2 1 1 1 2 2 2 2 1 2 0 1 1 2 1 1 1 2 1 1 2 0 2 0 1 1 0 0 1 1 1 2 1 2 0 0 2 2 2 0 0 2 2 2 0 0 2 0 0 0 2 2 0 2 2 0 0 0 0 2 2 0 2 0 2 0 0 2 2 0 2 0 2 2 2 2 2 2 1 1 0 1 2 2 1 2 0 2 2 2 2 1 0 1 1 0 0 1 1 2 1 2 1 2 0 1 2 1 1 1 1 2 0 1 0 2 1 1 1 0 1 1 2 0 1 1 0 2 2 1 1 1 0 1 1 1 0 2 2 2 2 0 2 2 1 1 1 2 2 1 1 0 1 2 1 2 2 0 2 0 2 2 0 2 2 2 0 2 0 0 0 0 1 1 2 2 1 1 1 0 0 1 2 2 2 0 1 0 1 1 1 1 1 1 1 1 1 1 1 1 1 2 1 2 2 1 0 0 2 1 2 1 1 1 0 0 2 0 0 1 0 1 1 1 1 2 1 1 1 2 1 0 1 1 1 1 1 0 2 2 0 0 1 2 1 2 1 0 0 1 1 2 1 1 1 1 1 1 0 1 0 1 1 1 1 1 1 1 2 1 2 0 2 0 0 1 2 1 1 1 2 2 1 1 1 2 1 2 2 1 0 0 2 2 1 0 1 2 2 1 1 2 1 1 1 1 2 0 2 1 1 1 0 2 1 0 1 2 0 0 2 1 0 2 1 0 1 1 2 1 1 2 0 1 1 1 0 1 0 0 1 0 0 1 0 1 0 2 1 1 0 0 0 0 0 0 0 1 1 1 1 1 0 1 1 1 1 1 1 1 2 2 1 1 0 2 1 2 0 1 1 0 1 2 2 0 0 1 2 0 2 2 1 1 1 2 2 1 2 1 1 1 1 1 0 1 1 1 2 0 2 2 2 0 2 0 1 1 2 2 2 1 2 2 2 2 0 2 2 0 0 0 2 2 0 0 2 0 2 0 0 0 0 0 1 1 1 0 1 0 0 1 1 1 1 2 1 1 1 1 1 0 1 1 0 1 1 0 1 1 2 1 1 1 1 0 0 2 1 1 2 1 0 1 1 1 1 2 1 1 2 2 1 1 0 1 1 2 1 1 0 2 0 1 0 2 1 2 0 1 1 2 1 2 1 2 1 1 1 2 2 0 0 0 1 2 1 0 2 1 1 1 1 2 1 1 1 1 0 1 1 0 1 2 1 1 0 2 1 2 2 0 0 2 2 1 2 0 1 1 0 2 1 0 2 1 1 2 0 1 2 1 1 2 0 2 0 0 1 0 1 0 1 1 0 2 1 0 0 2 1 2 2 0 2 1 1 0 1 2 0 1 1 1 1 1 1 1 2 1 2 0 1 0 2 0 0 2 0 1 1 1 2 0 2 2 0 0 2 1 1 2 1 1 1 1 1 0 0 2 1 1 1 2 2 1 1 0 1 2 2 2 1 0 1 2 1 1 2 2 1 1 1 0 1 1 0 2 1 0 1 1 1 1 1 2 1 0 0 1 1 1 2 0 0 1 1 2 0 1 0 1 0 1 2 1 1 1 1 0 0 1 1 1 1 1 1 1 0 2 0 2 0 1 1 0 1 1 0 0 1 0 0 1 0 2 1 1 1 1 1 0 1 1 2 1 0 1 1 1 2 0 1 0 0 2 2 2 1 2 1 2 0 1 1 0 0 1 2 0 1 0 1 1 2 0 1 1 2 1 1 2 1 1 1 0 2 1 2 1 0 0 1 0 1 0 1 1 1 2 0 2 1 1 1 1 0 2 2 2 2 2 2 1 1 1 1 2 1 2 1 1 2 2 1 0 1 2 1 1 1 2 0 0 1 2 1 0 0 0 2 2 1 2 1 2 2 0 1 1 1 0 1 0 1 1 0 0 2 0 2 0 2 2 0 2 2 2 2 2 0 2 0 2 2 1 1 1 1 0 2 0 0 1 1 2 0 0 1 1 1 1 1 2 2 1 1 0 0 0 0 1 2 2 1 0 1 2 2 1 1 0 1 1 1 1 0 2 2 1 1 2 1 1 2 1 1 1 1 1 1 1 2 1 1 1 0 1 1 1 2 0 0 2 0 2 1 2 1 1 2 1 0 1 1 1 1 0 1 1 1 0 1 0 1 2 1 1 0 0 1 1 1 0 0 0 1 1 1 1 1 1 0 1 2 0 1 1 1 2 1 1 2 1 0 2 1 0 2 0 2 1 2 0 1 2 2 1 0 1 0 2 1 1 0 1 1 2 2 2 2 0 1 2 1 2 2 1 0 2 2 0 0 0 0 0 2 0 2 0 0 2 2 2 2 0 2 2 1 0 1 1 0 1 1 0 2 1 1 2 1 2 2 1 0 2 0 2 2 0 2 0 2 2 0 0 0 2 2 0 0 0 2 0 2 2 0 0 2 0 0 2 2 0 0 0 0 0 0 2 0 0 2 2 2 2 0 0 0 0 0 2 2 0 0 2 0 0 0 0 2 0 2 2 2 0 2 0 0 0 0 2 2 0 0 2 2 0 0 0 2 0 0 2 2 0 0 0 0 0 2 2 0 1 1 0 2 2 2 0 0 0 0 2 2 2 2 1 2 1 1 0 2 1 1 1 0 1 1 0 1 1 2 2 2 2 2 2 2 2 2 2 2 0 2 2 2 2 0 0 2 0 2 0 2 2 2 0 2 2 2 0 2 0 2 0 2 0 0 0 0 0 0 2 0 1 0 1 1 0 1 1 0 1 1 1 1 2 1 1 0 1 0 0 0 0 1 1 1 1 0 1 1 1 1 1 1 1 0 1 0 0 0 1 1 2 2 2 0 1 1 2 0 1 1 1 1 1 0 2 1 0 1 2 1 1 2 2 1 1 0 2 0 1 1 1 2 2 2 2 2 2 1 1 0 1 0 1 1 0 1 1 1 1 1 2 2 2 2 1 0 1 1 2 1 0 1 2 0 0 0 2 0 1 1 0 0 1 2 2 2 1 1 2 2 1 2 1 1 2 1 0 1 1 0 1 2 2 1 0 1 0 1 2 2 2 1 1 2 1 1 0 1 1 2 0 2 0 2 1 2 2 0 1 1 1 0 1 1 2 2 0 2 2 1 2 1 1 2 1 2 0 1 0 0 1 1 1 1 2 1 1 2 1 1 2 1 1 1 0 0 1 2 2 2 1 0 2 1 2 0 2 1 1 1 0 0 1 1 0 1 2 1 1 0 1 0 2 0 1 2 2 1 1 0 0 2 2 2 2 2 2 2 2 2 0 2 0 2 0 0 0 2 2 2 0 0 0 2 2 2 0 0 2 2 2 2 2 0 0 0 0 0 2 0 0 2 0 0 2 2 2 0 0 0 2 0 0 0 0 0 2 2 0 0 0 2 2 0 2 0 0 0 0 1 0 1 1 1 2 0 1 0 2 2 2 0 0 0 0 2 0 1 1 2 0 1 1 1 1 1 0 2 1 1 0 1 1 0 1 0 1 1 1 2 1 0 2 1 1 1 1 1 0 1 0 0 1 2 1 1 1 0 2 0 1 1 1 1 1 0 2 2 2 1 1 0 1 0 0 1 1 0 1 1 2 1 1 1 1 1 1 0 2 2 1 1 0 2 1 0 2 1 1 0 2 1 1 1 2 0 1 1 0 1 1 1 0 0 2 1 1 0 1 1 1 1 1 2 0 0 1 1 1 1 1 1 1 1 2 1 1 2 2 1 0 1 1 0 2 2 2 1 1 0 0 1 1 1 0 1 0 1 2 1 0 0 1 0 1 0 1 2 0 1 1 2 1 1 1 1 2 1 2 1 1 1 1 1 1 1 1 0 1 0 2 2 1 1 0 1 2 1 1 1 0 2 1 2 0 1 1 1 1 1 1 2 1 1 1 1 2 1 1 2 1 1 1 1 1 1 2 2 2 1 1 1 2 2 1 2 1 2 0 2 2 0 1 1 2 1 1 1 1 2 1 0 2 1 2 0 2 0 2 2 1 1 2 1 1 1 1 0 1 1 1 1 2 1 2 0 1 0 0 0 0 2 2 1 0 1 2 1 1 1 0 0 0 1 1 2 1 1 1 1 1 1 1 1 2 1 1 2 1 1 2 0 2 1 0 1 1 1 1 1 2 0 0 2 0 0 1 2 2 0 1 1 1 1 0 1 2 1 2 1 1 1 2 1 1 0 0 2 2 2 0 0 2 2 0 2 1 2 0 0 1 1 1 0 0 1 0 2 1 0 2 0 1 0 2 1 0 1 2 1 1 1 2 1 2 0 1 1 0 0 1 1 1 1 1 1 2 0 1 2 2 1 2 2 1 1 1 1 1 2 1 1 1 1 1 1 0 1 2 2 2 1 0 2 0 0 1 1 2 1 0 1 1 1 1 0 0 2 1 2 1 1 1 0 1 0 0 0 2 0 0 0 2 1 1 1 1 0 2 1 1 2 0 1 1 1 1 1 1 1 2 1 1 1 2 1 1 1 2 1 1 2 1 2 0 2 2 0 0 0 1 1 1 1 0 2 1 1 1 1 1 1 2 1 1 2 1 1 0 2 0 1 1 1 1 2 1 1 0 1 1 1 1 2 1 2 1 1 2 2 2 0 1 1 2 2 1 1 2 0 0 2 2 2 1 1 2 2 1 1 1 2 2 0 2 2 2 0 1 0 1 0 1 0 1 1 1 1 1 1 0 1 1 1 1 1 2 0 1 1 0 1 0 2 1 1 1 1 0 0 1 1 0 2 2 1 2 1 1 1 0 1 0 1 0 1 0 1 1 2 0 0 0 0 1 1 2 2 1 0 1 2 1 2 1 1 1 1 1 0 1 2 1 2 0 0 0 2 0 0 2 0 0 0 2 0 0 0 2 2 2 2 2 0 1 0 1 1 0 1 0 0 1 1 1 2 1 0 0 2 1 2 2 1 1 0 0 1 2 1 1 0 0 0 1 1 1 0 1 1 0 1 1 2 1 1 0 0 1 0 1 1 2 1 1 1 0 2 0 2 1 1 0 0 1 0 1 1 1 1 2 1 1 1 2 0 1 1 1 2 1 0 1 0 1 0 1 1 2 1 2 2 2 1 2 0 1 1 0 1 1 2 0 1 1 0 1 1 1 0 1 1 2 1 2 0 1 0 2 1 2 1 1 1 1 0 2 1 1 1 0 1 1 1 0 0 1 2 1 1 2 2 1 2 2 2 0 1 1 1 2 1 2 1 1 1 1 2 1 0 1 1 1 1 0 1 1 1 0 1 1 1 0 1 1 0 1 1 1 0 0 0 0 2 2 1 1 2 1 0 1 1 1 0 2 0 1 1 1 1 1 1 1 0 2 1 1 1 2 1 0 1 1 1 2 1 1 1 1 1 1 1 1 1 2 1 0 2 0 0 2 0 1 1 2 1 1 1 1 2 1 1 0 2 0 1 2 1 1 0 1 1 1 1 1 0 1 1 1 1 0 1 2 0 0 2 0 0 1 1 1 0 1 2 1 0 1 0 0 1 2 0 1 1 0 2 0 2 2 1 0 1 1 1 1 1 1 1 1 2 1 1 1 0 0 1 0 1 1 1 1 0 1 2 1 1 1 0 1 1 1 0 0 1 1 1 0 1 1 1 1 2 2 0 2 2 0 0 0 0 2 2 2 2 2 2 2 0 2 0 2 2 2 2 0 2 2 2 0 1 2 1 0 0 0 1 1 1 2 0 0 1 2 1 2 2 1 2 2 2 1 1 1 0 0 1 0 2 1 2 0 2 1 1 1 1 1 0 1 1 1 0 2 1 0 1 2 1 2 2 1 1 2 1 1 1 1 1 1 1 1 1 1 0 1 2 1 0 0 1 0 1 0 0 1 0 1 1 2 0 2 1 1 2 2 2 2 0 2 0 0 2 2 2 2 2 0 0 0 2 2 2 2 0 0 2 2 0 2 0 0 0 0 2 0 2 0 2 0 2 2 0 0 2 0 2 2 2 0 2 2 0 2 0 0 0 2 2 2 2 0 2 2 0 2 2 2 2 2 0 2 2 0 0 0 2 0 0 2 2 2 2 0 2 0 0 2 2 0 2 0 0 0 0 0 2 0 0 2 2 2 0 2 2 0 2 2 0 2 0 2 2 2 0 0 2 0 2 0 2 0 2 0 0 2 0 2 0 0 0 2 0 0 2 2 0 2 0 2 2 0 0 2 2 0 0 0 2 2 0 0 2 2 2 0 2 0 0 0 2 2 2 0 0 2 2 0 0 0 2 2 0 0 2 2 0 2 2 2 0 2 0 2 2 0 2 2 2 2 1 1 2 2 1 0 2 2 1 0 1 0 0 1 0 0 2 0 1 1 0 2 0 2 2 2 2 1 0 0 1 1 1 1 1 2 1 1 0 2 1 2 1 2 1 1 1 1 1 1 1 1 0 2 1 1 1 0 2 1 0 2 2 1 0 2 1 0 1 1 2 0 1 1 1 1 1 1 1 0 2 1 0 2 0 0 1 1 0 0 1 2 0 1 1 0 1 0 0 1 0 1 0 1 2 1 0 1 0 2 1 1 0 0 1 0 2 2 1 2 2 0 0 0 1 1 1 0 1 1 2 1 1 1 0 0 2 0 1 1 0 2 0 1 1 2 1 1 0 1 1 2 1 0 0 2 0 2 0 0 0 1 1 2 0 0 0 0 2 0 0 2 0 2 0 0 0 0 2 1 1 0 1 0 1 0 1 0 1 2 0 2 2 0 2 2 0 0 0 0 0 0 2 2 0 2 0 2 2 0 0 0 2 0 2 0 0 2 2 0 2 2 0 0 2 2 0 0 2 0 0 0 2 2 0 0 0 0 0 2 0 0 0 2 2 0 0 2 2 0 2 0 0 2 2 0 2 2 0 0 2 0 0 2 2 2 2 0 2 2 2 0 0 2 2 0 0 2 0 2 0 2 0 1 0 2 0 2 0 2 1 1 2 1 2 1 1 2 0 0 0 1 1 0 0 1 0 0 1 1 0 2 0 0 2 0 2 0 0 0 0 2 2 2 2 0 2 2 2 0 2 2 2 0 2 2 2 0 2 1 1 1 0 1 1 1 0 0 1 0 1 0 1 2 2 1 1 1 2 1 1 0 2 1 2 2 1 0 2 1 2 1 1 2 1 1 2 2 1 1 0 1 1 0 1 2 2 1 2 1 2 1 1 1 1 2 1 0 1 2 1 1 2 1 1 2 1 2 2 1 1 2 1 0 2 1 1 1 1 1 1 2 2 2 0 2 0 0 2 2 0 0 0 0 0 2 0 0 0 0 0 2 0 2 0 0 0 2 2 0 0 0 0 0 0 2 0 2 0 0 0 0 0 2 2 2 2 2 2 2 0 0 2 0 2 0 2 0 0 0 2 0 0 0 0 0 0 2 0 0 0 0 2 2 2 0 2 0 2 0 2 2 0 2 2 0 2 0 0 0 0 2 0 2 2 2 0 2 2 0 2 2 0 0 2 2 0 0 0 0 0 2 1 1 1 2 2 2 1 0 1 1 1 2 1 1 1 1 1 1 1 1 1 1 2 0 1 0 1 2 1 1 2 0 0 2 1 0 1 1 2 0 2 2 1 1 1 1 2 1 1 1 0 1 2 2 0 2 0 1 2 2 0 1 2 0 2 1 2 1 0 2 1 0 2 0 2 2 2 0 2 2 2 2 2 0 2 0 2 2 0 0 2 0 0 0 1 2 0 1 1 0 1 0 1 1 0 1 1 2 2 1 1 0 0 2 2 2 0 0 2 0 0 0 2 2 0 2 0 2 2 2 0 2 0 2 2 0 0 0 2 0 0 0 2 0 0 0 0 2 2 0 0 2 2 0 2 2 0 2 2 2 0 0 2 2 2 0 2 2 1 1 1 1 1 1 1 1 1 1 1 1 2 1 2 2 2 2 2 1 1 2 1 2 1 0 2 1 1 0 1 1 2 0 1 2 1 1 0 1 1 1 0 0 1 1 1 2 2 1 1 1 1 1 0 0 1 0 0 1 2 2 1 0 0 1 1 1 2 0 0 0 2 1 0 2 0 0 1 0 1 1 2 2 0 1 1 2 0 1 2 1 1 0 0 1 1 1 1 1 0 2 1 0 2 1 1 1 1 0
 5 1.347699046000000 3.336773396000000
 1 0 1 1 2 1 2 2 2 0 2 1 1 1 1 1 1 2 1 1 1 1 0 0 0 0 0 2 0 0 0 2 2 1 1 2 1 0 1 2 2 0 0 1 1 0 1 2 0 1 0 0 2 0 1 2 1 1 1 1 1 0 0 0 1 1 0 1 1 2 0 1 1 2 1 1 0 1 0 0 1 1 2 1 1 1 1 1 1 2 1 2 0 1 1 1 2 2 2 0 2 2 2 0 2 2 2 0 0 0 2 2 0 0 1 1 1 2 1 2 0 0 0 1 1 2 1 2 1 1 1 0 2 1 0 1 1 1 1 1 1 2 1 2 2 1 1 1 1 0 0 1 1 0 2 2 1 2 1 0 1 1 1 2 1 1 1 1 0 1 0 0 1 2 1 2 1 1 1 1 1 1 0 1 1 1 0 0 2 0 2 1 2 2 2 0 2 1 2 1 0 1 1 0 2 1 2 1 2 0 1 1 0 1 1 0 1 1 0 2 1 0 2 1 1 2 1 0 1 1 1 1 2 1 2 1 2 1 2 0 0 0 2 1 0 1 1 1 1 2 0 2 2 2 2 2 2 2 2 2 2 0 0 2 0 0 2 0 0 2 2 0 0 2 2 2 2 2 0 2 2 2 2 2 2 0 0 0 0 0 2 2 0 2 0 0 2 0 2 2 0 2 2 2 0 0 2 0 2 2 2 2 0 2 2 1 1 2 1 0 1 1 1 0 1 1 1 0 1 1 1 2 1 0 1 1 2 1 1 2 1 2 1 0 2 0 0 0 2 1 1 1 0 1 1 2 1 2 1 1 1 0 0 1 1 2 1 2 0 2 1 1 1 0 0 2 2 2 0 2 0 2 2 0 0 2 2 2 1 1 2 0 1 2 1 2 2 2 2 2 2 2 0 2 2 0 0 2 0 2 0 0 2 0 2 2 0 2 2 2 2 1 2 1 0 0 1 0 1 1 2 1 1 2 1 2 1 1 1 2 0 1 2 0 0 0 1 1 2 0 2 1 1 1 1 1 1 2 1 1 2 1 1 1 0 1 2 1 2 1 1 1 1 1 1 1 2 2 2 0 2 2 0 2 2 0 0 2 0 1 1 1 2 1 0 1 2 2 2 2 1 2 0 1 0 1 0 2 0 0 1 1 2 0 0 2 0 2 0 2 2 0 0 2 0 0 2 0 2 0 0 2 0 2 2 2 0 2 2 2 0 2 0 2 2 2 2 0 0 2 2 0 2 0 2 0 2 0 2 0 2 1 2 1 1 1 1 2 1 0 2 1 1 0 1 2 2 2 1 1 0 0 0 1 1 2 1 0 2 1 2 2 1 0 1 2 0 1 1 1 0 2 2 1 1 1 1 1 2 1 1 1 0 2 1 0 1 1 1 1 0 1 2 0 0 1 1 0 1 2 2 1 2 0 1 2 1 0 1 2 1 2 0 0 2 1 0 2 1 1 1 1 0 2 0 2 0 1 1 1 1 0 1 1 0 1 1 2 1 2 0 0 2 0 2 2 0 2 0 2 0 0 2 2 0 0 0 0 0 0 2 0 0 2 0 0 0 0 2 0 2 2 2 2 2 2 2 2 2 2 2 2 0 2 0 0 2 2 0 2 0 2 0 0 0 2 2 2 0 0 2 0 1 2 1 1 2 1 2 0 0 0 1 0 0 0 1 1 1 2 1 2 1 2 1 2 1 1 1 1 2 1 1 1 0 1 1 1 1 1 2 1 2 2 1 1 1 0 1 0 2 0 1 1 2 0 2 1 1 1 2 2 1 0 1 1 0 1 1 1 1 0 1 2 2 0 0 0 2 1 1 1 0 0 2 1 1 1 1 0 0 1 1 2 2 1 2 2 0 1 2 1 1 1 1 1 1 1 1 2 2 1 1 2 1 0 2 1 1 1 0 1 2 0 1 1 0 1 1 1 1 2 0 1 2 1 2 2 1 0 1 0 2 1 2 1 1 2 1 0 1 0 1 0 1 1 1 1 1 1 1 1 2 1 0 1 1 0 0 1 1 2 0 0 2 0 1 1 0 2 1 0 1 1 1 0 0 0 1 0 1 0 1 1 1 2 1 1 0 2 1 0 1 1 1 0 1 0 2 1 1 1 1 0 2 1 0 1 0 1 2 1 1 0 2 1 0 1 1 1 0 0 2 0 0 1 0 0 1 0 1 2 0 0 1 1 0 1 0 2 1 1 1 2 1 1 0 2 1 1 2 1 2 2 1 2 1 1 1 2 1 0 1 1 2 2 2 0 1 1 1 1 1 1 1 0 1 1 1 1 2 0 1 2 1 1 0 2 1 2 1 1 1 0 2 0 2 0 1 1 1 1 1 1 1 1 1 1 1 1 1 0 2 1 2 1 2 2 1 2 2 0 1 1 0 1 1 2 1 2 2 1 1 1 2 1 2 1 2 1 2 0 2 0 0 0 2 2 0 0 0 2 0 2 0 0 2 2 2 0 0 2 2 2 2 0 2 2 2 2 2 2 2 2 0 0 0 2 0 0 2 2 0 0 0 2 2 2 2 0 0 2 0 2 0 0 2 2 2 2 0 2 2 2 2 0 2 2 0 0 0 2 2 2 0 2 2 2 2 0 2 0 0 0 0 0 0 2 0 2 0 2 2 0 2 2 0 2 1 0 2 1 1 0 1 0 0 1 2 0 2 0 0 2 2 2 2 0 2 0 1 1 1 0 1 1 0 1 0 0 0 2 1 2 1 1 0 0 2 0 0 0 1 2 1 1 1 0 2 1 2 1 2 2 0 0 1 1 2 1 0 0 2 1 1 0 0 1 2 0 1 1 1 1 1 2 2 2 2 1 0 1 1 1 1 1 1 1 1 1 1 1 2 1 1 0 2 0 1 2 2 2 1 1 1 1 1 0 1 1 1 1 1 1 2 1 1 2 1 1 0 0 2 0 2 0 2 0 2 2 2 2 2 0 0 2 0 0 2 2 0 2 0 2 0 2 0 0 0 0 2 2 2 0 2 2 0 0 2 0 0 2 2 2 0 2 2 0 0 1 0 1 2 1 0 1 1 1 2 1 1 1 1 0 2 1 1 1 0 1 1 0 1 1 1 1 1 2 1 2 0 2 2 1 1 1 1 1 0 0 2 2 1 1 1 1 2 0 2 1 0 1 1 1 2 2 1 0 2 0 1 0 1 0 1 1 0 2 1 1 0 1 0 1 1 1 0 1 0 0 0 2 1 1 0 1 2 2 0 0 1 0 1 2 0 0 1 1 2 2 2 2 1 1 1 1 1 2 2 2 1 0 0 1 2 1 1 0 1 1 1 2 1 2 1 1 0 2 0 1 0 1 1 1 1 1 1 2 0 1 0 1 2 1 2 1 1 2 1 2 2 1 1 2 2 2 2 0 2 0 2 1 0 2 2 1 1 1 0 1 0 1 2 0 2 0 1 0 1 0 1 1 2 1 2 1 1 1 1 0 1 1 0 1 2 0 1 2 1 0 1 1 1 2 0 0 0 0 2 0 0 1 1 1 1 1 0 1 1 1 0 1 1 1 1 1 2 1 1 2 1 1 1 1 1 0 1 1 0 1 1 0 1 1 1 2 0 1 1 2 1 1 0 1 2 1 2 1 0 2 2 2 0 0 2 2 0 2 2 0 2 2 0 0 2 2 2 0 2 0 2 2 0 2 1 1 1 1 1 0 0 2 0 1 1 1 1 1 0 1 0 1 1 1 0 2 1 2 0 1 2 1 1 2 1 1 1 1 1 1 0 1 0 1 0 0 1 2 2 1 1 1 2 0 2 0 1 0 2 1 0 1 1 1 1 0 2 2 0 1 2 1 0 1 1 1 1 1 1 1 0 0 2 1 0 2 1 1 2 2 2 0 0 0 0 0 1 2 1 1 0 0 1 1 0 2 1 1 1 1 2 1 1 1 1 1 1 2 2 2 0 2 0 0 1 1 1 1 2 2 0 1 1 2 1 2 1 0 1 2 0 1 1 0 1 1 1 2 0 2 2 0 2 2 0 0 0 2 0 0 2 2 0 2 2 2 0 0 2 0 0 2 0 0 0 2 0 0 2 0 0 0 2 0 0 2 0 2 0 2 0 0 2 0 2 1 1 1 2 1 2 1 1 1 0 1 1 0 2 1 2 0 1 0 1 0 0 1 0 0 2 1 2 1 1 2 2 0 0 2 1 1 1 0 2 0 2 0 2 1 2 1 1 0 1 1 1 2 1 1 1 1 2 0 1 1 0 2 1 1 1 0 1 1 2 1 1 2 1 1 1 2 1 1 2 0 1 1 1 2 2 0 1 0 1 1 2 2 1 1 2 0 1 1 1 1 1 1 2 1 0 1 1 1 2 1 1 2 1 2 0 1 2 2 1 1 2 1 1 2 0 1 2 0 0 2 1 1 0 2 2 2 2 0 1 0 2 0 1 1 1 0 1 1 1 0 0 2 1 0 2 2 0 0 2 2 0 0 1 0 1 2 0 2 0 1 1 1 1 1 2 1 0 0 1 1 1 2 1 0 1 1 1 1 2 0 1 2 1 1 2 0 0 0 1 1 1 1 1 1 1 1 2 2 0 1 1 1 1 0 1 2 0 1 1 1 1 1 1 1 1 1 1 1 0 1 2 1 1 2 1 1 1 2 0 0 1 2 1 0 2 1 0 1 1 1 0 1 1 0 2 1 1 1 1 2 1 1 0 0 1 1 1 1 1 1 0 0 0 2 0 2 0 0 2 2 0 0 0 1 1 1 0 0 0 1 1 0 0 2 0 2 1 2 0 1 2 1 0 1 2 1 1 0 2 1 2 1 0 1 2 2 1 0 1 1 1 2 1 2 0 0 2 1 1 2 1 1 2 1 2 0 0 2 1 1 0 1 1 0 1 2 1 1 0 0 1 1 1 0 1 1 1 1 2 1 2 2 0 1 0 0 2 2 0 1 0 0 1 1 2 2 0 2 1 1 1 1 0 1 1 1 1 1 1 1 2 2 1 1 1 0 0 1 1 0 2 1 1 1 1 1 1 2 1 0 0 1 1 1 2 1 1 1 2 0 0 2 1 1 1 1 0 2 1 1 2 1 2 0 2 2 2 0 2 2 1 1 1 2 2 1 1 0 1 2 1 1 2 0 1 0 1 1 0 2 2 1 1 2 0 1 1 0 2 1 1 1 2 2 0 0 0 2 1 2 0 2 2 2 0 0 1 0 0 1 1 1 1 0 2 2 0 0 1 1 0 1 2 1 0 0 2 0 1 1 0 1 1 1 1 1 0 1 1 1 2 0 2 0 2 1 1 2 1 1 1 0 2 2 2 0 2 2 0 0 1 0 1 2 2 1 1 1 1 1 1 2 1 1 2 1 1 2 2 1 0 1 0 1 1 1 2 0 1 1 0 1 1 1 2 1 1 0 2 2 1 1 1 1 1 1 1 1 1 0 0 0 0 2 0 2 2 0 2 2 0 2 0 0 2 2 0 0 0 0 0 2 0 2 2 2 2 0 0 2 0 0 0 2 0 0 0 0 0 0 2 2 2 2 1 1 1 1 1 1 1 1 1 0 0 2 0 1 1 2 1 2 1 2 2 1 0 1 2 1 2 1 1 0 0 2 1 0 0 1 0 2 2 1 1 2 1 0 1 1 1 1 0 1 1 1 2 2 1 1 1 2 2 1 2 1 1 1 1 1 0 1 1 1 2 0 2 2 2 0 2 0 1 1 2 2 2 1 2 1 2 1 1 2 1 0 1 0 2 2 0 0 1 1 2 1 0 0 1 1 0 1 1 0 0 1 0 1 0 2 2 1 2 1 1 1 2 1 2 0 0 0 1 1 1 2 2 0 2 1 2 1 0 1 1 1 1 1 0 1 1 2 1 1 1 1 1 1 2 0 2 0 2 0 0 2 2 2 0 2 0 0 0 2 2 2 0 2 0 2 2 0 0 0 2 0 2 0 0 0 2 2 0 0 2 2 2 2 0 2 0 2 2 2 0 1 0 2 1 1 2 0 1 2 1 2 2 0 0 2 2 1 2 0 1 1 1 1 0 1 2 1 1 1 0 2 2 2 2 1 0 2 1 1 1 0 1 0 1 1 0 2 1 0 0 2 1 2 2 0 2 1 1 0 1 2 0 1 1 1 1 1 1 1 2 1 2 0 1 0 2 0 0 2 0 2 0 1 1 1 2 1 1 1 1 1 1 2 1 1 1 1 1 0 0 2 1 1 1 2 2 1 1 0 0 1 1 2 1 0 1 2 2 1 1 1 1 1 1 1 1 1 0 2 1 1 2 2 0 2 1 1 1 1 1 0 1 1 2 0 0 1 2 1 1 1 1 2 0 2 2 2 2 0 2 0 0 0 0 2 2 0 2 1 2 0 1 0 2 1 2 1 1 2 1 0 0 2 1 2 0 2 2 2 0 0 2 2 0 2 2 0 2 2 2 0 2 0 1 1 1 2 1 2 1 1 1 2 0 1 1 0 0 0 2 0 0 0 0 0 1 0 0 1 2 1 0 2 2 2 2 0 1 0 1 1 2 1 1 1 1 0 1 1 2 2 1 2 1 1 1 1 1 1 1 2 2 2 1 1 1 0 2 1 0 2 1 1 0 1 1 2 1 0 2 1 1 1 2 1 1 1 1 1 2 0 1 2 0 1 1 1 2 1 2 1 0 1 0 1 0 1 0 0 2 1 2 1 0 1 0 0 1 2 0 2 1 2 2 0 1 1 1 0 1 1 1 0 1 0 0 1 1 2 1 1 0 2 0 1 1 2 2 2 1 1 0 1 0 1 1 1 2 2 2 0 1 0 1 2 1 1 1 2 1 1 1 1 1 1 2 2 2 1 2 2 1 1 1 1 1 1 1 1 2 0 1 0 1 1 1 2 1 2 0 2 2 2 0 0 0 0 0 0 0 0 0 0 0 0 2 2 0 0 0 0 0 2 0 0 2 2 2 2 0 0 2 2 0 0 0 1 1 1 1 1 2 0 1 2 0 1 2 0 0 1 1 1 1 2 1 1 1 2 1 1 1 2 0 2 1 1 1 0 1 1 1 1 2 2 1 0 2 1 0 2 1 1 1 1 2 1 1 1 0 2 2 1 1 0 1 1 0 1 0 1 2 0 1 1 1 1 1 1 1 1 1 2 2 2 1 0 1 1 1 1 1 1 1 1 1 1 0 2 2 1 0 1 2 1 1 1 1 0 1 1 0 2 2 0 1 1 1 1 2 1 2 0 1 1 0 0 0 2 1 1 1 1 1 1 0 2 0 1 1 0 2 1 2 1 1 0 2 1 0 1 2 0 0 1 2 1 1 0 1 0 1 1 1 1 0 2 1 1 1 1 1 2 0 2 2 0 2 2 2 0 0 0 0 2 2 2 2 2 1 2 1 0 2 1 1 2 1 1 1 0 1 1 2 1 1 2 1 1 1 1 1 2 1 1 2 2 1 1 0 0 1 0 2 0 1 1 1 0 2 1 2 0 1 0 1 1 2 1 1 1 1 1 1 1 0 1 0 1 2 0 1 2 0 1 1 1 1 1 0 0 0 1 0 0 0 0 2 2 0 1 0 2 1 2 1 0 1 1 0 1 0 1 1 2 1 2 1 1 0 1 1 1 1 1 2 2 2 0 1 2 2 1 0 2 0 0 2 1 1 2 0 1 0 1 1 0 1 1 2 2 2 2 2 0 1 0 1 1 1 1 1 1 0 1 0 2 1 0 1 1 0 2 1 0 1 1 1 2 1 0 1 0 2 0 1 1 0 2 2 2 1 2 0 2 2 1 2 0 0 1 1 0 1 1 0 0 2 2 1 0 1 1 1 2 1 2 1 2 2 1 1 0 1 1 2 1 1 1 2 0 2 1 1 2 1 2 1 1 1 2 1 1 1 1 1 1 0 1 1 0 1 1 2 0 0 1 2 1 0 1 1 1 1 1 1 2 2 1 2 1 0 2 1 1 1 1 1 2 2 1 1 1 0 2 1 0 0 1 1 2 0 2 1 2 1 0 1 1 1 1 0 1 1 2 2 0 2 0 0 1 2 1 0 1 2 1 1 1 1 1 2 2 0 1 0 2 1 0 1 1 2 1 2 0 1 0 0 0 0 1 1 1 1 0 1 1 1 1 2 2 1 1 1 1 1 0 1 1 2 1 1 0 2 0 1 0 2 2 0 1 0 0 1 2 1 1 0 1 1 1 1 1 2 1 1 2 2 2 1 1 0 0 2 0 1 0 1 1 1 1 2 0 2 0 0 2 2 2 0 2 2 0 2 2 2 0 2 2 0 2 0 2 2 0 2 0 0 2 0 2 0 0 2 0 0 0 0 0 2 2 0 0 0 0 2 2 0 2 0 2 0 2 0 1 2 1 1 1 1 2 2 1 0 1 1 2 0 1 1 1 1 2 1 0 0 1 1 2 0 2 1 0 1 1 2 0 2 2 1 1 1 1 1 1 0 1 0 2 2 0 0 2 0 2 2 2 0 2 2 2 0 0 2 2 0 0 0 0 1 1 1 1 2 1 1 1 1 0 1 0 1 0 1 1 2 0 0 2 1 2 0 0 2 1 2 0 1 1 1 1 1 1 1 2 0 1 1 0 2 0 2 1 1 1 0 2 1 0 1 0 1 2 1 1 1 0 2 1 2 0 1 0 1 1 0 0 1 1 1 1 1 2 1 0 2 1 1 2 0 1 1 1 1 1 2 2 1 2 2 1 2 1 1 1 1 2 1 2 1 1 1 0 1 1 1 1 0 2 2 1 1 1 2 2 0 1 2 0 0 1 2 2 1 1 0 1 0 1 0 0 0 0 1 1 1 2 1 2 1 2 0 0 0 2 1 0 1 2 1 0 1 1 2 2 1 1 1 1 2 1 0 1 1 1 0 0 1 0 0 2 0 0 1 0 2 1 0 0 2 1 1 1 1 1 1 2 1 1 0 1 0 1 1 1 1 2 1 2 1 2 1 0 1 1 2 0 1 2 1 1 2 1 1 0 1 0 2 1 0 1 1 0 2 0 0 2 0 0 0 2 0 0 2 2 0 0 0 2 2 2 0 2 0 0 1 2 2 1 0 0 1 1 1 2 1 1 0 1 1 1 1 0 1 2 1 2 0 1 1 1 0 0 0 1 2 2 1 1 1 1 0 0 1 1 0 1 0 2 1 2 0 0 2 1 2 1 1 1 0 1 0 1 1 2 1 1 1 1 2 1 0 2 0 2 2 0 2 1 1 1 1 0 0 1 1 1 2 1 1 2 1 1 1 1 2 0 1 1 1 1 1 2 0 0 1 1 1 0 2 0 2 2 2 1 2 1 2 1 1 0 1 2 1 0 2 1 2 1 0 1 2 1 1 1 0 0 1 1 1 1 1 0 1 1 1 1 1 1 0 2 0 2 1 0 1 2 2 1 1 1 0 2 2 1 0 2 2 1 0 1 1 2 1 2 1 2 0 2 0 1 1 1 1 1 0 0 1 0 0 2 2 1 1 1 0 1 1 0 1 0 0 2 2 1 0 2 0 2 0 0 2 2 0 0 0 0 2 0 0 0 0 0 2 2 2 0 0 0 0 2 0 2 2 2 0 0 2 2 2 2 0 0 2 0 0 2 1 1 2 1 1 1 2 0 1 2 1 1 1 1 1 0 0 2 1 1 1 1 1 2 0 0 1 1 0 1 1 0 1 1 1 1 1 1 2 2 1 1 1 1 1 0 2 1 1 1 1 1 0 1 1 1 1 0 0 1 1 1 2 1 1 1 0 1 1 1 0 2 1 2 1 1 1 0 1 1 0 0 0 1 0 0 0 2 2 1 2 1 1 1 0 0 1 0 0 2 0 2 1 2 1 0 1 1 1 1 0 1 1 1 1 1 0 1 1 2 2 2 1 1 1 1 1 1 1 1 2 1 1 1 2 2 0 2 2 1 1 2 2 0 1 2 0 0 0 0 0 1 2 1 1 1 1 2 2 1 1 1 2 0 1 1 1 1 2 2 0 0 0 0 0 2 2 2 2 2 2 2 0 0 0 2 2 2 2 0 2 2 0 0 2 2 2 0 0 0 2 0 0 2 0 0 2 0 0 2 2 2 2 2 0 0 2 2 2 0 2 2 2 0 2 0 0 2 2 2 0 2 0 2 0 2 0 0 0 2 2 2 2 2 2 0 0 0 2 0 0 2 2 2 2 2 2 2 0 0 0 2 0 0 2 2 0 2 2 0 2 0 2 2 0 0 2 2 0 0 2 0 2 0 0 0 2 2 2 0 2 2 2 2 2 2 2 0 0 0 0 0 2 2 0 0 2 2 0 0 0 0 2 0 2 0 2 0 2 0 2 0 2 2 2 0 2 2 2 0 0 0 2 0 2 2 0 0 2 2 0 0 1 1 1 0 1 1 1 1 2 1 0 1 1 1 1 1 1 1 2 2 1 2 1 1 1 1 1 2 1 1 2 0 2 2 2 0 0 2 0 2 0 2 0 2 2 1 0 1 0 1 0 1 2 2 1 1 2 1 0 2 0 1 2 0 2 1 2 1 2 1 0 2 2 1 1 0 1 0 0 2 2 1 0 2 0 2 1 0 1 2 0 1 1 2 1 0 1 2 1 0 1 1 1 2 1 0 1 0 1 0 1 0 1 1 1 1 1 0 2 0 0 0 0 2 0 2 2 0 0 0 0 0 2 2 2 2 2 0 2 2 0 2 2 2 2 0 1 2 1 2 2 0 0 1 0 1 0 2 0 2 0 2 2 1 0 2 1 0 1 0 0 2 0 0 0 0 1 1 0 1 2 0 1 1 1 0 1 2 2 0 1 0 1 2 1 0 0 2 0 2 1 1 2 1 1 0 1 0 1 2 1 1 1 2 1 1 0 0 0 1 2 2 0 1 2 1 1 1 2 1 0 2 1 1 1 1 0 2 1 2 0 1 1 2 0 2 1 2 2 1 1 0 2 2 1 0 2 0 1 1 1 1 1 0 2 1 1 2 1 2 2 1 2 1 1 2 0 1 2 0 2 0 0 1 0 2 0 1 0 1 2 1 1 2 1 1 1 1 2 1 0 1 0 0 1 2 2 2 0 0 1 2 0 1 1 1 0 1 0 1 1 0 0 1 0 1 2 2 1 1 1 1 2 1 1 1 2 2 1 0 1 1 1 0 1 1 2 0 0 0 2 2 1 1 0 2 1 2 1 0 0 0 1 1 2 2 2 2 2 0 2 1 2 0 1 1 0 1 0 1 1 2 0 1 2 1 2 1 1 1 0 1 1 0 1 1 1 1 0 1 1 1 1 1 0 0 0 2 0 1 1 1 0 2 1 1 1 1 0 1 2 0 1 1 0 1 2 0 0 1 1 0 2 0 1 1 1 0 1 2 1 1 2 0 0 0 0 1 0 1 1 1 2 0 1 1 1 1 1 0 0 2 0 2 0 1 1 1 1 2 1 1 1 1 2 1 1 2 1 1 1 0 1 1 1 0 1 1 0 0 2 1 0 1 1 2 0 2 2 1 2 1 1 0 1 1 0 1 1 2 1 1 1 1 2 0 0 0 2 1 2 0 0 1 2 0 2 2 1 0 2 1 1 1 2 0 1 1 2 1 1 0 1 0 1 2 0 1 0 1 1 1 1 1 2 0 1 1 1 2 1 1 2 1 0 1 1 0 1 1 2 1 1 0 2 1 1 1 1 1 1 0 0 2 0 2 1 1 1 0 1 2 1 2 1 1 0 2 2 0 2 0 2 1 0 0 0 2 1 0 1 1 0 0 2 2 1 2 1 1 1 1 1 1 1 1 0 2 1 2 2 0 2 2 2 1 2 1 1 0 2 1 1 1 2 2 0 1 0 1 2 2 0 0 0 1 0 1 1 1 1 1 1 1 0 1 1 1 0 1 1 1 2 0 1 1 1 0 1 2 1 1 1 2 1 0 0 2 0 0 2 2 2 2 2 2 2 1 2 0 2 1 2 0 1 1 1 1 1 2 0 2 1 2 2 1 1 1 2 1 2 1 1 0 1 1 1 1 1 0 1 0 1 2 0 1 2 2 1 2 1 0 1 0 0 0 2 0 2 1 1 1 1 0 2 1 0 1 1 1 1 1 1 1 1 0 1 1 0 1 1 2 1 1 2 2 0 0 2 2 0 1 2 1 1 1 1 1 2 1 1 1 0 1 1 1 1 0 2 2 1 0 2 0 1 1 1 1 1 2 2 0 2 0 0 1 2 1 1 0 0 1 1 0 1 0 1 1 1 1 1 1 1 1 2 1 1 1 1 2 0 2 1 1 1 1 1 1 0 1 0 1 2 2 2 1 1 1 0 1 0 1 2 1 1 0 1 1 1 1 1 0 2 2 1 0 1 0 1 1 1 1 0 2 2 1 2 1 1 1 2 1 1 2 1 1 2 1 1 0 1 1 1 0 2 1 0 0 0 0 2 0 1 0 1 2 0 0 1 2 2 1 0 1 1 0 2 0 2 1 1 2 1 0 2 1 2 0 0 0 2 2 2 1 2 1 2 1 2 1 2 1 1 2 2 1 1 0 0 0 2 1 1 0 1 1 2 2 1 2 0 1 1 1 1 1 2 1 0 1 2 2 2 0 2 0 1 1 0 1 1 1 2 2 1 2 1 1 1 1 2 1 0 1 0 1 0 2 2 1 2 1 1 2 1 2 0 1 1 1 0 1 1 0 2 1 1 1 1 1 2 1 1 0 2 1 1 1 2 1 1 0 2 2 1 1 0 1 1 2 1 0 2 0 2 0 2 0 2 2 2 0 2 2 2 0 0 2 2 0 0 2 2 0 2 2 2 0 0 1 0 1 1 1 2 1 0 1 1 1 1 1 0 2 0 1 2 1 0 0 1 0 0 0 2 2 0 0 0 2 2 0 2 0 2 1
 6 0.3082201480000000 -1.127080917000000
 2 1 2 0 1 0 2 1 1 1 1 1 2 2 0 0 0 1 1 1 1 2 1 0 0 1 0 1 0 1 1 2 2 0 0 1 1 0 1 1 2 1 1 1 0 1 1 2 0 0 1 0 2 1 0 1 2 0 1 2 1 1 0 1 1 1 0 1 2 1 0 1 1 2 2 2 0 0 0 0 1 2 1 1 0 1 1 1 1 1 2 1 1 0 1 1 2 1 2 1 2 1 1 1 1 2 2 1 1 1 1 2 0 1 1 1 0 2 1 1 2 1 1 2 0 1 0 1 0 1 0 0 1 2 1 2 1 1 2 1 2 0 0 0 2 2 2 2 0 0 2 0 2 0 2 2 0 0 2 1 2 1 2 1 1 0 0 2 1 0 0 0 0 1 2 1 0 0 0 1 1 1 1 2 1 0 0 0 0 2 0 0 2 2 0 2 2 2 2 0 0 0 0 1 2 2 2 2 1 0 1 1 0 1 1 0 1 1 0 2 1 0 2 1 1 2 1 0 1 1 1 1 1 0 1 0 1 1 1 1 2 1 2 1 1 1 2 0 2 2 1 1 1 2 0 1 2 0 1 1 2 0 0 1 1 1 2 1 2 1 0 1 1 1 0 1 2 1 0 1 2 1 2 1 1 2 1 0 1 2 0 0 1 1 0 0 1 1 2 0 1 1 1 1 2 1 0 0 1 1 0 1 1 1 2 2 0 1 1 1 1 1 0 1 1 0 2 1 0 2 1 2 0 0 0 0 1 0 0 2 2 1 1 1 1 1 1 1 1 1 1 0 0 1 2 1 2 1 1 2 1 2 1 0 2 2 0 2 1 2 1 1 1 2 0 0 2 0 2 2 0 2 2 0 2 2 0 2 0 2 0 2 0 2 0 0 0 0 0 0 2 2 0 0 0 2 2 2 2 0 0 2 0 2 0 0 0 0 2 0 0 2 0 0 0 2 0 2 2 0 0 0 0 0 0 2 0 2 2 1 1 2 1 1 0 0 1 1 2 0 2 0 2 1 1 2 1 1 0 1 2 1 1 1 0 1 2 1 2 1 1 1 1 1 1 1 2 2 2 1 1 1 1 1 1 1 0 2 0 1 2 1 2 1 0 0 1 2 2 1 1 2 1 1 0 0 0 2 0 0 0 0 0 0 2 0 2 2 2 0 2 2 0 0 0 0 2 0 2 2 0 2 0 0 2 0 2 2 0 2 0 0 0 2 0 2 1 2 1 1 0 2 2 1 2 1 1 0 0 0 1 2 1 0 2 2 1 0 1 1 0 0 0 1 2 1 1 0 2 2 2 2 1 0 1 2 1 0 2 1 1 2 2 1 1 0 1 1 1 0 0 2 1 2 0 2 1 2 0 0 1 1 1 1 1 2 0 1 1 1 2 1 0 2 0 1 1 2 1 1 2 0 0 2 0 2 0 0 0 0 2 2 0 0 0 0 2 0 0 2 0 2 2 0 2 2 2 0 0 0 0 0 2 0 2 2 0 0 2 2 0 0 0 2 0 2 2 2 2 2 2 2 2 0 0 2 0 0 0 2 0 2 2 2 1 0 1 2 1 0 1 1 1 1 1 0 1 1 2 2 1 1 1 1 1 0 2 2 0 2 0 2 0 0 0 2 2 2 0 0 2 0 1 2 1 1 2 1 2 0 0 0 1 0 0 0 1 1 1 2 1 2 1 2 1 2 1 1 1 1 2 1 1 1 0 1 1 1 1 1 2 1 2 2 1 1 1 0 1 0 2 0 1 1 2 0 2 1 1 0 2 1 2 1 2 1 1 1 2 2 1 0 1 2 1 1 1 0 1 2 2 0 0 1 1 0 1 2 2 0 0 1 2 1 1 0 1 2 0 2 2 0 2 2 0 2 0 0 2 2 2 2 0 2 0 0 2 0 2 2 2 0 2 2 0 2 2 0 2 2 0 0 0 2 2 0 0 1 1 1 1 1 1 0 2 2 2 2 1 0 1 0 1 1 1 0 1 2 2 0 1 1 2 1 1 0 0 1 0 0 1 2 0 0 2 0 1 1 0 2 1 0 1 1 1 0 1 1 2 0 0 0 2 1 0 1 1 2 1 1 0 0 1 0 0 0 2 0 2 2 2 1 2 0 2 2 1 0 1 0 2 1 1 0 2 0 1 1 1 2 2 0 2 0 0 1 1 2 1 1 2 1 2 2 1 1 2 1 1 1 1 1 0 1 0 1 1 2 2 0 0 0 1 1 1 1 1 1 1 1 1 2 2 0 1 1 1 2 1 1 2 1 2 2 1 1 1 2 1 0 0 1 0 1 1 1 1 1 1 0 1 0 0 2 0 2 1 0 0 2 1 0 2 2 1 2 2 1 2 2 0 0 2 0 2 2 2 2 2 2 2 0 2 2 0 0 1 1 1 2 1 2 2 2 1 1 1 2 2 2 2 0 2 0 0 0 2 1 0 1 1 2 2 0 0 2 1 1 1 0 1 0 0 1 2 1 1 2 2 1 1 2 1 2 1 1 0 2 1 1 1 2 0 1 0 1 1 2 1 1 0 1 1 1 2 0 2 2 1 1 1 1 1 1 2 0 0 1 1 0 1 2 0 1 1 1 0 1 2 0 1 1 1 2 1 1 1 2 1 2 0 2 1 1 1 1 0 1 0 0 2 2 0 0 1 0 1 1 2 1 2 0 1 2 2 1 1 1 1 0 1 0 1 0 1 1 1 1 1 1 1 2 1 1 1 1 1 0 1 1 1 2 1 1 1 2 1 1 2 2 1 1 2 1 1 0 1 1 1 0 0 0 2 2 0 0 0 0 2 0 2 2 2 0 2 2 2 2 2 2 0 2 2 1 1 2 2 2 2 0 0 2 1 1 2 1 2 1 1 2 1 1 2 1 2 1 0 1 1 1 1 1 0 0 1 0 1 1 1 0 2 1 1 2 2 0 0 1 0 0 1 0 1 1 1 0 2 2 1 1 2 1 1 0 1 1 1 1 1 0 1 0 1 1 1 0 0 1 1 2 2 1 2 0 2 1 2 0 1 2 2 1 0 2 2 1 1 2 0 1 1 2 0 1 2 0 0 2 2 1 2 1 1 0 0 0 0 1 1 2 2 1 1 2 2 2 2 0 0 0 0 0 2 0 0 2 0 2 0 1 2 1 1 0 0 0 1 1 1 2 1 0 1 2 1 2 1 2 2 2 1 1 0 0 2 0 2 1 0 0 1 1 1 0 1 0 2 1 1 0 0 0 1 2 0 1 0 2 1 1 2 1 1 0 0 1 0 2 1 2 0 0 1 1 2 1 1 0 2 1 1 2 1 1 2 2 0 1 1 1 0 0 0 0 1 1 1 2 0 0 0 1 1 0 1 2 1 1 1 2 1 1 1 2 2 2 2 0 2 0 2 1 0 2 2 1 1 1 0 1 1 1 2 0 1 1 1 0 0 1 0 1 1 1 2 2 1 0 1 0 1 1 0 1 2 0 1 2 1 0 1 1 1 2 0 0 0 0 2 0 0 1 1 1 1 1 0 1 1 1 0 2 2 2 2 0 2 0 0 0 2 0 0 2 2 2 0 2 2 2 0 0 2 2 2 2 0 0 2 2 0 2 0 0 2 0 2 0 0 2 2 2 0 0 2 2 0 2 2 0 2 2 0 0 2 2 2 0 2 0 2 2 0 2 2 0 2 2 2 0 0 2 0 0 2 0 0 2 0 2 0 2 0 2 0 2 2 2 0 2 2 0 2 2 2 2 0 0 2 0 0 0 0 0 0 0 2 2 2 2 2 0 0 0 0 0 1 0 1 1 2 1 2 2 1 1 0 1 2 1 1 0 1 0 0 0 2 2 1 1 1 1 2 2 1 1 1 1 1 1 1 1 0 0 0 0 2 1 1 0 1 1 1 1 0 2 1 1 2 2 1 0 1 1 0 0 2 2 2 1 1 1 1 0 0 1 0 0 1 1 1 1 1 0 0 1 1 2 1 0 1 2 2 2 1 2 2 0 1 1 2 1 2 2 1 0 0 1 0 1 1 1 0 2 2 2 0 0 2 0 0 2 0 0 0 2 0 0 2 0 0 0 2 0 0 2 0 2 0 2 0 0 2 0 2 0 0 0 2 2 2 0 2 0 0 0 2 0 2 0 2 0 2 0 2 0 0 0 0 0 2 0 2 0 2 2 2 0 0 2 0 2 0 0 2 0 2 0 2 2 2 2 2 0 0 2 1 2 1 0 1 1 1 1 1 1 0 1 1 1 1 0 1 0 2 1 2 2 1 2 1 1 1 2 1 1 1 2 1 2 2 0 2 0 0 2 2 2 2 2 2 0 2 2 2 2 2 2 2 0 0 0 0 0 2 2 2 2 2 2 0 0 2 2 2 0 2 1 1 2 0 1 2 0 0 2 1 1 0 2 2 2 2 0 1 0 2 0 1 1 1 0 0 2 2 0 0 2 0 2 2 2 1 1 1 1 1 2 1 1 0 1 1 2 1 2 0 2 1 1 2 1 1 0 1 2 1 1 1 0 1 1 2 2 2 0 0 1 1 0 1 1 1 1 1 0 1 0 2 2 1 1 1 2 1 1 1 1 0 0 1 2 1 1 1 1 1 1 1 2 1 0 0 1 0 1 2 1 1 2 1 1 1 2 0 1 0 1 0 0 2 2 1 1 1 1 0 1 1 0 1 1 0 1 1 1 1 0 1 0 0 1 0 2 2 1 1 1 2 1 1 0 2 2 2 0 1 1 0 1 1 1 1 1 0 1 1 1 1 2 0 1 2 0 0 2 0 2 2 2 0 2 2 0 0 2 2 0 0 2 0 0 0 2 2 2 2 2 1 2 1 2 0 1 2 1 1 1 1 0 0 1 0 1 1 0 0 0 0 2 1 1 0 1 1 0 1 1 1 0 0 2 2 0 2 0 2 0 0 2 2 0 2 0 2 2 2 2 2 2 2 0 0 2 2 2 2 0 0 1 0 1 0 0 2 2 1 0 2 1 0 1 2 1 1 2 0 2 2 2 0 2 0 0 0 0 2 0 2 0 2 2 0 1 1 1 2 2 0 2 2 2 1 1 0 0 2 0 2 0 2 1 1 1 1 2 1 0 0 1 1 1 1 1 0 0 1 2 1 2 1 1 0 0 2 1 1 0 1 0 1 0 1 0 2 1 1 1 2 0 1 0 1 0 1 1 1 1 1 0 2 2 1 0 2 1 1 1 1 0 0 1 0 2 2 1 0 2 2 2 0 2 2 0 2 2 0 2 2 0 2 0 0 1 0 1 1 2 1 1 1 2 0 1 1 2 1 1 2 0 1 2 1 1 0 1 1 1 2 0 0 2 0 1 0 1 0 0 1 1 1 1 0 2 1 1 0 1 0 2 2 2 2 1 1 1 0 1 1 1 2 0 1 1 1 2 2 1 0 2 1 1 1 0 2 1 1 1 2 2 2 2 1 2 1 1 2 1 0 1 0 2 0 2 0 2 0 2 2 0 0 0 2 0 1 2 1 0 0 1 1 1 0 1 0 0 1 1 2 2 1 1 1 1 1 1 0 2 2 0 0 2 0 1 1 1 0 1 1 1 2 1 1 2 1 1 1 1 1 1 0 2 1 1 1 0 0 2 2 1 1 1 1 1 1 1 1 1 0 1 1 1 1 1 0 1 1 1 2 1 2 1 0 1 2 1 0 1 2 0 1 0 2 1 2 0 2 0 1 1 2 2 2 1 2 1 2 1 1 2 1 0 1 0 2 2 0 0 1 1 2 1 0 0 1 0 0 1 1 0 1 0 0 1 1 1 1 2 1 1 0 2 2 1 0 2 1 1 1 1 0 1 2 2 0 1 0 0 0 2 1 0 1 1 0 1 0 1 1 2 1 1 1 1 0 0 1 2 1 2 2 1 0 2 0 2 0 2 1 2 1 0 1 2 1 1 1 1 1 1 1 2 2 1 1 0 0 2 2 1 1 1 1 1 2 2 2 0 1 0 0 1 1 1 1 1 1 1 1 2 1 2 1 1 1 2 2 1 2 0 1 1 1 2 2 0 1 1 2 1 0 0 1 0 0 2 1 1 0 0 1 0 1 1 0 1 1 2 0 0 0 1 1 2 1 1 2 1 1 1 1 2 0 1 1 0 0 1 1 1 1 1 2 0 2 1 1 1 1 1 1 1 0 2 0 1 2 0 2 1 1 1 1 2 2 0 0 0 1 0 1 1 1 1 1 2 1 0 2 1 1 1 1 1 2 0 0 2 1 1 2 1 1 1 1 2 1 0 1 2 0 2 2 2 0 2 2 0 2 2 2 0 2 1 2 0 0 1 2 1 1 1 1 1 0 2 1 1 2 0 1 1 1 0 1 2 1 1 1 2 1 1 1 1 1 1 1 0 1 1 0 0 1 1 1 2 0 1 2 2 0 0 2 2 0 2 2 0 1 0 0 0 0 1 0 2 2 1 0 1 2 1 1 1 2 2 0 1 1 2 1 1 0 0 1 1 1 0 0 1 1 0 1 1 1 0 1 1 2 1 1 0 1 2 0 1 2 1 1 1 1 2 1 1 1 1 1 0 1 1 1 2 1 0 0 1 1 1 0 1 1 1 0 2 2 2 0 0 1 1 1 2 0 1 1 1 2 1 2 2 0 1 0 1 1 1 1 1 1 1 1 1 1 2 1 1 0 0 1 0 1 0 2 0 2 0 1 1 0 1 1 2 0 0 0 1 2 0 0 1 1 0 2 1 0 2 1 1 1 1 1 1 1 2 1 2 2 1 2 0 1 1 0 1 2 2 1 1 0 1 1 2 0 2 0 0 1 1 1 1 0 1 2 0 1 0 1 0 1 0 0 0 0 1 2 0 0 1 1 0 1 1 2 1 1 1 2 1 1 1 1 2 1 1 0 0 0 1 1 1 1 1 1 2 0 2 0 2 2 2 0 2 2 0 2 2 2 2 0 2 2 0 2 0 0 2 2 2 1 1 1 1 2 0 1 2 0 1 2 0 1 2 0 1 0 2 1 1 1 1 1 1 1 1 2 2 2 1 1 1 1 2 0 1 1 1 2 2 1 1 1 1 1 1 0 0 1 1 1 0 2 1 0 2 1 1 1 1 2 1 2 1 1 1 1 1 1 0 1 0 0 1 0 2 1 1 0 1 2 2 1 2 0 1 1 1 2 2 0 1 1 2 1 0 1 1 1 1 0 0 2 0 1 0 0 1 1 1 1 2 0 2 1 0 1 1 2 1 1 0 1 1 1 1 1 0 1 2 0 1 0 1 2 1 0 2 2 2 0 0 2 2 2 2 0 0 0 2 0 0 1 0 1 2 1 0 0 2 1 1 1 0 1 1 1 1 1 0 1 1 1 0 1 0 0 1 2 2 2 1 1 0 1 1 1 1 1 1 0 2 0 2 2 0 1 1 1 2 1 1 0 0 1 2 1 2 2 2 0 1 1 1 0 1 1 1 0 0 1 0 1 0 1 0 1 1 1 1 2 2 1 2 2 2 2 1 0 0 0 2 1 0 2 0 1 1 2 1 1 2 1 1 2 1 0 0 0 0 0 0 2 0 0 0 2 2 0 0 0 0 0 0 0 0 0 2 2 2 2 0 2 2 0 2 0 2 2 2 2 0 2 2 2 2 0 2 0 1 2 1 0 1 0 0 0 1 2 1 0 0 1 1 1 1 2 0 1 1 0 0 0 1 1 1 0 2 0 1 1 0 1 1 1 2 1 0 1 2 2 2 2 0 0 1 2 0 2 2 0 2 1 2 0 1 0 1 1 2 1 0 1 0 1 0 0 2 1 0 1 1 2 0 1 1 1 2 0 2 1 1 1 1 1 1 0 1 0 0 2 1 0 1 1 1 1 0 0 0 2 2 2 2 0 1 1 1 1 1 1 1 0 1 0 2 2 0 0 1 1 1 1 1 1 2 0 2 2 1 2 1 1 2 1 2 2 1 2 1 1 2 1 1 1 1 0 1 1 2 0 1 0 1 2 0 1 1 2 0 1 1 1 1 0 1 1 0 1 1 2 1 1 2 1 1 1 2 2 1 2 0 2 0 0 1 1 2 1 0 1 1 1 1 2 0 0 1 1 2 2 2 1 1 1 0 1 1 1 1 2 0 1 1 1 2 0 1 0 2 0 0 0 1 1 2 2 1 1 0 2 1 1 1 0 1 0 0 1 1 1 0 0 2 0 0 0 1 2 1 0 1 0 0 1 0 2 1 2 0 1 0 2 0 2 0 2 0 1 1 2 2 1 2 1 0 0 0 1 2 1 1 2 2 0 1 1 1 1 0 1 0 2 1 2 1 0 1 1 1 0 1 2 1 2 2 1 1 0 1 1 0 2 2 2 2 2 1 1 0 1 2 1 0 2 1 2 0 1 2 1 1 1 1 1 1 2 1 0 1 2 1 0 2 0 1 1 1 1 0 1 1 0 2 1 1 0 1 0 1 0 2 1 1 0 1 0 1 2 1 1 1 2 1 0 1 1 1 0 1 0 0 1 2 2 0 0 2 2 2 2 0 2 2 2 2 2 2 0 2 0 0 0 0 2 2 2 0 0 0 2 2 2 0 2 2 2 0 0 0 2 2 2 2 0 0 0 2 1 2 1 1 1 1 1 1 1 1 2 2 1 1 1 1 0 1 2 1 1 2 1 1 1 1 1 2 1 1 2 1 1 1 1 2 1 1 2 1 2 1 0 2 1 1 2 1 1 0 1 1 0 1 1 2 1 0 0 1 2 2 1 1 2 2 0 1 1 2 1 1 2 2 2 0 0 0 1 0 0 2 2 2 0 2 0 1 1 1 0 1 2 1 1 1 1 1 1 1 0 0 0 0 1 2 2 0 1 0 0 1 2 0 1 2 2 1 2 0 1 1 0 2 1 0 2 2 1 1 1 1 0 1 2 1 1 2 1 2 1 1 1 0 1 1 1 2 0 2 0 2 0 1 1 1 1 1 2 1 2 1 1 1 2 1 1 1 2 1 0 0 1 0 0 1 0 1 2 0 1 1 0 1 0 1 1 0 2 1 0 1 0 1 1 2 0 2 0 0 1 2 1 0 0 1 2 2 1 1 1 1 1 1 2 2 1 1 1 1 1 2 1 1 1 1 1 0 1 2 2 2 1 0 2 0 0 1 1 2 1 0 1 1 1 1 0 0 2 1 2 1 1 1 0 1 0 1 1 2 1 1 1 1 2 1 0 2 0 2 2 0 2 1 1 1 0 0 0 2 0 2 2 0 2 2 0 2 2 2 2 0 1 1 1 0 1 2 1 0 1 1 0 0 2 0 1 1 2 1 2 1 1 1 0 0 2 2 2 0 2 1 2 2 1 1 0 0 1 0 1 2 2 2 2 0 0 2 0 2 2 2 2 0 2 2 2 0 2 0 0 0 2 2 0 2 2 0 2 0 2 0 0 2 2 2 0 2 1 1 2 2 1 1 0 2 0 0 0 0 0 1 1 0 1 1 2 0 1 1 0 1 1 1 2 1 1 0 2 2 1 0 1 2 0 1 1 1 2 1 0 1 1 2 1 1 2 1 1 2 1 2 2 2 1 1 1 1 1 2 0 1 2 1 2 1 0 0 2 0 0 1 1 1 2 1 1 2 1 0 2 1 2 1 2 0 2 0 0 1 0 0 1 1 1 2 0 0 1 1 0 1 1 0 1 1 0 2 1 1 1 2 1 1 1 1 1 0 2 2 0 2 0 0 0 0 2 2 1 0 2 0 2 1 2 2 2 0 1 1 1 2 2 1 2 1 1 0 2 0 2 0 0 0 0 1 1 0 1 1 0 1 2 1 2 2 0 1 0 0 0 2 1 1 1 1 2 1 2 0 1 0 1 1 1 2 1 1 0 1 1 1 2 1 1 0 1 2 1 2 0 0 1 2 2 1 0 1 0 1 2 1 0 2 1 0 0 1 1 0 0 1 0 2 2 1 0 0 1 2 2 1 2 1 1 1 1 1 1 2 2 2 0 0 0 1 2 0 1 1 0 0 2 2 2 0 2 0 1 0 2 0 2 2 1 1 1 2 1 0 2 1 1 0 2 1 2 0 0 1 1 0 2 1 1 2 0 0 2 0 1 2 0 2 0 2 2 0 2 2 0 0 2 0 0 2 0 0 1 0 1 1 0 0 1 2 1 0 2 1 1 2 1 1 0 1 0 1 1 0 1 2 0 0 2 1 0 2 1 0 0 1 1 1 0 2 1 0 1 2 1 2 1 1 1 1 1 0 1 1 0 2 1 0 1 0 2 2 2 2 1 1 1 2 1 0 0 1 0 0 1 0 1 1 0 1 2 0 1 0 1 0 2 1 0 0 1 0 1 1 1 1 0 1 2 1 1 1 0 1 1 1 0 0 1 1 1 0 1 1 1 1 2 1 0 1 1 1 1 1 1 1 2 2 1 2 1 1 1 1 1 2 1 1 1 2 1 2 1 1 0 1 2 1 1 0 1 0 2 1 2 0 0 2 1 1 2 0 1 1 0 2 1 2 0 1 0 0 0 1 1 0 1 1 1 2 2 1 2 2 1 0 2 1 1 1 1 2 0 2 1 0 1 2 0 1 1 2 1 0 1 1 1 0 1 1 0 1 1 1 1 0 0 0 0 0 1 0 2 2 0 1 1 0 1 0 1 2 0 1 2 1 0 1 1 1 1 1 2 1 1 1 1 2 0 1 2 2 2 0 2 2 1 2 2 0 2 1 2 1 1 0 2 1 1 1 2 1 1 1 1 1 1 1 0 1 0 1 1 1 1 0 1 2 1 1 1 1 2 0 1 1 2 1 1 1 1 1 1 0 1 2 1 1 1 1 1 2 2 0 1 0 0 1 0 0 1 2 0 0 1 0 0 1 2 2 0 1 2 1 1 1 2 1 0 2 1 1 1 1 0 1 2 2 1 1 1 2 1 2 1 1 1 0 1 0 2 1 1 0 2 0 0 1 1 2 1 1 1 2 0 2 0 1 1 1 2 1 0 1 1 1 1 0 2 1 0 0 1 1 1 0 1 2 2 1 1 2 0 0 2 2 2 0 0 1 1 1 1 2 1 2 1 1 1 1 1 2 1 0 1 0 0 2 1 1 1 1 1 1 1 2 2 0 1 1 1 1 0 1 1 1 1 0 1 1 0 1 2 2 2 0 0 0 2 2 1 1 0 2 1 2 0 1 0 1 2 1 1 2 1 1 2 1 1 0 2 0 1 2 0 0 0 1 1 1 0 1 2 1 2 1 0 0 1 1 1 0 1 1 1 1 0 0 1 1 1 2 0 0 1 1 1 0 2 0 0 1 1 0 1 2 1 1 1 2 0 1 0 0 2 1 2 2 0 1 0 0 2 1 0 2 1 2 2 1 1 1 1 1 0 1 1 1 2 0 1 1 2 1 1 2 1 1 2 1 1 2 0 0 1 2 0 0 2 1 2 1 0 2 2 1 0 2 0 1 2 1 1 0 2 0 0 1 1 2 1 1 1 2 2 1 2 2 1 1 2 0 0 1 1 2 0 1 2 2 0 2 1 0 0 0 1 0 2 0 0 2 2 0 2 2 0 0 2 2 0 0 2 0 0 0 2 2 0 0 0 0 1 2 0 1 1 2 2 1 0 2 1 1 1 1 0 1 1 0 0 1 1 2 2 1 1 0 2 1 1 1 2 1 0 1 1 0 0 1 0 1 1 1 1 1 1 0 2 2 1 1 2 1 0 2 2 0 1 0 1 0 0 1 1 2 1 0 1 0 0 0 1 1 0 1 0 1 2 1 1 0 1 1 0 2 0 2 2 0 1 1 2 1 1 0 0 0 1 0 0 1 2 1 1 2 0 0 1 0 0 0 1 0 0 0 1 1 2 1 2 1 2 0 1 1 2 2 2 1 1 1 2 1 1 1 1 1 1 2 2 1 1 1 1 0 1 0 0 2 1 1 1 1 1 1 0 1 0 2 0 0 1 2 1 2 1 0 2 2 1 1 1 1 1 2 1 0 1 0 1 0 0 0 0 2 1 0 2 1 1 1 1 1 1 2 1 1 1 1 1 2 1 1 1 1 1 1 1 0 0 1 1 0 1 0 1 0 0 2 1 1 0 1 0 1 1 2 2 2 2 2 1 1 0 1 1 1 1 0 1 2 1 1 1 2 2 0 1 2 1 1 2 2 2 1 2 1 0 0 1 1 0 1 1 1 1 2 1 0 1 1 0 1 0 1 2 1 1 2 1 2 2 1 1 0 2 0 0 1 0 1 0 0 1 2 2 1 1 2 1 2 2 1 2 2 1 1 0 0 1 1 1 1 1 1 0 2 1 1 2 0 2 1 0 0 1 1 1 1 1 2 1 0 2 1 1 1 1 2 0 2 2 0 2 0 0 1 2 1 1 2 1 1 2 1 2 1 1 2 1 0 2 2 1 1 0 0 2 0 2 1 2 1 1 1 2 2 2 1 1 1 2 1 1 0 2 0 1 1 0 1 1 2 2 0 1 0 1 1 1 1 1 2 1 2 0 2 0 2 2 1 1 0 1 1 1 1 2 1 0 1 0 1 1 1 0 1 0 2 1 1 0 0 1 1 1 1 2 0 0 0 0 2 2 0 0 2 2 0 2 2 0 2 2 2 0 0 2 2 2 0 2 2 2 0 0 0 0 2 0 0 0 2 0 1 0 2 0 1 1 0 2 1 1 1 1 1 2 1 1 0 2 1 1 1 2 1 1 0 2 2 1 1 0 1 1 2 1 0 2 0 2 0 2 0 2 2 2 0 2 2 2 0 0 2 2 0 0 2 2 0 2 2 2 0 0 1 1 1 0 1 1 0 1 1 2 1 0 1 1 2 0 1 2 1 1 1 0 0 0 1 1 1 0 2 1 0 1 2 1 1 0 2
 7 1.391281247000000 4.278262138000000
 1 0 2 1 1 1 2 2 1 0 1 2 2 1 1 1 0 2 0 0 0 2 0 0 0 0 0 2 0 0 0 2 2 2 2 2 0 0 0 1 1 0 1 0 1 1 1 2 0 2 0 1 2 0 1 2 1 1 1 1 1 0 0 0 1 1 0 0 2 1 1 1 0 2 1 2 1 1 1 1 1 1 1 1 1 0 2 2 1 1 2 2 0 0 2 2 1 2 1 0 2 0 0 0 0 2 2 2 2 2 0 2 0 0 2 2 2 2 2 2 1 1 0 1 1 2 2 2 1 0 2 1 1 1 0 1 1 1 1 1 1 2 1 2 2 1 1 1 1 0 0 1 1 0 2 2 1 2 1 0 1 1 1 2 1 1 1 1 0 1 0 0 1 2 1 2 1 1 1 1 1 1 0 1 1 1 0 0 2 0 2 1 2 1 1 1 2 0 2 1 0 1 1 1 1 0 1 0 2 0 0 1 0 1 1 1 0 0 0 0 1 1 2 0 0 1 2 1 1 2 0 0 1 2 2 1 2 1 2 0 1 1 2 2 0 0 2 1 1 2 2 1 1 2 1 1 1 0 2 2 2 0 0 0 2 0 2 2 2 1 0 0 2 1 1 1 1 1 1 2 1 2 1 1 0 1 2 1 1 2 1 0 0 1 1 1 2 0 2 1 1 1 1 0 1 0 1 0 1 1 0 1 1 1 1 1 1 0 2 2 0 0 0 1 1 0 2 1 0 2 1 2 1 1 1 1 2 0 1 1 1 1 0 1 2 1 0 1 1 1 2 1 1 2 1 1 2 1 1 1 1 1 0 0 2 1 0 2 1 2 2 1 2 1 0 1 1 2 1 1 0 2 1 1 0 2 2 2 1 2 1 1 0 1 2 2 2 1 2 2 1 2 2 0 0 1 1 0 0 1 2 1 2 1 1 1 2 1 0 1 0 2 1 1 0 1 1 1 2 2 1 2 1 2 1 1 1 1 2 1 1 1 2 0 0 2 1 2 1 2 1 0 2 1 1 1 0 0 0 0 0 1 1 0 1 2 0 1 1 1 2 2 1 1 1 1 1 2 2 1 1 1 0 2 0 0 0 0 2 2 0 0 2 2 2 2 0 0 0 2 0 2 0 0 2 0 2 2 2 2 2 2 2 0 2 0 0 0 2 0 0 2 0 0 0 0 2 0 2 2 0 2 0 2 0 2 2 2 0 0 0 2 2 0 0 2 2 2 0 0 0 2 2 0 2 2 0 0 0 0 2 2 1 0 2 2 0 1 0 1 0 1 1 1 1 1 1 0 1 2 2 1 1 0 1 2 1 1 2 1 2 1 2 2 1 1 2 1 1 2 0 1 1 0 1 0 2 2 1 2 2 2 0 0 1 0 1 1 1 1 2 1 1 2 0 1 1 2 2 1 1 2 1 0 1 0 0 0 2 0 1 1 0 1 1 1 0 1 1 1 0 1 1 2 2 2 0 1 2 1 0 0 2 0 2 1 0 1 2 2 0 1 1 1 1 2 1 2 2 1 1 1 1 0 1 2 1 0 0 1 0 2 2 1 1 1 0 2 2 0 1 2 2 1 1 1 0 1 1 1 1 0 2 1 2 1 2 1 0 2 0 2 1 0 1 1 1 2 0 1 1 0 1 2 1 1 1 2 1 1 0 1 1 1 0 1 1 1 1 2 2 1 1 2 1 1 2 2 1 2 2 1 0 1 0 1 1 2 1 0 1 1 1 2 1 1 2 1 1 0 1 1 2 0 1 0 2 1 1 1 1 1 1 2 2 2 1 0 1 2 2 0 1 1 0 1 1 1 1 0 1 0 2 0 2 0 1 0 2 2 2 1 0 1 0 1 1 1 0 0 0 1 2 2 0 0 1 1 1 0 1 1 1 0 0 1 2 1 2 1 1 0 0 1 2 1 1 2 1 2 0 1 1 0 1 0 1 1 2 0 1 1 1 0 0 2 2 2 2 0 0 0 0 0 0 0 2 2 2 0 0 0 2 0 0 1 1 0 0 0 2 2 1 1 1 0 2 1 1 1 1 1 0 1 2 1 0 1 2 1 0 0 1 1 1 1 1 1 1 1 1 0 1 1 2 2 2 1 0 2 2 2 2 1 1 1 1 0 1 0 2 0 0 1 2 1 0 2 2 0 0 0 2 0 0 0 0 0 0 0 0 2 0 0 2 2 0 0 0 2 0 1 2 1 2 2 0 1 1 0 1 1 1 1 1 2 0 0 0 0 0 0 0 0 2 2 2 0 0 0 0 0 2 2 0 0 0 2 0 2 2 0 0 2 0 0 0 2 0 2 2 2 0 0 2 0 2 0 2 2 2 0 2 2 0 2 2 0 2 2 0 0 2 0 2 2 2 2 2 2 2 0 2 2 0 0 0 2 0 2 2 2 2 2 2 2 2 2 2 1 1 0 2 1 1 0 1 1 1 1 1 1 1 1 1 1 1 0 2 0 0 2 2 2 0 2 0 1 2 2 0 2 0 2 0 2 0 0 0 0 2 2 2 2 0 0 2 2 0 0 2 2 0 0 0 2 0 0 0 0 2 0 2 0 0 2 0 2 0 0 0 1 0 1 0 1 0 1 2 1 0 1 0 2 0 1 0 1 1 0 2 0 0 1 0 0 1 2 1 1 2 1 2 1 1 1 0 1 1 0 1 1 0 1 2 2 1 0 2 0 1 2 2 1 1 1 0 1 0 0 0 2 1 2 1 0 1 1 2 1 0 0 1 1 0 1 0 0 1 0 0 2 1 1 1 1 1 1 1 2 1 1 1 0 0 1 2 0 1 1 2 0 1 2 1 1 1 1 1 1 0 2 2 1 1 1 2 1 2 1 1 1 1 2 2 2 2 1 0 2 2 1 1 2 2 1 0 1 0 0 0 1 0 1 2 0 0 1 1 0 1 0 0 2 2 0 0 0 0 0 2 0 0 0 2 0 2 2 1 1 1 0 2 0 1 1 1 1 0 0 1 0 0 0 1 1 0 1 1 2 1 0 1 1 1 2 1 1 1 0 1 1 2 0 0 2 2 0 0 1 1 0 1 1 0 0 1 0 0 2 2 0 0 0 1 2 2 1 1 1 1 1 1 2 1 2 0 0 1 0 1 1 1 2 1 2 1 2 0 1 1 1 2 0 0 0 0 2 2 2 2 0 0 2 2 2 0 2 2 2 0 2 0 0 2 0 1 2 0 1 0 1 2 1 0 1 2 1 1 1 0 1 1 2 0 1 1 1 1 1 1 2 1 1 1 1 1 2 1 2 0 0 1 2 0 0 1 2 0 0 2 1 0 2 2 1 1 1 1 1 2 0 0 0 1 0 2 1 1 1 2 1 1 1 1 0 1 1 2 1 1 1 2 2 1 2 0 2 1 2 1 1 0 0 0 1 1 1 1 1 0 1 2 2 2 2 1 1 2 1 1 1 1 2 1 0 2 2 0 2 0 2 1 1 1 0 2 2 0 1 0 1 1 2 1 1 0 1 2 0 1 1 1 0 1 1 0 0 2 1 1 1 1 1 0 1 1 1 2 2 2 0 0 2 0 0 1 2 0 0 0 2 2 2 0 2 0 2 0 2 2 0 0 2 2 2 2 2 0 2 2 2 0 0 2 2 0 2 2 0 2 2 0 0 2 2 2 0 2 0 2 2 0 2 0 2 0 0 0 0 0 0 0 2 0 0 2 2 0 0 0 0 2 0 0 2 0 2 0 0 2 2 2 2 0 0 0 2 2 0 2 2 2 2 2 2 0 0 0 0 0 2 2 0 2 0 0 0 2 0 2 2 2 2 0 0 0 2 2 0 0 0 2 0 0 2 2 2 2 1 2 2 0 0 1 1 1 2 0 1 1 2 0 1 0 0 1 1 1 0 2 2 0 0 1 2 1 2 1 2 0 1 2 0 1 1 1 1 2 0 2 1 2 1 1 2 0 0 0 0 0 0 2 0 0 0 2 2 2 0 2 2 2 2 2 1 1 1 1 1 1 1 2 1 1 1 0 2 1 0 1 1 1 2 2 1 1 1 2 0 0 1 1 0 1 2 1 1 2 0 1 0 2 0 1 1 1 1 1 2 1 1 1 1 2 0 1 1 2 2 1 0 2 1 1 0 2 0 1 0 2 1 1 2 2 0 0 2 0 2 0 2 2 2 0 2 2 2 2 0 0 2 2 0 2 0 0 2 0 0 0 2 0 2 0 0 0 0 0 2 2 2 2 1 1 2 0 2 1 2 1 1 0 0 2 1 2 1 0 1 2 1 1 1 2 0 1 2 1 2 2 0 1 0 1 1 2 1 1 1 2 0 1 0 0 1 0 1 1 2 0 2 1 2 1 1 0 2 0 2 0 2 2 2 0 2 2 2 2 2 0 2 1 1 1 1 1 0 0 2 2 2 1 1 0 0 1 1 1 2 1 1 1 2 1 1 0 1 0 1 2 1 1 0 0 1 2 1 0 2 0 2 0 2 0 2 0 1 2 1 2 0 1 1 0 2 0 1 0 1 2 1 1 0 1 2 2 2 0 2 1 0 2 2 2 0 0 2 2 2 2 0 2 0 0 2 2 2 2 2 0 0 2 0 2 0 2 2 2 0 0 0 2 2 2 2 0 2 0 0 2 2 2 2 2 0 0 0 2 0 2 2 0 2 2 2 2 2 2 0 1 1 1 0 0 2 1 0 0 1 0 1 1 1 1 0 0 1 1 1 2 0 1 2 1 0 0 0 0 2 1 1 1 2 1 1 1 1 1 2 0 2 1 2 0 1 2 1 1 2 2 2 1 1 2 1 1 1 1 1 2 1 2 0 1 0 2 1 0 1 1 1 2 2 0 2 0 0 2 1 2 0 0 2 2 1 0 0 2 0 1 1 2 2 0 1 1 0 1 0 0 1 1 0 2 1 2 1 0 2 1 0 2 1 1 1 1 1 1 1 2 1 0 2 1 2 2 0 0 2 1 2 0 0 2 1 1 1 2 2 1 1 1 1 1 1 1 1 1 2 1 1 1 2 1 0 0 1 1 1 2 1 1 1 2 0 0 2 1 1 1 1 0 2 1 1 2 1 2 0 2 1 1 1 1 1 0 1 0 1 2 0 0 1 1 2 1 2 1 1 2 0 2 2 1 2 2 1 0 2 0 0 1 0 1 1 2 2 0 2 1 0 0 1 2 2 1 2 1 2 1 1 2 1 1 1 1 0 2 1 2 1 1 1 1 1 0 2 1 1 0 0 2 0 2 2 1 2 1 0 2 1 1 1 0 1 2 1 0 0 1 1 1 1 0 2 2 0 1 1 0 2 2 2 0 1 1 0 1 2 1 0 2 2 1 2 0 2 1 0 2 0 1 2 1 1 1 1 1 1 1 2 1 0 1 0 0 1 0 0 1 1 0 0 2 1 1 1 0 2 0 2 2 0 2 1 0 0 0 2 1 1 1 1 2 2 1 2 1 0 2 1 0 1 0 1 1 1 1 2 1 1 2 0 0 2 0 0 0 1 1 1 0 1 0 1 2 2 1 2 0 1 0 1 0 1 0 1 1 1 1 1 0 1 0 1 1 2 0 2 2 2 1 2 2 1 2 1 0 0 1 2 1 1 1 1 1 2 1 1 2 2 0 0 0 1 1 0 1 0 1 2 1 1 1 1 1 2 1 0 1 1 1 0 0 2 1 0 1 1 1 0 1 0 1 1 2 1 1 2 2 2 1 1 1 0 0 0 0 0 1 1 2 0 1 1 0 1 1 2 1 2 0 0 2 0 0 1 1 0 1 0 0 2 2 0 0 1 0 2 2 1 0 1 2 0 0 1 0 1 1 2 2 0 2 0 2 0 0 2 2 2 2 0 0 0 2 2 0 2 2 0 2 0 2 0 2 0 2 0 0 2 2 2 0 2 0 0 0 2 2 2 0 2 0 2 2 0 0 0 2 0 2 0 0 0 2 2 0 0 2 2 2 2 0 2 0 2 1 1 0 1 0 1 0 2 1 0 1 2 1 2 2 0 0 2 2 1 2 0 1 1 1 1 0 1 2 1 1 1 0 1 1 1 1 2 1 1 0 0 2 0 2 1 1 0 1 2 2 0 0 2 0 2 2 0 2 0 1 1 0 2 0 1 2 2 2 0 0 0 2 1 1 1 0 0 1 1 0 1 1 2 0 0 1 2 0 0 1 1 2 1 0 0 1 2 1 1 2 2 1 2 0 1 1 1 1 2 0 0 2 0 0 1 1 1 0 0 1 1 1 1 0 2 0 2 1 2 2 1 2 0 0 2 1 0 2 2 2 0 1 2 2 1 1 0 1 0 2 2 0 2 0 2 0 2 2 2 2 0 2 0 0 0 1 2 1 1 1 2 1 1 1 1 1 1 1 1 0 1 1 0 1 1 0 1 0 1 1 1 1 1 1 0 1 1 1 2 2 2 0 2 0 2 0 0 0 2 2 0 2 2 0 2 0 0 0 1 0 0 1 2 0 1 0 1 1 1 1 1 1 1 0 2 2 2 1 0 0 1 0 1 1 2 2 2 0 2 2 0 1 1 1 2 0 1 1 2 0 0 1 1 1 1 2 2 2 1 0 1 1 1 1 2 1 2 2 2 1 1 2 2 1 2 2 0 1 1 2 2 0 1 0 1 1 1 1 2 1 1 1 1 0 1 2 1 1 0 1 0 1 0 2 1 2 1 0 1 2 1 1 2 1 0 1 2 2 2 1 0 1 0 1 1 1 1 1 1 0 2 1 2 1 2 0 0 1 1 1 2 2 1 0 0 1 1 1 1 1 1 1 1 0 1 1 1 1 1 0 2 1 1 1 1 0 2 1 1 2 1 1 1 1 1 1 1 0 1 2 0 2 0 1 1 1 1 2 2 1 1 1 1 2 1 1 1 1 0 1 2 2 0 1 1 1 2 1 2 0 0 1 0 1 1 1 0 1 1 2 1 0 0 2 2 0 0 0 0 2 0 0 2 2 0 0 2 0 2 2 0 0 2 0 2 0 2 2 2 2 2 0 2 0 2 1 2 1 0 1 1 1 2 1 0 2 1 1 1 2 0 1 1 1 1 1 1 1 0 1 0 0 2 1 2 2 0 1 1 1 1 0 1 1 1 0 0 1 2 1 1 1 1 1 1 0 2 0 1 2 1 2 2 0 2 1 1 1 2 0 1 1 2 2 0 2 2 0 2 0 0 2 0 0 0 0 0 0 0 0 2 0 2 2 0 0 0 2 0 2 1 2 1 1 0 0 0 2 2 0 2 0 2 2 2 0 2 2 2 0 0 2 2 2 2 0 0 0 2 0 0 1 0 1 2 2 1 0 1 2 1 1 1 2 2 0 1 1 0 2 2 1 0 1 0 0 1 2 2 2 1 1 0 1 1 1 1 1 1 0 2 0 2 2 0 1 1 1 2 1 1 0 0 1 2 1 2 2 2 0 1 1 1 0 1 1 1 0 0 1 0 1 0 1 0 1 1 1 1 2 2 1 2 2 2 2 1 0 0 0 2 1 0 2 0 1 1 2 1 1 2 1 1 2 1 0 0 0 0 0 0 2 0 0 0 2 2 0 0 0 0 0 0 0 0 0 2 2 2 2 0 2 2 0 2 0 2 2 2 2 0 2 2 2 2 1 1 1 1 2 2 1 1 0 1 1 2 1 1 0 0 1 1 0 0 2 0 1 2 0 0 0 0 0 1 0 2 1 1 2 1 2 0 1 2 1 1 2 1 1 2 1 0 0 2 1 1 2 1 0 1 1 2 1 0 1 1 1 2 1 1 2 1 1 0 0 2 1 1 1 1 2 0 1 1 2 1 0 1 1 1 1 2 0 1 0 1 1 1 2 1 0 1 1 1 1 0 0 1 1 1 2 2 1 1 1 1 2 2 1 2 1 2 0 2 1 0 0 0 1 0 1 1 1 2 1 1 1 1 1 1 1 2 1 2 2 1 2 1 1 2 1 1 1 1 0 1 1 1 0 0 1 1 1 1 2 1 1 0 2 0 2 2 0 2 1 1 1 0 2 1 1 2 2 2 1 2 2 1 2 0 2 0 0 0 2 2 2 0 0 0 2 2 2 0 0 2 2 2 2 2 0 0 0 0 0 1 2 2 0 2 2 2 2 0 0 2 2 0 0 0 2 0 2 0 2 0 0 0 2 2 0 2 0 0 0 0 2 0 0 0 0 1 0 1 0 1 2 1 0 0 0 1 1 1 2 2 2 1 1 1 2 1 1 1 2 0 2 2 1 1 2 1 1 1 1 0 0 1 2 0 1 2 0 2 1 1 2 0 1 1 2 2 1 0 0 1 0 0 0 2 2 1 1 1 1 2 1 0 0 0 0 0 0 1 1 2 1 2 1 1 0 1 2 2 0 2 1 1 1 1 1 0 1 1 1 1 0 2 1 1 1 1 1 0 2 0 1 0 2 2 2 1 1 2 2 0 0 1 0 2 1 1 0 1 0 1 2 1 1 1 2 1 0 1 1 1 0 1 0 0 2 0 1 1 2 1 1 1 1 0 2 0 0 0 2 1 1 0 0 1 1 1 0 1 2 1 1 1 2 1 1 0 1 1 0 2 1 2 1 0 2 0 1 1 0 1 1 1 1 0 1 0 2 1 2 1 2 0 2 1 2 1 1 0 2 0 1 1 1 2 0 2 0 2 0 0 2 2 0 2 0 2 0 2 2 2 2 2 0 2 2 2 2 2 2 0 2 2 0 2 0 2 2 0 0 1 2 1 0 2 2 1 0 1 1 2 1 1 1 1 0 0 2 2 0 0 1 1 0 2 1 0 1 1 2 2 0 1 1 2 0 2 0 0 0 2 2 0 0 2 2 0 0 0 2 2 2 1 2 1 1 1 1 0 1 0 1 0 2 0 1 2 0 1 2 0 2 0 1 1 1 2 1 1 1 1 1 2 1 1 1 1 1 1 1 1 1 2 1 2 1 2 1 0 1 1 2 0 1 2 1 1 2 0 1 0 0 0 2 0 0 0 0 0 2 0 0 2 0 0 0 2 0 0 2 2 0 0 0 2 2 2 0 2 0 0 0 2 2 0 0 0 2 2 0 2 2 2 0 2 2 2 0 0 0 2 2 2 0 2 0 0 0 0 0 1 1 2 1 1 1 1 0 1 0 1 1 0 1 2 1 1 0 1 2 1 1 2 2 1 1 1 1 0 0 1 1 0 0 2 1 1 1 2 0 1 2 0 2 0 1 1 0 1 1 0 2 0 2 1 1 2 1 0 1 1 1 0 1 0 2 1 1 1 0 1 2 1 1 1 1 2 2 1 2 1 1 2 1 2 1 1 2 2 2 0 1 0 2 2 0 2 2 0 2 0 0 0 0 0 0 2 0 0 2 2 2 0 0 2 0 2 0 2 0 0 2 2 2 2 0 2 0 2 1 0 1 2 2 0 0 1 1 2 1 2 2 1 0 1 0 2 1 0 1 0 1 0 1 0 1 2 1 0 2 1 1 2 2 0 1 0 0 2 2 0 0 2 1 2 0 0 2 1 1 1 0 0 1 1 1 1 1 1 1 2 2 1 1 1 0 2 1 1 1 2 0 1 2 1 2 1 0 0 2 0 0 1 2 2 2 0 0 1 1 0 1 1 1 0 1 1 1 0 0 2 1 1 1 1 1 2 0 0 1 1 0 1 1 0 1 1 1 1 1 1 2 2 1 1 1 1 1 0 2 1 1 2 1 1 0 1 1 1 1 0 2 0 2 2 2 2 2 0 0 0 0 2 2 2 2 2 0 0 2 0 2 0 0 0 0 0 0 0 1 1 0 2 1 0 2 2 0 0 0 0 0 2 1 1 1 1 2 1 2 1 0 0 2 1 0 1 1 1 1 0 1 2 0 2 1 2 0 2 0 0 2 2 1 1 1 1 1 1 1 0 1 0 1 2 1 2 1 1 1 0 1 1 1 1 2 2 0 1 2 1 1 2 0 1 1 0 1 1 0 2 1 1 1 1 1 2 1 1 2 1 1 1 1 2 1 1 1 1 0 0 1 1 0 0 2 1 1 0 2 1 1 0 1 1 2 2 2 0 1 2 0 0 1 1 2 2 1 0 1 2 0 2 0 2 2 1 2 1 0 0 1 2 1 1 1 1 2 2 1 1 2 2 1 1 1 1 2 0 1 1 1 1 0 1 1 1 0 1 0 1 2 1 1 0 2 0 1 2 1 1 0 1 1 1 1 1 1 1 0 1 1 1 1 1 1 1 1 1 1 1 2 1 0 1 2 1 0 1 0 1 1 1 1 1 1 1 1 0 1 2 0 1 1 1 0 0 2 1 1 0 1 1 0 0 0 1 1 1 1 2 2 2 1 0 1 1 0 1 1 1 1 1 0 2 2 1 2 2 2 1 1 0 1 1 0 1 0 2 2 1 2 0 1 1 2 1 1 1 1 2 1 1 1 1 2 2 2 2 1 1 1 2 2 1 1 0 0 1 2 0 1 1 0 1 1 0 2 1 0 0 1 2 0 2 0 1 1 0 1 0 1 1 2 2 0 2 2 0 2 1 1 0 1 1 1 0 1 2 1 1 2 0 2 2 0 0 2 2 2 0 0 1 1 0 1 1 0 1 1 1 1 0 1 1 1 0 2 0 2 2 0 1 2 0 0 0 0 1 0 1 2 0 0 1 1 0 1 1 1 2 2 0 2 2 1 1 1 2 1 1 1 2 1 1 1 1 0 0 0 1 0 1 1 1 0 2 2 1 0 2 0 1 2 1 1 0 1 1 0 2 2 0 1 1 0 2 1 1 1 2 0 2 2 1 1 1 1 1 0 1 1 1 2 1 1 0 1 1 1 0 1 0 0 0 0 0 2 2 1 1 1 1 1 1 1 1 1 0 0 0 1 2 0 1 2 1 1 1 1 1 1 1 2 0 0 1 1 2 0 1 0 2 1 1 1 1 1 2 0 1 2 0 1 2 1 0 1 0 2 1 1 1 2 2 2 0 2 0 1 1 1 2 2 0 1 1 1 1 0 1 1 2 0 0 2 2 1 2 1 1 1 1 2 2 1 0 1 1 1 2 1 2 1 1 0 1 1 1 2 1 1 1 0 1 2 1 1 2 1 0 1 2 1 1 0 2 1 2 1 0 1 1 0 0 2 2 2 0 1 1 1 1 0 1 1 2 1 2 1 0 2 1 1 1 0 2 2 1 2 1 1 1 1 1 1 2 1 2 1 2 0 1 0 2 2 2 1 1 1 1 2 1 0 1 0 0 1 0 1 1 1 1 0 1 1 1 1 1 0 0 0 2 0 1 2 0 0 1 1 1 1 2 0 1 2 1 1 2 0 1 2 0 1 1 1 1 0 1 0 2 1 2 1 0 1 0 1 0 1 2 1 1 1 1 0 1 1 1 1 1 1 1 0 0 0 2 1 1 1 0 0 0 1 1 0 1 0 1 2 1 0 2 1 2 0 0 1 1 1 2 0 1 2 1 0 1 1 1 2 1 0 2 2 0 1 1 0 0 0 1 1 0 2 2 1 1 1 2 1 0 0 0 2 0 2 0 1 2 2 0 1 1 1 0 1 2 1 0 1 1 1 0 2 1 0 1 0 1 0 1 1 0 0 2 1 1 0 2 2 1 2 0 1 1 2 0 1 1 1 0 1 1 1 1 1 2 1 0 1 1 1 1 1 1 1 0 1 1 0 1 1 1 1 2 1 1 0 2 1 1 2 0 1 1 1 2 0 1 1 1 1 0 1 1 0 2 0 0 1 1 0 2 0 0 2 0 2 0 0 0 0 2 2 2 2 0 2 2 2 0 2 2 2 0 2 2 2 0 2 1 1 2 0 0 1 0 0 0 0 0 0 1 1 1 1 1 1 1 0 1 1 1 0 1 0 1 1 1 0 2 0 0 0 2 0 0 0 2 0 0 0 2 0 0 2 1 2 2 2 2 2 1 2 0 2 1 2 0 1 1 1 1 1 2 0 2 1 2 2 1 1 1 2 1 2 2 1 0 0 1 0 2 0 0 1 1 1 1 1 1 2 2 2 1 0 1 1 0 0 0 2 0 2 1 1 1 1 0 2 1 0 2 1 1 1 1 1 1 1 0 1 1 0 1 0 2 0 1 2 1 0 1 1 2 1 1 1 2 1 2 2 2 1 0 2 0 2 2 2 2 1 2 1 1 1 2 0 2 1 1 1 0 1 1 1 1 1 2 0 1 2 1 1 0 0 1 1 0 1 0 1 1 1 1 1 1 1 1 2 1 1 1 1 2 0 2 1 1 1 1 1 1 1 1 1 1 2 2 2 0 1 2 1 1 1 0 1 0 2 1 0 0 2 0 1 1 2 1 1 1 2 0 1 2 1 0 2 2 2 2 0 2 0 0 2 2 0 2 0 0 2 2 0 1 2 1 1 2 2 1 1 1 1 0 2 0 2 1 2 1 2 2 1 2 1 1 2 1 2 2 1 1 1 0 0 1 1 1 0 1 1 0 2 1 1 0 1 1 1 1 2 0 1 1 0 1 1 2 1 0 1 1 1 0 1 1 1 1 1 1 1 1 0 1 1 1 2 2 1 1 1 1 1 1 1 1 1 2 2 2 0 1 1 0 2 0 1 1 1 1 1 2 1 2 2 2 1 1 1 0 1 1 2 1 1 1 1 2 1 2 0 1 1 1 1 2 1 1 2 2 0 2 0 1 1 0 1 0 1 0 2 0 1 0 0 1 1 1 1 1 1 1 0 2 2 2 2 2 2 1 0 0 1 2 0 0 2 0 0 0 2 0 0 1 1 1 2 0 2 1 0 1 2 1 0 1 0 0 2 1 0 1 2 1 1 1 1 1 0 1 2 0 1 2 0 0 0 0 0 2 1 2 1 1 1 2 1 2 1 2
 8 2.056659699000000 1.656966329000000
 1 0 2 1 1 1 2 2 1 0 1 2 2 1 1 1 0 2 0 1 1 2 0 1 1 0 0 1 1 0 1 2 2 2 1 1 0 1 1 1 1 1 1 0 1 0 2 2 1 1 0 0 2 0 2 2 0 2 2 0 0 0 0 0 2 2 0 0 2 0 2 0 0 2 0 2 2 2 2 2 2 0 0 0 2 0 2 2 0 0 2 2 0 0 2 2 0 2 0 0 2 0 0 0 0 2 2 2 2 2 0 2 0 0 2 2 2 2 2 2 2 2 0 0 2 2 2 2 0 0 2 2 0 2 0 0 2 2 0 0 0 2 2 2 1 1 1 2 0 0 1 2 1 1 1 2 1 2 1 0 2 2 1 1 1 1 1 2 0 0 0 1 2 2 0 2 2 1 1 1 1 1 0 1 2 1 0 0 1 1 1 0 2 1 1 1 2 0 2 1 0 1 2 0 2 0 1 0 2 0 1 2 0 2 0 0 1 0 0 1 0 0 2 1 1 2 1 0 1 1 1 0 2 1 1 1 1 0 1 0 1 1 2 1 0 0 1 1 1 2 0 2 2 2 1 2 2 1 1 1 2 0 0 2 0 1 2 0 1 2 1 1 0 1 1 1 2 1 0 1 2 2 1 2 1 1 1 1 0 1 2 1 0 2 1 1 2 0 2 2 1 1 1 2 1 1 0 1 1 1 0 2 0 2 2 1 0 0 1 0 1 2 0 0 1 0 2 1 0 1 2 2 0 0 0 0 2 0 0 2 2 2 0 0 2 0 0 0 2 0 2 0 0 2 2 2 2 2 0 1 1 2 1 0 2 1 1 1 0 2 2 1 2 2 0 1 2 1 1 2 0 2 2 0 1 2 1 2 1 2 1 1 0 2 1 1 1 0 1 1 2 2 0 1 1 2 2 2 2 0 0 2 0 2 0 0 0 0 2 0 0 2 0 0 0 2 0 2 2 0 0 0 0 0 0 2 0 2 2 0 2 2 0 2 0 2 2 2 2 2 2 0 2 0 0 2 0 1 1 0 1 0 2 1 2 2 1 1 1 1 2 1 0 0 0 1 0 2 2 0 1 1 0 2 1 1 1 0 2 0 0 0 2 0 2 2 0 0 2 0 2 0 0 0 2 0 2 0 2 2 0 0 0 2 0 0 0 1 1 1 2 0 1 1 2 1 0 2 0 2 1 1 1 2 0 2 1 1 1 0 1 1 1 0 0 1 1 0 1 2 1 2 1 1 0 1 2 1 1 1 1 2 2 1 0 0 2 2 2 0 2 2 2 0 2 2 2 2 0 0 0 0 0 2 2 2 0 0 1 2 0 0 1 2 0 1 1 2 0 0 2 1 2 2 1 1 1 0 2 1 1 1 0 1 1 1 0 1 2 1 1 0 2 1 0 1 0 1 1 2 1 1 1 1 0 2 2 1 2 1 1 1 0 0 1 0 0 1 1 1 0 1 0 2 1 2 0 2 1 1 0 0 1 1 1 0 0 2 2 2 1 2 1 0 2 1 1 2 2 1 0 1 1 0 0 2 2 2 0 0 2 2 1 0 1 1 1 1 1 0 2 0 0 1 1 1 1 1 2 1 2 2 1 1 1 2 2 0 1 1 1 1 1 0 1 1 0 1 0 1 0 1 1 1 0 1 0 2 1 1 1 2 1 1 1 2 0 0 2 2 2 1 2 2 2 1 1 1 2 1 2 0 1 0 0 2 1 1 2 0 0 2 1 2 1 2 1 2 1 0 1 1 2 0 1 1 1 2 1 1 1 2 0 1 1 1 0 1 1 2 2 0 1 1 1 0 1 2 1 1 0 1 2 0 2 0 1 1 2 1 1 2 0 2 1 2 2 2 0 0 1 1 1 1 1 0 2 2 1 1 1 1 1 1 1 1 2 1 1 1 1 1 1 0 2 1 0 2 1 2 1 1 0 1 2 0 1 1 2 0 1 1 1 0 1 2 2 2 1 0 0 0 0 0 0 0 2 2 2 0 0 0 2 0 0 1 0 0 0 0 2 2 0 0 2 0 2 0 0 2 2 0 0 0 2 0 0 0 2 0 0 0 2 2 0 1 0 2 1 2 1 0 1 0 1 0 2 0 1 2 2 1 1 1 1 1 1 0 0 1 2 0 0 0 2 0 1 0 0 1 2 1 2 0 0 1 0 1 1 1 1 2 0 0 1 1 1 0 1 1 0 2 2 2 2 2 0 2 0 0 2 0 1 2 2 1 1 0 0 0 0 0 0 0 2 2 2 0 0 0 0 0 2 2 0 0 0 2 0 2 2 0 0 2 0 0 0 2 0 2 2 2 0 0 2 0 2 0 2 2 2 1 1 1 0 2 1 0 2 1 0 1 2 1 1 1 2 1 1 1 1 0 2 1 0 1 0 1 1 2 2 2 1 2 1 1 2 2 2 1 1 0 2 1 1 0 1 1 1 1 1 1 1 1 1 1 1 0 2 0 0 2 2 2 0 2 0 1 1 2 1 2 0 1 1 2 1 1 1 0 2 1 2 2 0 0 2 2 1 0 2 2 1 0 0 2 1 0 1 1 2 0 2 1 0 1 1 2 0 0 1 0 1 2 0 2 1 0 2 1 1 1 0 1 0 0 0 2 1 1 1 1 1 1 1 1 1 2 1 0 2 1 1 0 1 0 0 1 2 0 2 0 0 2 2 2 2 0 2 0 1 1 1 0 1 1 0 1 0 0 0 2 1 2 1 1 0 0 2 0 0 0 1 2 1 1 0 0 1 0 1 2 1 2 0 1 0 0 0 2 1 1 2 1 0 1 1 0 1 0 2 1 2 1 2 1 2 1 0 1 1 2 1 2 1 1 2 1 1 0 1 2 1 1 1 2 1 1 0 1 1 1 2 2 1 0 0 1 0 1 1 1 0 1 1 0 0 1 1 0 1 0 0 2 2 0 0 0 0 0 2 0 0 0 2 0 2 2 2 0 2 0 2 0 2 0 0 2 0 0 2 0 0 0 2 0 0 0 0 2 2 0 2 0 2 2 2 2 2 0 2 2 2 0 0 2 2 0 0 2 1 1 0 1 1 0 1 1 1 1 2 0 0 0 0 1 1 1 1 1 1 1 2 2 1 2 1 0 0 0 1 1 2 0 0 1 1 1 1 0 1 0 0 1 1 1 2 0 1 1 1 0 1 1 0 1 1 2 1 1 1 0 0 1 1 1 1 0 0 0 1 1 0 1 1 1 2 1 1 0 1 0 2 2 0 1 1 1 1 0 2 1 0 0 0 1 1 1 0 1 0 0 1 1 0 0 1 2 1 1 1 2 1 2 2 2 1 0 2 1 1 0 0 1 2 0 2 1 2 1 2 1 1 2 1 1 2 0 1 0 0 1 2 2 1 2 1 1 2 1 1 2 0 1 1 0 1 1 0 2 1 1 2 0 2 1 1 0 0 0 1 2 2 1 2 1 1 0 1 0 0 2 1 0 2 0 1 2 2 1 2 2 0 1 1 1 1 0 1 0 0 0 0 2 1 2 1 2 1 1 1 0 1 2 1 0 1 1 1 1 2 1 0 2 1 2 1 2 1 2 0 0 2 1 1 2 0 0 1 1 1 2 1 1 1 0 2 0 0 2 2 2 1 0 1 1 1 1 1 1 2 1 0 1 2 1 1 0 2 1 2 1 0 2 0 2 0 0 0 0 0 1 0 2 0 1 2 1 0 0 0 0 2 0 0 2 0 2 0 0 2 2 1 2 0 0 1 2 1 1 1 2 1 2 0 0 0 2 2 0 0 0 2 0 2 0 2 0 2 2 0 2 0 2 0 0 2 2 0 0 2 0 0 0 0 2 0 0 2 2 0 0 2 0 0 2 2 0 2 2 2 0 0 0 0 0 0 2 2 2 0 0 0 0 0 2 2 2 0 0 2 2 2 0 2 2 0 2 2 2 0 2 0 0 2 2 2 2 2 2 0 2 2 2 2 2 2 0 0 2 0 2 2 0 0 2 2 2 2 2 2 0 0 2 2 2 2 0 2 2 2 2 2 0 2 0 2 2 0 2 1 1 1 1 2 1 0 0 1 0 1 1 1 1 1 2 0 2 1 2 0 0 1 0 1 0 0 1 2 1 1 0 1 0 2 0 2 2 2 0 0 2 0 2 2 0 0 2 0 0 2 2 2 2 0 0 2 0 0 2 2 0 2 0 2 0 2 0 2 0 2 0 0 0 2 0 0 2 1 0 1 1 1 2 2 2 0 1 1 2 1 1 0 0 1 1 2 0 0 0 1 1 2 1 1 0 1 1 2 2 2 0 1 0 1 1 2 2 1 1 2 0 1 1 1 1 1 1 2 1 0 0 0 1 1 2 2 1 1 2 1 1 1 2 1 0 2 1 1 2 0 0 1 1 0 0 2 2 0 0 0 2 2 0 2 0 2 0 2 0 2 0 1 2 2 0 1 1 1 2 1 2 2 1 1 0 2 2 0 1 0 2 0 1 0 2 1 2 2 1 2 0 0 0 1 1 0 1 0 0 0 1 2 1 1 1 1 2 1 0 2 1 1 1 0 0 2 1 2 2 2 1 1 2 1 1 1 1 0 0 1 2 1 1 1 1 1 1 1 2 1 0 1 1 0 1 2 1 1 2 1 1 1 2 0 0 2 2 2 1 1 0 0 2 0 0 1 1 1 1 1 1 1 0 1 2 1 0 1 0 0 1 0 2 2 1 1 1 2 1 0 1 2 2 2 0 2 2 1 0 2 2 0 0 1 2 1 0 0 1 1 2 2 2 0 0 2 2 2 2 1 2 0 1 1 2 1 1 1 2 1 1 2 0 2 0 1 1 0 0 1 1 1 2 1 2 1 1 2 1 1 0 1 1 0 2 2 1 1 1 2 1 1 1 0 0 1 1 2 1 1 2 2 1 0 1 1 1 1 1 0 2 2 1 0 2 1 0 2 2 1 0 2 1 1 1 2 2 1 0 1 2 1 1 0 0 2 1 0 1 1 2 1 2 1 2 0 1 2 1 0 2 2 2 1 1 0 1 0 2 1 1 0 1 2 1 1 2 1 1 1 2 0 1 1 1 2 1 1 0 1 0 1 1 0 2 1 0 1 0 1 2 0 1 1 0 1 1 1 1 2 1 0 1 2 1 2 1 1 1 0 0 2 1 1 2 1 1 1 0 2 1 0 1 2 2 1 1 2 2 1 1 1 1 1 0 1 2 0 1 1 1 0 1 2 1 0 1 1 1 1 2 2 0 0 1 0 0 1 1 1 1 0 1 1 1 1 2 1 1 1 2 1 0 1 1 1 1 1 0 2 2 0 0 1 2 1 2 1 0 0 1 1 2 1 1 1 1 1 1 0 1 0 1 1 1 1 1 1 1 2 1 2 0 2 0 0 1 2 1 1 1 2 2 1 2 2 1 1 2 2 1 0 1 2 1 1 0 2 2 1 1 2 2 1 2 1 0 1 2 0 1 0 1 0 2 0 2 2 0 0 0 2 0 1 2 1 0 0 1 1 1 0 1 0 1 2 2 1 2 1 0 1 0 1 2 0 1 1 1 1 1 0 0 1 1 1 1 1 1 1 1 0 1 1 1 2 1 1 0 1 1 2 0 0 2 0 2 2 2 0 2 2 0 2 2 2 0 0 2 2 0 2 2 0 0 2 1 1 2 2 1 1 0 1 2 1 2 1 2 0 2 0 2 0 0 0 2 2 0 0 2 0 0 0 0 0 0 0 0 2 2 2 0 0 0 0 2 2 2 0 2 0 0 2 0 0 0 2 0 2 0 0 2 2 0 0 2 0 2 2 0 0 0 2 0 0 0 1 1 2 1 1 1 2 1 2 0 1 1 2 2 1 1 1 1 2 1 1 1 2 1 1 1 1 1 1 0 2 1 0 1 2 1 0 2 0 1 1 2 1 1 0 2 1 2 1 1 0 0 2 1 2 0 0 0 1 2 1 0 2 1 2 1 0 0 1 1 0 1 0 2 1 2 1 1 2 1 2 2 2 2 1 1 1 2 2 0 2 0 2 0 1 1 1 1 2 0 2 1 0 0 2 0 0 2 0 2 1 1 1 0 0 0 1 2 1 2 1 1 1 2 1 2 2 0 1 2 0 1 2 1 0 0 0 1 1 2 2 1 2 2 2 0 2 0 2 0 0 2 0 2 0 2 0 2 2 0 2 2 0 0 0 2 2 0 0 0 2 0 0 2 0 2 0 2 2 0 2 0 0 0 0 2 2 0 0 2 2 2 2 0 0 2 0 2 2 0 0 2 0 2 2 2 0 2 2 0 2 2 2 0 2 2 2 0 0 2 2 0 2 0 2 0 0 2 0 0 2 0 0 2 2 0 2 2 0 2 0 2 2 0 2 0 2 0 2 1 1 2 1 0 0 2 1 2 0 2 2 2 0 0 2 2 0 2 2 0 1 0 1 0 0 2 1 2 1 1 0 1 2 1 1 2 0 0 1 1 0 1 1 1 1 1 0 0 1 0 0 1 2 1 1 2 1 1 1 0 2 1 2 1 1 0 1 0 1 0 1 1 2 2 1 2 1 1 1 1 1 1 1 2 2 2 1 2 1 0 2 2 0 2 1 2 1 1 0 1 2 1 2 2 0 1 1 0 0 1 2 1 1 0 2 2 0 1 1 1 2 1 1 0 1 1 1 1 1 1 0 0 2 0 2 0 2 1 1 1 1 2 1 2 0 1 0 1 2 1 1 1 1 0 2 0 0 1 1 2 0 0 1 1 1 1 1 2 2 2 2 1 0 0 0 1 2 2 1 1 0 2 2 1 1 0 1 1 1 1 0 2 2 1 1 2 1 1 2 1 1 1 1 1 1 1 2 1 1 1 1 0 1 1 2 1 0 2 1 2 1 1 1 1 2 1 0 1 2 1 1 1 2 1 2 1 1 1 1 2 1 1 0 0 0 1 0 1 0 1 0 2 1 2 1 0 0 2 1 1 2 0 0 2 1 1 1 1 0 2 2 0 1 1 1 2 1 1 1 2 2 2 0 1 0 2 1 2 1 0 1 2 1 2 1 0 2 1 1 2 2 1 1 1 1 0 1 0 1 1 2 1 0 1 1 0 2 0 0 1 1 1 0 2 1 1 0 1 1 2 1 1 1 1 1 1 1 2 1 0 2 1 2 2 0 1 2 2 0 1 1 1 0 2 2 1 1 0 1 1 0 1 0 2 1 0 1 1 1 1 1 1 1 1 0 1 1 1 2 2 0 1 1 0 1 2 1 1 1 1 1 1 1 2 0 1 0 1 1 0 1 1 0 0 2 0 0 2 2 0 0 0 0 0 0 2 2 0 0 2 2 0 0 0 2 2 0 0 1 0 2 2 1 0 1 1 0 1 1 1 1 1 2 2 0 0 2 0 1 1 0 1 1 1 1 0 1 0 0 2 1 1 1 0 0 1 1 2 1 1 0 1 1 0 0 0 2 0 1 1 1 0 2 1 2 0 1 0 1 1 2 1 1 1 1 1 1 1 0 1 0 1 2 0 1 1 1 0 1 2 2 2 1 1 2 1 1 1 1 0 1 1 2 2 2 2 1 2 1 1 1 1 1 1 1 1 1 2 0 1 0 1 0 1 1 1 1 1 2 0 0 1 1 1 1 1 1 2 1 0 1 1 2 1 1 2 0 1 0 0 1 2 2 2 2 2 0 2 0 0 0 1 1 1 1 1 0 2 1 1 1 1 2 1 1 0 2 2 1 1 1 2 2 1 1 1 0 1 2 0 1 1 1 2 1 0 2 2 1 2 2 1 1 1 0 1 2 0 0 2 2 2 2 1 0 0 1 0 1 0 0 1 2 1 1 0 0 0 2 2 1 2 1 0 2 1 1 1 0 1 2 2 2 2 0 2 0 0 0 0 0 0 0 0 0 2 1 0 0 1 2 1 0 0 0 2 1 1 1 2 1 2 1 1 0 1 1 1 2 1 1 1 2 1 2 1 0 1 2 1 0 1 1 2 0 2 2 1 0 1 1 1 1 1 1 2 1 1 1 0 2 1 1 2 2 2 1 2 1 1 1 0 1 1 2 2 0 1 0 1 0 1 2 0 2 0 1 0 1 0 1 1 1 1 2 0 1 1 1 1 1 2 1 2 1 1 1 1 2 0 0 1 2 1 2 1 1 0 1 1 0 1 1 1 0 1 0 2 2 1 0 0 1 0 1 1 1 0 2 0 1 0 0 1 0 1 2 1 2 1 0 1 2 1 1 1 2 0 1 2 2 2 2 2 2 0 0 0 0 2 2 0 2 2 0 2 0 2 2 0 2 0 2 2 2 0 0 0 0 0 0 1 2 0 2 1 1 1 0 0 1 1 1 2 1 1 1 0 1 1 2 1 2 1 1 1 0 1 1 1 1 2 0 2 2 2 2 0 0 0 2 2 0 2 0 0 0 2 2 0 2 2 1 2 2 0 0 2 0 0 0 2 1 1 0 1 0 1 2 1 1 1 2 1 0 1 1 1 0 1 0 0 1 1 2 0 1 1 2 1 2 1 2 2 1 1 2 2 1 1 0 0 0 0 2 2 1 1 1 0 2 2 1 0 1 1 1 1 0 0 2 1 2 1 1 1 1 1 2 2 1 1 1 0 2 1 1 1 1 2 2 1 1 0 1 0 1 1 1 2 1 2 0 2 0 2 0 0 2 2 0 2 0 2 0 2 2 2 2 2 0 2 2 2 2 2 2 0 2 2 0 2 0 2 2 0 0 2 2 2 0 2 2 1 0 1 1 1 1 1 1 2 1 0 1 1 1 1 0 2 1 2 0 2 1 1 0 1 0 1 1 1 2 1 0 2 0 1 0 0 0 0 2 2 2 0 0 0 0 2 2 0 2 2 2 2 2 0 2 2 0 2 2 0 2 2 2 0 0 2 0 0 2 0 0 2 2 2 0 0 2 0 0 0 0 2 0 2 0 1 1 2 0 1 0 1 1 2 1 0 0 1 1 1 1 1 2 1 1 1 1 1 1 0 0 0 1 1 1 2 0 0 0 2 0 0 2 2 0 0 0 2 2 2 0 2 0 0 0 2 2 0 0 0 2 2 0 2 2 2 0 2 2 2 1 0 0 2 2 1 0 2 0 1 1 1 0 1 1 2 1 1 1 1 0 1 0 1 1 0 1 2 1 1 0 1 2 1 1 2 2 1 0 2 1 0 1 1 1 0 1 1 2 0 1 1 0 0 1 1 1 1 1 1 1 1 1 1 1 0 1 0 1 1 0 1 1 2 0 1 2 1 2 1 1 1 0 1 2 1 1 1 1 2 2 1 2 1 1 2 1 2 1 1 2 2 2 0 2 1 2 1 0 1 2 1 1 1 0 0 1 1 1 1 1 0 1 1 1 1 1 1 0 2 0 2 1 0 1 2 2 1 1 1 0 1 0 0 1 1 1 1 0 2 2 2 0 1 1 0 0 0 0 2 1 0 1 0 2 0 1 1 2 1 0 1 1 1 2 1 2 0 2 1 0 1 1 0 0 1 1 2 0 0 2 1 1 1 0 0 0 2 1 1 2 1 1 2 1 2 2 2 1 1 1 1 1 1 0 1 2 0 1 0 1 1 1 1 1 0 2 1 1 0 1 2 1 0 2 1 2 1 1 1 2 1 1 2 0 1 0 0 2 1 0 1 0 1 1 1 1 1 0 0 1 2 1 1 1 1 1 0 0 1 1 0 2 2 1 1 1 0 0 1 1 1 1 0 2 0 1 1 2 2 1 0 1 1 1 1 2 1 1 1 1 0 1 1 1 1 0 1 0 1 1 0 0 1 0 1 2 1 2 2 0 1 1 0 1 1 1 0 1 0 2 1 1 0 0 1 2 2 1 2 0 2 0 0 0 2 1 2 1 1 1 2 1 0 1 1 2 0 0 1 1 1 0 1 1 0 1 2 2 1 0 2 1 0 0 1 1 2 2 1 0 0 1 1 2 1 1 2 2 0 1 0 1 2 2 1 1 1 1 1 0 1 2 1 1 2 1 2 1 1 1 2 1 1 2 0 1 1 1 0 1 1 2 1 0 0 1 1 2 1 1 1 1 2 1 0 2 2 1 1 1 0 1 1 0 1 1 1 2 0 2 1 0 0 0 1 1 0 1 1 2 2 2 0 2 1 2 1 1 1 1 0 1 1 1 1 1 0 1 1 1 2 1 2 1 0 1 1 1 0 2 2 1 2 1 1 1 0 2 1 0 1 1 1 1 1 1 1 1 1 1 1 1 1 2 1 0 1 2 1 0 2 0 2 2 0 2 0 0 2 0 0 0 2 0 2 2 2 0 0 2 1 1 0 1 1 1 1 0 0 1 0 1 1 1 1 0 1 2 1 1 1 0 1 1 1 0 0 1 1 1 0 1 1 1 1 2 1 0 1 1 1 1 1 1 1 2 2 2 2 2 2 0 2 0 2 2 2 2 1 2 2 2 1 0 2 2 2 2 0 0 0 2 0 2 0 0 2 2 0 1 1 1 1 1 2 1 2 0 0 0 0 0 0 0 0 2 2 0 2 2 0 2 2 2 0 2 0 0 0 2 2 1 1 2 0 2 2 0 0 2 2 2 0 0 1 1 0 1 1 0 1 1 1 1 0 1 1 1 0 2 0 2 2 0 1 2 0 0 0 0 1 0 1 2 1 0 0 0 0 1 2 2 1 1 0 1 1 0 0 1 1 1 1 1 1 0 1 2 0 2 0 2 0 2 2 0 2 1 1 2 1 1 1 1 1 1 1 0 1 0 1 1 1 1 0 0 0 2 0 2 2 0 0 0 2 2 0 2 0 0 2 2 0 0 2 0 2 2 0 2 0 0 0 2 0 2 2 2 2 0 2 2 2 0 2 0 0 0 0 0 0 0 0 0 2 0 2 2 0 2 0 0 0 0 0 2 0 0 0 2 1 1 1 0 1 1 1 0 0 2 1 0 0 2 0 1 2 0 1 2 1 1 1 1 2 1 1 1 0 2 0 1 1 1 2 2 0 2 0 0 2 1 2 0 1 0 1 1 1 0 2 2 2 0 0 2 2 1 0 1 0 0 2 1 2 1 1 0 1 0 0 1 2 0 1 0 0 1 0 1 1 1 1 1 2 0 2 1 2 2 1 1 0 2 2 0 0 2 2 2 0 0 0 2 0 0 0 2 2 2 2 0 2 2 2 2 1 0 1 1 0 1 1 1 2 1 0 2 2 2 1 2 1 0 1 0 2 1 1 0 1 1 1 1 2 1 1 1 1 0 0 1 2 2 1 1 0 2 1 2 2 1 0 0 2 0 1 2 0 0 1 1 1 1 2 0 1 2 1 1 2 0 1 2 0 1 1 0 0 1 2 1 1 0 1 1 0 2 1 0 0 0 2 1 1 2 1 1 1 2 0 2 1 2 2 0 0 0 2 0 2 0 0 0 0 2 2 1 0 1 0 1 0 1 1 0 1 1 1 1 1 1 0 1 0 1 1 2 1 0 1 1 1 1 1 2 1 1 1 1 0 0 1 1 1 1 1 1 2 1 1 2 1 1 1 1 1 1 0 1 2 1 0 2 2 0 1 2 2 2 1 1 1 2 0 1 0 1 1 1 2 0 0 1 1 1 1 0 2 1 1 1 2 1 1 1 0 1 0 0 1 2 1 0 1 2 0 1 1 0 0 1 0 0 2 2 0 0 0 1 1 0 1 2 0 2 1 2 1 1 2 2 0 1 1 1 0 1 2 0 0 2 1 1 2 0 1 2 2 2 1 0 1 0 2 1 2 1 0 2 2 1 1 1 2 2 1 0 1 0 1 1 1 0 1 0 0 1 1 2 1 1 0 2 2 1 0 0 1 1 1 2 1 2 1 1 2 2 1 0 1 2 1 1 0 1 0 2 1 1 1 2 1 2 1 1 2 1 1 2 2 1 1 0 1 1 0 1 2 2 1 2 1 2 2 2 0 2 2 2 0 0 2 2 0 1 1 1 2 2 1 1 0 0 2 0 0 1 1 2 1 1 1 1 2 2 1 1 1 1 1 1 1 0 1 0 1 1 1 1 1 0 1 1 1 0 1 0 0 0 1 1 0 1 0 1 0 0 2 1 1 0 1 0 1 1 2 1 2 1 2 2 2 0 0 2 1 1 0 2 1 1 1 2 1 1 0 0 1 0 2 1 1 1 1 2 1 2 1 1 0 2 0 2 2 0 2 2 0 2 0 0 0 0 2 0 2 2 2 0 2 2 0 2 2 0 0 2 2 0 0 0 0 0 2 2 0 2 2 2 2 2 0 2 2 0 2 0 0 0 0 0 2 2 0 0 2 2 0 2 0 0 2 2 2 2 0 0 2 0 0 0 0 2 0 1 2 0 2 0 1 2 0 2 0 0 2 2 2 0 2 0 2 2 2 0 0 2 0 2 0 2 0 0 0 0 0 2 0 0 0 0 2 0 0 0 2 2 0 1 0 1 1 1 0 2 1 0 1 1 1 1 1 2 0 1 0 1 1 1 2 2 1 2 1 2 0 1 2 2 2 1 0 1 0 0 0 2 1 0 1 1 2 2 2 0 2 0 1 1 2 1 0 1 1 2 0 2 2 1 0 1 1 2 0 1 2 2 1 1 2 1 1 1 1 2 0 1 0 0 2 0 0 0 2 2 0 2 0 0 2 0 2 0 0 2 0 2 2 2 2 2 2 0 2 0 2 0 0 2 0 0 0 0 0 2 0 0 2 0 0 0 0 2 2 0 0 2 2 2 2 2 0 0 2 0 2 0 0 2 0 0 2 2 2 0 0 0 0 2 0 2 0 0 0 2 2 0 2 0 0 2 0 0 2 2 2 0 2 0 2 0 2 2 0 0 1 0 1 1 0 0 2 0 2 0 1 0 1 0 1 1 2
 9 2.480711222000000 2.685463190000000
 2 0 2 1 1 0 2 1 2 1 1 2 1 1 1 1 1 1 1 2 1 2 2 0 0 1 0 1 1 1 1 0 1 2 1 1 1 1 1 1 1 1 1 1 0 1 1 1 1 2 0 2 2 1 1 1 1 1 1 2 2 0 1 0 1 1 0 1 2 1 0 1 2 1 1 1 1 1 1 1 2 1 1 1 1 2 1 1 1 2 0 2 0 2 2 1 2 2 1 1 2 0 0 0 1 1 2 1 2 1 1 2 0 1 2 1 2 2 2 2 1 1 1 2 0 1 2 1 2 1 1 1 2 0 1 1 1 1 2 1 2 2 0 2 2 2 0 1 1 1 1 2 1 1 1 2 1 2 1 0 2 2 1 1 1 1 1 2 0 0 0 1 1 2 1 2 1 1 1 1 1 1 1 0 2 1 0 0 1 1 1 0 2 2 1 1 2 1 2 1 0 1 1 0 2 1 2 1 2 0 1 1 1 2 0 0 2 0 0 2 1 1 2 1 2 2 0 0 2 0 2 0 2 0 0 0 0 0 0 0 2 2 2 0 0 0 2 0 1 2 0 2 0 2 0 0 1 1 1 2 2 1 1 0 2 1 2 2 1 1 1 0 1 1 1 2 2 2 0 2 1 2 2 1 0 1 2 0 2 2 0 1 1 1 0 1 1 1 1 1 2 2 1 0 1 0 1 0 1 1 0 1 1 1 1 1 1 0 2 2 0 0 0 2 0 0 2 2 0 2 0 2 2 1 1 1 1 0 1 1 1 1 0 2 1 1 0 1 1 1 1 1 2 1 0 0 2 0 2 0 0 2 0 0 2 0 2 0 0 2 2 2 2 2 0 1 1 2 1 1 0 2 1 1 0 2 2 2 1 2 1 1 0 1 2 2 2 1 2 2 1 2 1 2 2 0 0 2 0 2 0 0 2 0 2 2 0 2 2 2 2 2 2 0 0 1 1 1 2 1 1 1 1 1 0 1 0 2 2 2 2 0 2 0 0 2 1 2 1 2 1 0 2 2 2 1 1 1 0 0 1 1 1 0 0 1 1 2 2 1 1 1 1 1 1 1 2 2 2 1 1 1 1 2 2 0 1 2 1 0 0 1 2 1 0 1 2 2 2 2 1 2 0 1 1 2 1 2 1 0 1 1 1 1 0 2 0 1 0 2 2 0 0 1 1 0 1 1 1 1 0 1 0 2 1 2 1 2 1 1 0 2 1 1 1 2 2 0 0 2 2 1 2 0 2 0 2 0 2 0 2 0 2 0 0 0 2 2 2 0 2 2 2 0 2 2 2 2 0 0 0 0 0 2 2 2 1 1 1 2 2 1 1 1 2 2 0 1 2 1 0 2 2 1 1 1 2 1 1 1 0 1 1 1 2 1 0 1 1 2 1 0 1 1 0 1 0 1 2 1 2 1 2 1 1 2 0 0 1 1 1 2 1 0 1 0 0 1 1 1 0 0 1 2 2 1 0 1 1 0 1 1 2 1 2 1 0 1 2 1 1 0 0 1 1 1 2 2 2 2 1 2 2 0 0 2 1 1 0 1 1 2 1 1 0 1 1 1 1 0 1 2 1 1 1 2 0 2 0 0 2 0 2 2 2 0 0 0 0 2 0 2 0 2 0 0 0 2 2 0 2 0 0 0 0 2 2 0 2 2 2 2 2 2 2 0 0 2 2 2 0 2 0 2 2 0 2 2 0 2 0 2 2 0 2 2 2 2 2 2 0 0 0 0 0 2 0 2 2 0 2 0 2 2 2 0 2 2 2 2 0 2 2 2 0 2 2 2 2 0 0 2 2 0 0 2 2 2 2 1 2 1 1 0 2 0 0 1 1 1 0 1 1 1 2 2 1 1 1 0 2 2 0 0 2 0 2 2 0 1 2 1 2 2 1 1 0 1 1 1 2 1 1 0 2 1 0 2 1 1 0 1 1 1 1 1 0 1 2 0 1 1 1 0 1 2 2 2 1 0 0 0 0 0 0 0 2 2 2 0 0 0 2 0 0 0 2 2 2 0 0 2 0 0 2 2 0 2 0 2 0 2 2 2 2 2 2 0 0 2 0 0 2 2 0 0 0 2 2 2 2 0 0 0 2 2 2 2 0 2 2 2 2 2 0 0 2 1 2 0 2 1 0 1 1 1 2 1 1 1 2 1 2 1 1 1 1 2 0 2 0 2 0 2 0 0 0 0 2 0 0 0 2 0 2 2 0 0 2 0 0 2 0 0 0 2 0 0 1 0 1 0 0 1 1 2 2 1 0 1 0 0 1 1 0 1 0 2 0 2 2 0 0 2 0 1 0 2 1 2 1 1 1 0 2 0 2 0 1 1 1 1 1 1 1 1 2 0 2 2 0 1 1 1 2 2 2 2 2 2 2 0 2 0 1 1 2 0 2 0 2 0 0 1 2 1 2 1 2 1 2 0 1 1 1 0 1 1 1 1 0 2 0 2 0 1 1 1 2 1 0 2 2 2 1 1 1 2 2 1 1 2 1 2 0 1 1 2 0 0 2 2 0 0 0 2 2 2 2 0 1 2 0 1 0 1 1 1 1 1 1 1 2 1 1 1 1 2 0 0 0 1 1 2 0 2 1 1 2 1 1 1 0 1 0 0 0 2 1 1 1 1 1 1 1 1 1 2 1 0 2 1 1 0 1 0 0 1 2 0 2 0 0 2 2 2 2 0 2 0 1 1 1 0 1 1 0 1 0 0 0 2 1 2 1 1 0 0 2 0 0 0 1 2 1 1 0 0 1 0 1 2 1 2 0 1 0 0 0 2 1 1 1 1 1 0 0 0 2 0 2 1 1 0 1 1 2 2 1 1 0 2 2 1 1 2 2 2 2 1 1 1 1 2 1 1 2 1 1 2 2 1 2 1 1 0 1 1 1 1 1 1 1 1 2 1 1 2 1 1 0 1 2 1 2 0 2 0 2 2 2 2 2 0 0 2 0 0 2 2 0 2 0 2 0 2 0 0 0 0 2 2 2 0 2 2 0 0 2 0 0 2 2 1 0 2 2 0 1 2 0 2 1 1 1 2 0 2 1 0 1 2 2 0 2 1 0 2 0 1 0 1 1 1 2 1 1 0 0 2 1 2 1 2 1 0 0 0 1 1 1 1 2 0 1 1 1 1 1 1 0 1 1 1 1 1 0 0 1 2 0 2 1 2 2 2 2 0 0 0 2 0 0 2 2 2 2 2 0 2 0 1 2 2 1 1 2 0 1 2 0 1 0 1 1 1 0 1 2 1 1 2 2 0 0 1 0 1 2 2 0 1 0 2 0 0 1 2 0 1 2 2 1 2 2 2 2 0 1 1 2 1 0 1 1 0 2 2 2 0 1 1 2 1 2 2 2 0 0 1 1 2 1 2 1 1 2 1 1 1 2 1 0 1 2 1 1 1 1 2 1 2 2 0 1 1 2 0 1 2 0 0 1 1 1 1 1 0 0 0 1 0 1 2 1 0 2 2 1 1 1 1 1 1 0 0 1 0 2 1 1 1 2 0 0 0 0 1 2 2 0 1 2 1 1 1 2 0 2 1 0 1 2 1 2 1 2 1 1 1 2 0 2 0 1 2 2 0 2 2 0 2 0 2 0 0 0 2 0 2 2 2 2 0 0 0 2 0 0 2 2 0 0 2 1 0 1 1 2 2 1 0 0 2 1 2 1 1 1 1 0 0 0 1 0 2 1 1 0 0 2 1 0 2 2 1 1 1 0 0 1 2 1 2 1 1 0 1 2 1 2 1 2 1 1 1 1 0 0 1 0 2 2 0 2 0 1 0 2 1 1 2 1 2 1 0 1 1 1 2 2 1 1 1 1 0 2 2 2 2 1 1 2 1 1 1 2 0 1 1 0 1 1 1 1 1 2 0 2 0 1 2 1 0 1 1 2 1 1 1 0 1 1 1 0 0 2 2 2 1 1 1 1 0 0 1 0 0 1 1 0 0 1 1 0 1 1 1 2 1 1 1 1 1 2 1 1 1 1 1 2 0 2 2 0 0 0 2 0 0 2 2 0 2 2 2 0 0 2 0 0 2 0 0 0 2 0 0 2 0 0 0 2 0 0 2 0 2 0 2 0 0 2 0 2 0 0 0 2 2 2 0 2 0 0 0 2 0 2 0 2 0 2 0 2 0 0 0 0 0 2 0 2 0 2 2 2 0 0 2 0 2 0 0 2 0 2 0 2 2 2 2 2 0 0 2 2 2 0 0 0 2 2 0 0 2 0 2 0 2 0 0 0 0 2 2 2 2 0 2 2 2 0 2 2 0 0 2 2 2 2 0 2 0 0 2 2 1 2 2 2 0 2 1 1 2 1 2 1 1 0 1 0 1 1 2 0 1 1 1 1 2 2 1 1 1 1 2 2 2 0 2 1 0 1 2 2 1 1 2 1 1 1 0 0 0 2 0 1 2 2 0 1 2 1 1 0 2 0 2 2 2 2 0 1 1 2 2 1 2 1 1 0 1 0 2 1 0 2 1 1 0 1 1 0 2 0 1 0 0 1 0 2 1 2 1 0 2 1 1 2 0 0 0 1 1 1 1 1 1 1 1 2 2 0 1 1 1 1 0 1 2 0 0 0 1 2 2 1 0 0 2 0 2 2 2 0 0 2 0 2 2 2 1 0 1 1 2 2 1 1 1 0 2 1 1 0 1 2 1 1 1 2 1 1 2 0 1 1 0 0 2 1 1 1 2 1 0 1 1 0 1 1 1 2 1 1 1 0 1 1 1 0 0 0 1 2 1 1 2 0 1 1 1 1 1 2 0 0 2 1 1 1 1 1 0 2 1 0 2 1 2 1 0 2 1 0 2 1 1 0 0 2 0 1 2 2 2 2 0 0 2 0 2 2 2 0 2 2 2 0 2 0 0 0 1 2 1 1 0 0 1 2 0 1 0 1 0 1 2 2 0 1 0 1 2 2 2 1 1 1 1 1 1 1 1 1 2 1 1 1 2 2 1 0 1 2 1 0 0 1 1 0 1 1 1 1 1 0 2 0 2 2 2 2 0 0 0 0 2 2 2 0 0 2 0 0 2 2 0 1 2 1 2 1 1 2 1 1 0 1 1 2 0 1 2 0 1 1 0 1 1 1 1 1 0 1 1 1 1 2 1 0 1 2 1 1 2 0 1 1 1 1 1 0 2 0 0 0 0 2 2 0 2 2 2 0 2 2 2 0 0 2 0 0 2 2 0 2 0 2 2 0 0 0 2 0 2 2 2 0 0 0 2 2 2 2 0 0 2 2 2 1 1 1 0 2 1 1 1 2 1 2 2 1 1 1 0 2 1 1 1 2 2 0 0 0 0 0 2 2 0 2 2 2 2 0 2 2 0 2 0 0 2 2 2 0 0 0 2 2 2 2 2 0 2 2 2 0 2 0 0 2 0 0 0 0 2 0 2 0 2 2 0 2 0 2 0 2 0 0 1 1 1 2 1 1 2 0 0 1 1 1 0 1 1 1 0 0 2 1 0 1 1 1 2 2 1 2 2 2 1 1 2 0 0 0 0 1 1 0 1 1 1 0 0 0 2 1 1 0 2 0 1 0 1 0 1 1 1 2 1 1 2 1 1 1 2 1 0 0 1 1 0 1 1 1 1 1 1 0 0 1 1 1 2 1 0 0 0 2 1 0 1 0 1 1 1 1 2 2 2 0 0 2 2 0 2 2 1 1 1 1 2 1 0 1 1 0 1 1 1 1 1 1 1 2 0 1 2 0 0 2 1 2 1 1 1 1 1 2 1 1 1 1 0 1 2 0 1 0 1 0 1 2 1 0 1 0 2 1 1 0 1 1 1 1 2 0 0 1 1 1 0 1 2 1 1 1 1 0 1 1 2 1 1 0 1 1 1 1 1 1 2 2 1 1 1 0 2 1 1 2 1 2 1 0 2 0 0 0 1 2 0 2 0 2 1 0 0 2 1 2 0 1 1 0 1 1 1 1 2 2 2 1 2 1 1 2 1 1 1 2 1 2 2 2 2 1 1 1 2 1 0 0 2 1 1 1 1 1 1 2 1 1 1 1 1 1 0 1 0 2 0 0 2 0 2 0 0 0 0 0 0 0 2 0 2 0 0 0 2 2 2 2 0 2 2 0 1 1 2 0 0 1 1 1 1 1 1 2 2 1 1 1 0 1 1 0 1 1 2 0 1 0 2 0 0 2 2 2 0 0 0 2 2 0 2 2 2 0 2 0 0 0 0 0 2 0 0 2 0 0 0 0 2 0 0 2 2 2 2 0 2 0 2 2 2 2 2 2 0 0 2 2 0 2 2 2 0 2 2 2 2 0 0 2 0 1 2 0 1 1 1 1 2 2 2 1 0 2 0 1 0 0 2 2 0 2 2 0 2 0 2 0 2 0 0 0 0 0 0 2 0 0 2 1 0 2 1 2 0 2 1 1 0 0 2 2 1 1 0 1 0 0 1 1 1 1 2 1 1 0 1 1 2 0 0 1 1 2 0 0 0 1 0 1 0 0 1 2 0 1 1 1 1 2 0 2 0 2 1 2 1 0 0 1 0 1 1 2 2 1 1 1 2 1 0 1 1 0 2 1 1 0 1 1 0 1 1 0 2 1 2 1 1 0 1 1 0 1 2 0 1 2 0 1 0 2 2 1 0 1 1 1 0 0 1 1 2 2 1 0 2 1 1 0 0 1 0 1 0 2 0 1 1 0 1 0 1 1 2 1 1 1 1 1 0 0 1 2 1 2 1 1 1 1 0 2 2 2 1 0 2 0 2 1 1 2 1 1 2 0 1 0 1 1 1 2 2 2 0 1 0 1 2 1 1 1 2 1 1 1 1 1 1 2 2 2 1 2 2 1 1 1 1 1 1 2 0 2 0 1 1 1 1 2 2 1 1 0 2 2 2 0 0 1 0 0 1 1 0 1 1 1 1 1 2 1 0 0 0 0 2 0 0 2 2 2 2 0 0 2 2 0 0 0 0 2 0 0 2 2 0 0 2 0 2 2 0 0 2 0 2 0 2 2 2 2 2 0 2 0 2 1 2 1 0 1 1 1 2 1 0 2 1 1 1 2 0 0 2 2 0 0 0 2 0 2 0 0 2 2 1 2 0 0 1 0 0 0 1 2 0 1 0 1 2 1 1 1 1 1 1 1 2 1 0 2 1 2 2 0 1 1 1 1 2 0 1 1 1 1 0 2 1 1 2 0 0 2 0 0 1 1 0 0 1 1 1 1 1 2 0 0 0 1 0 1 2 2 1 1 0 1 0 1 2 0 1 0 1 2 1 1 2 2 1 1 0 1 1 2 1 0 1 1 1 0 0 1 0 1 2 2 1 0 1 2 1 1 1 2 2 0 2 2 0 2 2 1 0 1 0 0 1 2 2 2 2 1 1 1 1 1 2 1 1 1 0 0 1 1 1 2 1 0 1 0 1 1 1 1 2 1 2 2 1 1 1 1 1 0 0 1 1 0 1 1 1 2 0 2 1 1 1 0 2 1 1 1 1 1 1 2 1 0 0 0 1 1 0 2 2 1 1 2 0 0 0 0 0 0 2 0 0 0 0 2 2 0 0 0 2 0 2 2 0 2 2 0 2 0 2 2 2 0 2 0 0 0 2 2 0 2 0 2 1 1 0 1 1 2 1 0 2 1 0 1 1 2 1 1 2 0 1 0 0 1 2 2 2 2 2 1 1 1 0 1 2 1 1 1 1 0 0 0 1 2 1 2 0 1 2 1 1 1 1 1 2 1 0 1 0 1 1 1 0 0 1 2 2 2 1 1 2 2 1 2 1 1 2 1 0 1 1 0 1 2 2 1 0 1 0 1 1 1 2 2 2 1 1 0 1 1 1 1 0 1 1 1 1 1 2 1 0 0 0 1 2 2 2 1 1 1 1 0 1 1 0 1 1 1 1 1 0 0 2 0 2 2 2 0 2 2 2 2 2 0 2 0 0 0 0 2 2 2 2 1 2 1 2 0 2 2 1 1 1 0 2 1 1 0 2 2 0 0 1 1 1 1 1 1 2 0 2 1 0 2 1 1 2 2 2 1 2 2 1 1 0 2 0 1 1 1 1 1 1 0 0 2 1 2 0 1 1 2 1 1 1 0 1 1 0 1 1 0 0 2 0 1 1 2 2 1 0 0 2 0 0 0 0 0 2 1 1 1 1 2 2 0 1 1 0 0 0 2 1 1 0 0 2 1 0 0 2 2 2 0 0 1 0 2 1 1 0 1 0 0 2 0 2 1 0 1 2 1 0 1 1 0 1 0 1 2 1 2 1 1 1 0 2 2 0 0 0 2 0 2 2 2 2 0 0 0 2 0 0 0 2 2 2 0 2 2 2 2 0 0 0 0 2 0 2 2 0 2 0 2 0 2 2 2 0 0 0 0 2 0 2 0 2 2 2 2 0 0 0 2 2 0 2 0 0 0 2 2 0 2 2 1 1 1 1 1 1 0 1 0 2 2 0 0 2 0 2 2 2 0 2 2 2 0 0 2 2 0 0 0 0 1 2 2 0 2 0 1 0 1 2 1 1 0 1 2 2 2 2 0 1 0 0 1 2 0 1 2 0 1 2 0 0 0 0 0 2 0 2 1 0 2 0 1 1 0 1 1 2 1 1 0 1 1 2 0 2 1 0 1 2 2 1 0 0 1 1 1 1 2 1 1 1 1 2 1 0 2 1 1 2 0 1 1 1 1 1 2 2 0 1 2 2 2 2 2 0 2 2 0 2 0 2 2 0 0 2 2 2 0 2 2 0 0 0 2 0 0 2 0 2 0 0 2 2 2 2 0 2 0 2 0 2 2 2 0 2 0 2 0 0 2 2 0 2 0 0 0 0 0 0 2 2 2 0 0 0 0 2 2 0 2 2 2 2 2 0 2 2 0 2 2 0 2 2 2 0 0 2 0 0 2 0 0 2 2 2 0 0 2 0 0 0 0 2 0 2 0 1 2 2 1 0 0 1 1 2 1 0 0 1 1 1 1 1 2 1 1 1 1 1 1 0 0 0 1 1 1 2 0 0 0 2 0 0 2 2 0 0 0 2 2 2 0 2 0 0 0 2 2 0 0 0 2 2 0 2 2 2 0 2 2 2 1 0 0 2 2 1 0 2 0 1 1 1 0 1 1 2 1 1 1 1 0 1 0 1 1 0 1 2 1 1 0 1 2 1 1 2 2 1 0 2 1 0 1 1 1 0 1 1 2 1 0 1 0 1 1 1 1 1 0 0 1 0 0 2 0 1 1 0 1 1 0 2 1 2 1 1 2 2 2 0 1 2 0 0 1 1 1 0 1 1 2 1 2 0 2 2 2 2 0 0 2 2 2 0 2 0 1 1 1 2 1 1 2 1 1 1 1 2 2 1 0 1 1 2 2 1 1 0 1 1 1 0 1 0 1 1 2 2 0 2 1 1 1 0 2 0 1 1 1 1 1 2 1 1 1 1 0 1 1 2 0 1 1 0 0 0 0 0 0 2 2 0 2 0 0 2 2 0 0 0 0 2 2 0 0 2 0 2 0 0 2 1 1 1 0 0 1 1 1 1 1 1 1 2 2 1 1 1 0 2 1 1 1 2 0 1 2 1 2 1 0 0 2 0 0 1 2 1 1 0 1 0 1 0 1 1 0 0 1 1 1 0 1 2 2 2 2 2 0 0 0 2 0 0 1 0 0 1 1 1 1 2 0 0 1 1 2 1 0 1 0 0 0 2 0 2 0 0 0 0 2 2 2 1 2 1 1 0 1 2 1 1 1 1 2 1 1 0 1 0 1 1 1 1 1 0 0 1 0 2 2 1 1 1 1 1 1 1 2 1 1 1 0 1 1 0 0 0 1 1 2 0 0 0 1 2 1 2 1 2 1 2 0 1 1 0 0 1 1 1 1 1 0 1 2 2 0 0 0 0 2 2 1 2 2 0 2 1 0 1 0 1 1 0 0 1 0 1 1 1 0 1 1 2 2 1 2 1 1 0 1 0 1 2 2 1 0 0 1 0 1 1 1 2 1 1 2 2 1 1 0 1 2 1 2 1 2 2 1 0 2 1 1 2 1 1 2 1 1 0 0 1 1 1 1 1 2 2 1 1 1 0 1 1 1 0 2 1 2 0 2 0 0 1 1 1 0 1 0 1 2 2 2 0 2 0 2 0 2 0 0 0 0 0 2 0 2 0 0 2 2 2 2 2 0 0 0 2 0 0 2 2 0 2 2 0 2 0 2 2 0 0 2 2 0 2 1 0 2 2 1 1 2 2 2 1 1 1 2 1 1 2 1 1 1 0 1 0 1 2 0 0 1 2 0 1 1 1 1 0 2 2 0 0 1 0 1 1 0 0 1 1 1 1 1 1 1 2 1 0 2 1 0 1 2 2 1 1 0 1 0 1 1 1 0 1 2 2 0 1 1 1 1 0 0 2 1 2 1 2 1 2 0 1 1 2 1 1 2 2 2 2 2 2 0 2 2 2 2 0 1 1 1 1 1 0 1 2 2 1 2 0 1 1 1 2 1 1 0 0 0 0 1 1 2 0 2 1 1 1 1 1 0 1 1 1 0 2 1 0 1 2 1 2 2 1 1 2 1 0 2 1 2 1 0 1 0 1 1 0 1 2 0 0 0 0 1 0 0 1 1 1 1 2 0 1 2 1 2 1 2 1 1 1 1 0 1 2 1 0 0 1 1 1 1 0 1 1 1 0 0 1 1 1 2 2 1 1 1 1 1 0 1 1 1 0 2 2 0 2 1 2 1 1 1 1 1 1 1 2 1 0 0 0 2 2 0 0 2 0 2 2 0 0 0 1 1 0 2 1 1 2 1 1 0 2 1 1 2 1 1 0 0 0 2 1 2 2 2 1 1 1 2 1 1 1 1 0 0 1 0 0 0 0 1 2 0 1 2 1 1 1 1 1 1 1 1 1 0 1 2 1 1 1 0 1 1 1 0 0 2 1 0 0 2 0 1 2 0 1 2 1 1 1 1 2 1 1 1 0 2 0 1 1 1 2 2 0 1 1 1 1 0 1 1 2 0 0 2 2 0 2 2 2 0 0 2 2 0 0 0 0 0 2 2 2 0 0 0 2 0 0 2 2 1 1 0 1 1 0 1 1 0 0 1 2 0 2 1 2 2 2 1 0 1 1 1 1 2 2 2 0 0 0 2 0 0 0 2 2 1 1 0 2 1 2 1 1 0 1 2 0 2 2 1 2 1 0 2 1 2 1 1 2 0 1 0 1 1 2 0 1 2 1 2 1 1 1 0 1 0 1 1 1 2 1 0 0 2 1 2 1 0 1 0 1 0 0 2 1 0 0 1 1 2 1 0 1 1 1 1 2 0 0 2 1 2 2 0 0 0 1 1 1 0 2 2 2 2 0 0 2 0 2 0 0 0 2 2 0 0 0 2 2 2 2 1 1 2 1 1 2 0 0 1 2 0 0 2 1 2 1 0 2 2 1 0 2 0 2 2 1 1 1 1 0 1 1 1 1 2 0 1 1 1 1 2 0 1 2 1 1 0 1 1 2 1 1 0 2 1 1 0 1 1 1 1 1 1 1 1 1 1 1 2 2 0 0 1 1 1 1 1 1 2 0 2 0 0 1 0 2 1 0 2 1 0 1 1 2 0 1 1 1 1 1 2 1 2 0 0 0 2 0 0 2 2 0 0 2 0 0 0 0 0 2 2 0 0 0 2 0 0 0 2 0 2 2 2 0 0 2 2 0 2 0 0 0 0 2 0 0 2 2 0 2 0 0 2 2 2 0 0 0 0 2 0 2 0 0 2 2 0 0 0 2 2 0 0 2 0 2 2 0 0 2 0 0 0 0 2 2 0 0 2 2 2 0 0 2 2 2 2 2 2 2 2 2 2 0 0 0 2 0 0 0 0 0 2 0 2 2 2 0 2 0 2 2 2 2 2 2 2 2 0 0 2 0 0 2 2 0 2 0 0 2 0 2 2 0 0 2 0 0 0 2 2 0 0 0 0 2 2 2 2 2 2 2 2 0 2 2 2 2 2 0 2 2 2 0 2 0 2 2 2 0 0 2 2 0 0 0 2 0 0 2 2 0 1 1 1 0 2 1 1 1 0 1 0 1 0 1 0 1 1 1 1 2 1 2 0 1 2 2 1 1 1 1 0 0 1 1 1 2 2 2 2 1 1 0 2 1 2 1 2 1 1 1 2 1 1 2 1 1 1 1 1 0 0 2 1 1 1 1 1 1 1 0 0 1 1 1 2 1 1 2 0 2 0 2 0 0 2 2 0 0 0 2 0 2 2 2 1 1 1 1 1 1 1 1 2 2 2 0 1 2 1 1 1 0 1 0 2 1 0 0 2 0 2 1 2 1 1 1 2 0 1 2 0 1 1 2 1 1 1 0 1 0 2 2 2 2 2 2 1 0 1 1 2 1 2 0 2 1 1 1 1 0 1 1 1 0 1 1 0 1 1 1 2 1 0 1 1 0 2 0 2 1 1 2 1 0 2 1 2 0 0 0 2 2 2 1 2 1 2 1 2 1 2 1 1 2 2 1 1 0 0 0 2 1 1 0 1 1 2 2 1 2 0 1 0 2 2 1 1 1 1 1 2 2 1 0 1 1 2 0 1 2 2 1 1 2 1 1 1 1 2 0 1 0 0 2 0 0 0 2 2 0 2 0 0 2 0 2 0 0 2 0 2 2 2 1 2 1 1 1 1 2 1 1 2 0 1 1 0 1 2 1 1 1 1 1 0 1 1 1 0 0 1 1 1 2 1 1 0 2 1 1 1 1 2 1 1 2 1 1 0 0 0 1 2 0 2 1 1 1 2 1 0 1 0 1 1 0 1 1 1 1 0 1 0 2 0 2 2 1 0 1 0 1 0 0 0 1 1 2 0 0 1 1 0 2 1 2
 10 2.133421421000000 -1.116770268000000
 1 0 1 1 1 0 1 0 1 1 0 2 1 0 1 1 2 0 1 2 1 2 2 0 0 1 0 1 1 1 1 0 1 2 1 1 1 1 1 1 1 1 1 1 0 1 1 1 1 2 0 2 2 1 1 1 1 1 1 2 2 0 1 0 1 1 0 1 2 1 0 2 1 2 2 2 1 1 0 1 1 1 1 1 0 1 1 2 2 2 1 2 0 1 1 0 2 1 1 1 1 1 1 0 1 0 1 0 2 1 1 1 0 1 1 1 2 2 1 2 2 1 1 2 0 0 1 1 1 1 0 1 2 1 1 1 1 1 2 0 2 1 0 1 2 2 1 2 1 1 1 1 2 0 2 2 1 1 1 1 2 1 2 1 1 0 0 2 1 0 0 0 0 1 2 1 0 0 0 1 1 0 1 1 2 0 0 0 0 2 0 0 2 2 0 2 2 2 2 0 0 0 0 0 2 2 2 2 2 0 0 0 1 1 1 0 1 1 0 2 2 1 2 0 1 2 1 0 1 1 1 1 1 0 1 0 1 1 1 1 2 1 2 1 1 1 2 0 2 2 1 1 0 2 0 0 1 1 1 2 2 1 1 0 2 1 2 2 1 1 1 0 1 1 1 2 2 2 0 2 1 2 2 1 0 1 2 0 2 2 0 1 1 1 0 1 1 1 1 0 1 1 2 0 2 0 0 0 2 0 0 2 0 2 2 2 0 0 2 2 0 0 0 2 0 0 2 2 0 2 0 2 2 2 2 2 2 0 1 1 1 1 0 1 2 1 0 1 1 1 2 1 1 2 1 1 2 1 1 1 1 1 0 0 2 1 1 1 1 2 1 2 1 1 1 2 1 1 1 1 1 2 2 1 1 2 1 2 1 1 2 1 1 2 1 1 2 2 1 2 2 1 1 1 2 0 0 1 1 1 0 1 2 1 2 2 0 2 2 1 1 2 1 0 0 2 0 2 2 0 0 0 0 0 0 2 0 2 2 2 1 1 2 0 0 1 1 1 1 1 1 0 2 2 2 1 1 1 0 0 1 1 1 0 0 1 1 2 2 1 1 1 1 1 1 1 2 2 2 1 1 1 1 2 2 0 1 2 1 0 0 0 2 0 0 0 2 2 2 2 0 2 0 2 2 2 2 2 2 0 0 0 1 2 1 2 1 1 1 2 2 0 1 1 2 1 0 2 0 2 1 1 1 2 1 2 1 2 1 1 0 2 1 1 1 2 2 0 0 2 2 2 2 0 1 1 2 0 1 1 1 1 2 1 1 1 1 2 1 0 2 1 1 1 1 1 1 2 0 0 0 0 1 1 2 2 1 0 2 1 1 2 1 1 2 1 1 0 1 1 1 1 1 1 2 0 2 0 2 1 1 1 0 1 2 0 1 1 2 2 0 1 2 0 0 2 0 1 2 1 2 1 2 1 1 2 0 0 1 1 1 2 1 0 1 0 0 1 1 1 0 1 1 2 1 2 1 0 1 1 1 1 1 0 2 1 0 1 2 1 1 0 1 2 0 1 2 1 1 2 1 2 1 0 1 1 1 1 1 2 0 1 2 1 1 0 1 1 2 0 2 2 1 2 0 2 1 2 1 1 1 1 2 2 2 0 1 0 0 2 1 2 0 1 0 1 0 1 1 1 2 1 1 1 0 1 1 0 2 1 2 1 1 1 1 0 1 2 1 1 1 2 0 1 1 0 1 2 0 2 0 2 1 1 2 2 2 2 1 1 0 0 1 1 0 1 1 1 2 1 1 0 1 2 2 0 2 2 2 1 0 2 2 2 0 2 2 2 2 0 0 2 2 0 0 2 2 2 2 1 2 1 1 0 2 0 0 1 1 1 0 1 1 1 2 2 1 1 1 1 1 1 1 1 2 0 1 1 0 1 1 1 2 1 0 1 1 1 1 1 1 0 1 1 2 2 1 2 0 1 0 2 2 1 0 1 1 2 2 1 1 1 2 1 1 1 1 1 0 0 1 0 0 0 0 1 1 1 1 1 1 0 1 1 1 0 2 1 2 0 1 2 1 1 1 1 1 2 1 1 0 2 1 2 2 2 1 1 1 2 0 0 1 1 1 1 1 1 1 1 1 0 1 1 2 2 2 1 0 2 2 2 2 1 1 1 1 0 1 0 2 0 0 1 1 0 1 0 1 1 0 2 1 1 1 2 0 1 1 1 1 1 1 2 0 1 1 0 2 0 1 0 1 0 1 1 0 1 2 0 0 1 0 0 1 1 0 2 2 2 0 1 2 0 1 1 2 1 1 0 1 0 2 2 1 0 0 2 1 2 1 0 0 1 2 1 1 2 2 0 0 0 0 2 0 2 0 0 0 2 2 0 2 2 2 2 2 2 2 2 0 0 2 0 2 2 2 2 2 2 2 0 2 2 0 0 2 0 2 2 0 2 1 2 1 1 2 2 2 2 2 0 2 0 0 0 2 2 0 0 0 2 2 0 0 2 2 0 2 0 0 2 2 2 0 2 0 0 2 2 0 2 0 2 0 2 0 0 0 0 2 2 2 2 0 0 2 2 0 0 2 2 0 0 0 2 0 0 0 0 2 0 2 0 0 2 0 2 0 0 0 0 0 2 0 2 0 0 2 2 0 2 0 2 0 0 0 2 2 0 2 0 0 2 0 0 2 2 2 0 2 0 2 0 0 0 0 2 2 0 2 0 0 2 2 2 2 0 2 0 2 2 2 0 0 0 0 2 0 0 0 2 0 2 0 0 0 0 2 0 0 0 0 2 2 0 0 0 2 0 2 2 2 2 0 1 1 0 1 2 0 0 2 1 1 0 0 1 2 0 1 1 1 1 1 2 2 2 2 1 0 1 1 1 1 1 1 1 1 2 2 0 2 2 0 0 2 0 2 2 2 2 2 0 0 0 2 0 2 2 2 2 2 0 2 2 2 2 2 0 0 1 2 1 2 0 2 0 2 2 2 2 2 0 0 2 0 0 2 2 0 2 0 2 0 2 0 0 0 0 2 2 2 0 2 2 0 0 2 0 0 2 2 1 0 2 2 0 1 1 0 1 1 0 1 2 1 1 0 0 1 1 2 0 1 1 0 1 0 2 1 1 1 1 2 2 1 1 1 2 2 1 0 2 1 1 0 0 2 1 0 1 1 1 2 2 1 2 0 2 1 2 1 0 2 2 0 1 2 2 0 2 1 2 2 2 1 1 1 0 2 0 1 2 2 1 2 2 0 2 1 1 2 1 1 0 2 1 1 2 1 0 1 0 2 1 1 1 1 0 0 2 2 0 0 1 0 0 1 2 1 2 1 2 0 1 1 2 0 1 2 2 1 1 2 2 1 0 1 2 1 1 0 0 1 0 2 2 1 0 0 2 1 0 1 2 1 0 1 2 1 1 0 2 1 1 2 1 1 1 2 0 0 0 2 2 0 2 1 1 0 1 1 0 2 1 2 0 1 1 1 1 2 1 1 1 0 0 1 1 1 1 1 1 0 1 2 1 1 1 1 1 1 1 0 0 1 0 2 1 1 1 2 0 0 0 0 1 2 2 0 1 2 1 1 1 2 0 2 1 0 1 2 1 2 1 2 1 1 1 2 0 2 0 1 2 1 0 2 2 0 2 0 1 0 0 0 1 1 1 1 1 1 1 0 1 2 1 0 2 1 1 0 1 0 0 2 1 1 2 0 0 1 2 2 2 1 1 1 1 1 1 1 1 0 2 0 1 0 1 1 1 0 2 1 2 1 2 0 1 2 1 2 2 1 1 0 1 2 0 1 1 1 1 1 1 1 1 1 1 1 1 1 0 1 0 1 0 1 1 2 1 2 2 1 1 0 1 2 1 1 0 1 0 0 0 2 2 1 1 1 1 2 2 1 1 1 1 1 1 1 1 0 0 0 0 2 1 1 0 1 1 1 1 1 1 2 1 1 1 0 1 1 1 1 1 1 2 2 1 1 1 1 0 1 2 1 1 1 1 0 1 1 0 0 0 2 1 1 0 2 2 1 1 2 1 2 1 2 1 2 0 1 2 1 1 1 1 1 1 2 2 1 1 2 1 1 1 1 1 1 2 0 1 1 1 0 0 1 0 1 1 1 1 1 2 0 2 1 2 0 0 1 0 1 0 0 1 2 1 1 0 1 0 1 0 2 1 2 0 1 1 1 1 2 0 0 1 0 0 2 1 2 1 1 1 2 0 0 2 1 1 1 0 2 0 2 0 2 1 2 1 1 0 0 1 1 1 0 1 1 2 2 1 1 2 0 2 1 2 1 1 0 0 2 1 2 1 0 1 2 1 1 1 2 0 1 1 2 2 1 1 1 1 1 2 2 1 2 2 2 0 2 1 1 2 1 2 1 1 0 1 0 2 0 2 1 0 0 1 1 1 1 1 1 1 1 2 2 2 1 1 0 2 1 0 1 1 0 1 1 2 1 1 1 0 1 1 1 1 1 1 2 2 1 1 1 0 1 1 1 1 1 1 1 1 2 1 0 2 1 2 1 0 1 2 1 1 2 0 2 0 1 1 1 0 0 0 0 0 1 1 2 0 1 2 1 2 0 1 2 1 1 1 1 1 1 2 1 1 1 0 1 2 1 2 0 2 1 0 2 2 1 0 0 2 2 2 0 1 0 1 0 1 1 2 1 1 2 1 2 2 1 2 0 1 1 2 2 2 0 1 0 2 1 1 1 0 1 2 0 1 2 2 1 1 0 2 0 0 1 2 2 0 0 2 0 0 0 2 0 2 0 0 2 2 0 0 0 1 1 1 0 0 0 1 1 0 0 2 0 2 1 2 0 1 2 1 0 1 2 1 2 0 2 1 2 2 1 1 1 1 2 0 1 0 1 2 0 1 0 0 2 1 0 2 1 1 2 0 1 1 0 2 2 1 0 1 2 1 1 2 1 1 0 0 1 0 1 0 0 1 1 0 2 1 2 1 0 2 1 0 2 1 1 1 1 1 1 1 2 1 1 2 0 2 2 1 1 1 1 2 1 1 1 1 2 2 1 1 1 0 0 0 0 0 2 2 0 2 0 2 2 2 2 0 0 0 0 2 2 2 0 0 2 0 0 2 2 1 2 2 2 1 0 1 2 0 2 0 2 1 1 1 1 2 0 2 0 0 0 0 2 2 0 0 2 2 0 2 2 2 0 0 2 2 1 1 1 0 1 1 1 0 1 2 1 1 1 0 2 1 0 1 2 2 1 1 1 1 1 1 2 0 0 1 1 1 1 0 2 2 0 0 1 1 0 1 1 1 1 1 1 1 1 2 1 0 1 1 1 2 0 2 2 1 1 1 2 1 2 1 1 1 2 1 0 1 2 1 2 1 1 1 0 1 1 1 1 1 0 1 0 1 1 1 1 0 0 1 1 2 1 2 0 0 1 2 0 1 2 2 2 0 1 1 0 2 2 2 2 1 1 1 0 1 1 2 1 2 1 1 1 1 2 1 1 1 2 2 1 2 2 2 0 1 1 0 1 1 2 2 1 0 0 1 1 1 0 1 1 1 2 2 0 2 2 0 2 2 2 0 2 2 0 0 0 0 0 0 0 0 2 0 0 0 0 2 0 2 0 2 0 0 0 0 0 0 2 0 2 0 2 2 0 2 0 1 2 1 0 1 2 1 2 1 1 1 1 2 1 1 0 0 0 1 2 1 0 1 1 2 1 2 0 0 2 2 2 2 2 2 0 0 2 2 0 2 2 0 2 0 2 2 2 0 2 0 0 0 2 2 2 2 2 0 2 0 2 2 0 0 2 0 2 2 0 0 0 2 2 2 0 0 2 0 0 2 0 0 0 0 0 1 1 1 1 1 1 1 1 2 1 1 1 1 0 2 0 0 0 2 2 1 1 2 1 1 0 1 0 0 1 2 0 2 0 1 2 1 0 2 1 2 1 1 0 1 0 2 1 1 1 1 1 2 0 2 1 1 0 1 1 1 2 1 1 2 0 0 2 2 2 0 1 0 0 2 2 1 1 1 1 1 2 2 2 0 1 0 1 2 1 1 1 2 1 1 0 2 1 2 2 0 1 1 2 1 2 0 0 2 1 2 1 0 0 2 1 0 1 0 1 0 0 2 1 1 0 0 1 0 1 1 0 1 1 2 0 0 0 1 1 2 1 1 2 1 1 1 1 2 0 1 1 0 0 0 0 0 0 0 2 0 2 2 0 2 2 0 2 0 0 2 0 0 2 0 2 0 2 2 2 2 2 0 0 0 0 0 1 1 2 0 2 2 1 1 1 1 1 2 2 1 1 0 0 2 1 0 2 2 1 1 1 1 0 0 1 2 0 1 2 1 1 2 2 1 2 2 1 0 2 0 2 1 0 0 1 2 0 2 1 1 0 2 1 1 2 0 1 1 1 0 1 1 1 1 1 1 0 2 0 2 0 1 1 0 1 1 0 0 1 0 0 1 0 1 1 1 1 1 1 1 0 1 2 0 0 1 2 2 2 1 1 2 2 1 1 1 2 1 1 1 2 2 0 2 1 1 1 2 0 1 0 1 0 1 2 0 0 0 0 2 2 2 1 0 1 1 1 2 1 1 1 1 0 1 2 0 2 1 2 2 1 2 1 1 1 0 0 1 2 2 1 2 1 0 1 2 0 1 2 2 1 1 1 2 1 0 2 2 1 1 2 0 0 1 2 2 1 1 1 2 0 1 1 1 2 1 1 0 0 1 1 2 1 0 0 0 2 0 2 1 2 1 1 0 1 1 2 1 0 0 0 2 2 2 2 0 0 0 0 0 0 0 0 2 0 1 0 1 1 2 1 1 2 2 2 2 1 0 0 0 1 1 1 1 1 2 2 0 0 0 2 2 0 0 0 2 2 0 0 2 2 0 2 2 2 1 1 1 0 1 1 1 2 0 1 1 2 0 2 1 0 1 2 2 2 1 0 2 1 2 0 0 1 0 0 2 2 1 2 2 1 1 0 1 1 1 1 0 1 1 0 0 1 2 2 1 0 0 1 1 0 1 0 1 2 1 1 1 1 0 1 1 1 2 2 0 1 2 0 1 0 2 1 1 1 1 1 1 1 1 2 2 2 1 1 1 1 2 0 1 1 1 2 2 1 1 1 1 1 1 0 0 2 1 1 0 1 2 1 2 1 0 0 2 1 0 1 1 1 0 1 0 1 2 1 1 1 1 1 1 1 2 1 0 2 1 2 2 0 1 1 1 1 2 0 1 1 1 1 0 2 1 1 2 0 0 2 0 0 1 1 0 0 0 0 1 0 2 1 0 1 1 2 1 1 1 1 0 0 1 1 0 1 2 1 1 1 2 1 2 0 2 1 2 1 1 1 1 1 2 1 0 1 1 0 0 2 1 2 1 2 1 1 1 1 2 1 1 1 2 1 2 2 0 2 1 1 0 1 1 0 0 2 1 2 2 2 0 1 1 0 2 1 1 1 0 1 1 0 0 1 1 0 1 0 1 1 1 1 2 1 2 2 1 1 1 1 1 0 0 1 1 0 1 1 1 2 0 2 1 1 1 0 2 1 1 1 0 1 1 1 2 1 1 0 0 0 1 1 2 1 1 1 1 0 0 1 0 1 2 0 0 0 0 2 2 1 0 0 1 1 2 2 1 1 1 1 1 1 1 1 2 0 2 1 1 0 2 1 0 2 1 1 0 1 1 1 1 1 1 1 2 1 0 1 1 2 1 1 2 0 1 0 1 1 2 2 2 2 2 1 1 0 0 0 2 1 2 2 0 0 0 0 0 2 2 2 0 1 2 0 2 1 1 1 2 1 0 0 1 1 1 2 1 1 0 1 1 2 0 1 2 2 2 1 1 2 1 0 1 1 1 0 1 2 2 1 0 1 0 1 1 1 2 2 2 1 1 0 1 1 1 1 0 1 1 1 0 1 2 1 1 1 1 1 1 1 2 1 1 1 1 1 1 0 1 1 0 1 1 2 0 0 1 1 1 1 2 1 1 2 1 1 2 1 1 1 0 0 1 1 1 1 2 2 2 1 1 0 1 1 2 0 1 0 2 0 2 0 2 1 1 1 0 1 1 1 1 0 1 1 2 2 0 1 0 1 1 2 1 0 1 2 1 1 1 1 1 2 2 0 1 0 2 1 0 1 0 2 0 1 0 1 1 1 1 1 2 2 0 2 0 1 1 2 0 2 1 1 2 2 0 0 1 1 1 1 1 0 1 1 1 1 1 2 2 0 1 1 1 0 0 1 2 2 0 0 2 1 0 0 1 2 1 0 1 0 0 1 0 1 0 2 0 0 1 1 1 1 0 2 1 0 1 1 1 1 1 1 1 1 1 1 1 1 0 1 2 1 1 0 1 2 0 2 1 2 2 1 0 0 1 0 0 0 2 2 2 1 2 2 2 1 1 1 0 1 2 1 2 2 0 2 0 1 1 2 1 2 1 1 0 0 2 0 2 1 1 2 1 2 1 0 1 2 1 0 2 0 1 1 1 1 0 1 1 1 1 0 2 2 0 0 1 0 2 1 0 1 2 0 1 2 2 1 2 1 2 0 0 1 1 1 0 0 0 2 1 2 1 2 0 1 0 1 1 2 1 0 0 2 2 1 1 0 1 0 0 1 2 1 1 1 1 2 1 0 0 0 0 0 2 0 2 0 0 2 0 2 0 0 2 2 2 2 2 1 2 1 1 0 2 1 0 0 1 1 1 0 1 1 0 1 2 2 2 1 2 0 1 1 1 1 2 0 1 1 1 1 2 2 2 1 1 1 2 2 2 2 2 2 0 2 2 0 2 0 2 2 0 0 2 2 2 0 2 2 0 0 0 2 0 0 2 0 2 0 0 2 2 2 2 0 2 0 2 0 2 2 2 0 2 0 2 0 0 2 2 0 2 0 0 0 0 0 0 2 2 2 0 0 0 0 2 2 0 2 2 2 2 2 0 2 2 0 2 2 0 2 2 2 0 0 2 0 0 2 0 0 2 2 2 0 0 2 0 0 0 0 2 0 2 0 2 0 2 0 2 0 0 2 2 2 0 0 2 2 0 2 0 2 0 0 0 2 0 0 0 0 0 1 1 1 1 1 1 1 2 1 1 2 2 1 1 1 1 1 1 1 2 0 0 0 2 2 0 0 0 2 2 0 2 2 2 0 2 2 2 1 0 0 2 2 1 0 2 0 1 0 1 1 2 2 2 1 1 1 1 0 0 1 1 0 0 1 2 1 1 1 0 1 1 2 2 2 0 1 1 0 1 0 1 1 0 0 1 1 1 0 2 1 2 1 0 2 2 2 1 1 0 1 1 2 0 2 1 1 2 2 0 0 0 2 1 0 1 1 1 1 2 0 0 1 1 1 1 0 1 2 1 2 2 1 2 1 2 2 1 2 1 1 1 1 1 1 0 0 0 1 1 1 1 1 1 2 2 2 0 1 1 0 1 1 2 2 0 1 2 1 1 2 0 0 1 2 1 1 1 1 0 1 0 1 0 0 2 2 2 2 0 0 0 2 2 0 0 2 2 2 0 2 0 2 0 0 0 2 2 2 0 0 0 0 2 2 2 2 2 2 0 2 2 2 0 0 2 0 0 2 1 1 1 0 0 1 1 1 1 1 0 1 1 2 0 0 0 1 2 0 1 1 1 1 1 1 2 1 1 0 0 2 0 0 1 2 1 1 0 1 0 1 0 1 2 1 1 0 2 1 1 1 2 1 2 1 1 1 0 0 1 0 1 0 1 0 0 1 1 0 2 0 0 0 2 1 0 1 1 1 0 0 1 0 2 1 0 1 1 1 2 2 1 1 2 1 0 1 1 1 2 0 0 2 1 0 1 0 1 0 1 1 1 1 1 0 1 0 2 1 0 0 2 2 1 2 2 1 0 1 0 1 0 1 1 0 1 0 2 1 0 0 1 1 2 0 2 0 1 1 2 0 2 1 1 1 2 1 1 1 1 1 1 1 1 1 0 0 0 2 2 1 2 2 0 1 2 1 0 0 2 0 0 0 0 0 2 2 0 0 0 0 2 2 0 2 2 2 0 0 0 2 2 2 2 0 0 0 1 1 1 1 1 1 1 2 2 1 0 1 1 2 0 2 0 2 2 0 2 0 2 2 0 2 0 2 0 2 2 2 0 0 0 2 0 2 0 2 2 0 0 2 0 0 2 0 2 0 2 2 0 2 2 0 0 2 0 0 2 0 0 2 0 2 2 0 0 0 2 0 0 2 0 0 2 0 0 0 2 0 0 0 0 2 2 0 0 2 0 0 2 0 0 0 0 2 2 0 2 2 0 0 2 0 2 2 0 2 2 0 2 2 2 2 2 0 0 2 0 0 2 0 2 2 0 2 0 0 2 1 0 1 2 0 1 1 1 1 0 2 2 0 0 1 1 0 0 0 1 1 1 1 2 2 2 1 0 1 1 0 1 1 1 1 1 0 1 2 2 2 1 2 0 2 1 1 1 0 1 0 2 2 1 2 0 1 1 1 1 0 0 2 1 2 1 0 0 2 1 2 2 1 0 1 2 1 1 0 1 1 2 1 2 0 0 0 2 0 2 2 2 2 2 2 0 0 2 0 0 2 0 2 2 1 0 2 1 0 2 2 1 1 1 2 0 1 1 1 0 1 2 0 2 2 0 2 2 0 0 2 2 2 0 0 2 0 0 2 0 0 2 0 0 0 0 0 0 0 0 2 0 2 2 0 0 2 0 0 0 0 2 0 2 2 0 0 0 0 0 2 1 1 1 2 1 2 2 0 1 2 2 1 1 1 1 0 1 2 0 2 0 2 1 2 1 1 2 0 2 1 1 1 1 0 1 2 1 1 2 1 0 0 0 1 1 0 1 2 0 1 1 1 0 1 1 1 0 1 1 2 2 0 1 0 2 1 1 1 2 1 1 1 0 1 1 1 2 1 0 2 1 1 0 1 0 1 0 1 2 0 1 1 1 2 2 1 1 1 2 0 2 2 2 1 2 1 2 0 2 1 1 1 2 1 1 1 0 1 0 2 1 1 0 2 0 0 1 1 2 1 1 1 2 0 2 0 1 1 1 2 1 0 1 1 1 2 0 1 1 1 0 0 1 1 1 0 1 2 1 1 2 1 1 1 1 2 1 0 1 0 0 1 2 2 2 0 0 1 2 0 1 1 1 1 0 0 2 0 0 1 0 0 1 1 2 1 1 2 1 2 1 0 1 1 1 2 1 1 1 1 0 1 1 2 0 0 0 2 2 0 0 0 2 0 2 0 0 0 0 2 0 2 2 2 2 2 0 2 0 2 0 0 2 0 2 0 0 0 2 0 2 2 0 2 0 2 2 0 2 1 1 0 0 1 2 0 1 1 0 1 0 0 1 0 1 0 1 2 1 0 1 0 2 1 1 0 0 1 0 2 2 0 1 2 1 1 1 0 0 1 0 2 0 1 1 2 2 1 0 1 1 0 1 0 1 0 1 2 1 1 0 1 1 1 2 2 1 2 0 2 1 0 1 1 1 0 0 2 1 2 2 1 1 1 1 1 2 1 2 2 2 0 2 0 1 1 0 1 1 1 1 2 1 0 1 2 1 1 1 2 0 1 1 0 2 1 1 0 2 2 2 0 0 1 2 0 1 1 1 1 1 1 1 2 2 0 0 1 1 0 1 2 0 1 0 2 1 0 0 0 1 1 1 1 1 0 1 2 1 0 1 1 0 1 1 1 2 2 0 1 1 1 0 1 1 1 1 1 2 1 0 1 1 1 1 1 1 1 0 1 0 0 1 2 0 2 1 2 1 0 1 2 1 1 1 1 0 0 1 0 0 1 2 1 2 1 0 1 1 1 0 1 1 0 2 0 1 1 0 2 1 0 0 0 2 2 1 1 1 1 2 2 0 1 2 1 0 1 1 2 1 1 1 1 2 1 0 1 1 1 1 1 1 1 1 2 2 2 0 1 0 2 0 0 0 1 1 2 1 2 1 2 0 1 1 1 1 2 2 1 2 2 2 1 1 1 0 1 1 1 1 1 1 1 2 0 1 1 1 0 1 0 1 1 2 1 0 1 1 1 1 1 1 1 2 1 1 1 0 2 1 1 1 1 1 2 1 2 0 2 1 1 1 1 1 0 2 2 0 1 1 1 1 1 1 1 0 0 0 1 0 1 0 1 1 1 0 0 2 1 1 0 1 0 1 1 2 0 2 0 2 2 2 0 0 2 2 0 0 2 2 2 2 2 2 2 0 1 1 1 1 2 2 2 1 2 1 1 1 1 1 0 1 1 0 1 1 1 1 2 1 0 1 2 1 1 0 0 1 1 0 1 0 1 1 1 1 1 1 1 1 2 1 1 1 1 2 0 2 1 1 2 2 2 2 0 0 0 0 2 2 2 0 2 2 0 2 0 0 2 0 2 0 0 0 2 0 2 0 2 2 0 0 2 0 0 2 0 2 0 2 2 0 2 0 0 1 2 2 1 2 1 2 2 1 1 1 2 1 2 0 2 1 1 1 1 0 2 0 1 0 1 2 0 0 1 2 2 1 0 1 1 0 2 0 2 1 1 2 1 0 2 1 2 0 0 0 2 2 2 1 2 1 2 1 2 1 2 1 1 2 2 1 1 0 0 0 2 1 1 0 1 1 2 2 1 2 0 1 0 2 2 1 1 1 1 1 2 2 1 0 1 1 2 0 1 2 2 1 1 2 1 1 1 1 2 0 1 0 0 2 0 0 0 2 2 0 2 0 0 2 0 2 0 0 2 0 2 2 2 2 2 2 0 2 0 2 0 0 2 0 0 0 0 0 2 0 0 2 0 0 0 0 2 2 0 0 2 2 2 2 2 0 0 2 0 2 0 0 2 0 0 1 2 1 0 0 0 0 2 0 2 0 0 0 2 2 0 2 0 0 2 0 0 2 2 2 0 2 0 2 0 2 2 0 0 2 0 0 0 0 0 2 0 2 0 0 1 1 0 2 1 1
 11 3.013235092000000 4.901611328000000
 2 1 2 0 1 0 2 1 1 1 1 1 2 2 0 0 0 2 0 0 0 2 0 0 0 0 0 2 0 0 0 2 2 1 1 2 1 1 1 1 1 0 0 1 2 1 2 2 1 2 1 0 1 1 2 1 1 1 1 1 1 1 0 0 1 1 0 0 2 1 1 1 0 2 1 2 1 1 1 1 1 1 1 1 1 0 2 2 1 1 2 2 0 0 1 1 1 2 1 0 2 1 1 0 1 2 2 1 1 1 1 2 0 0 1 1 1 2 1 2 2 1 0 1 1 1 1 2 0 0 1 1 1 2 0 1 1 1 1 0 1 1 1 1 2 1 2 2 0 0 2 1 1 1 1 2 0 1 2 0 2 2 1 1 1 1 1 2 0 0 0 1 1 2 1 2 1 1 1 1 1 1 0 1 2 1 0 0 1 1 1 0 2 2 1 1 2 1 2 1 0 1 1 1 2 1 2 1 1 0 2 2 0 2 0 0 2 0 0 2 0 0 2 2 2 2 0 0 2 0 2 0 2 1 1 1 1 0 1 0 1 1 2 1 0 0 1 1 1 2 0 2 2 2 1 2 2 1 1 1 2 0 0 2 0 1 2 0 1 2 1 1 0 1 1 1 2 1 0 1 2 1 2 1 2 1 0 0 0 1 1 1 1 2 0 0 1 1 2 1 1 2 1 2 1 1 1 0 1 2 1 1 1 1 2 1 1 2 1 0 1 1 1 0 1 0 2 1 0 2 1 2 1 1 1 1 2 0 1 1 1 1 0 1 2 1 0 1 1 1 2 1 1 2 1 1 2 1 1 1 1 2 1 0 2 1 1 1 0 2 2 1 2 2 0 1 2 1 1 2 0 2 2 0 1 2 1 2 1 2 1 0 0 2 2 2 2 2 2 2 2 2 0 2 2 0 0 2 0 2 0 0 2 0 2 2 0 2 2 2 2 2 2 0 0 0 2 0 2 2 2 2 1 2 0 1 0 1 2 2 1 0 2 0 0 1 1 2 2 1 2 1 1 1 1 1 1 2 1 1 2 1 1 1 0 1 2 1 2 1 1 1 1 1 1 1 2 2 2 2 0 0 2 2 2 0 2 2 2 0 0 0 2 0 0 0 2 2 2 2 0 2 0 2 2 2 2 2 2 0 0 0 2 2 2 2 2 2 2 2 2 0 2 2 2 2 0 2 0 2 2 2 1 1 2 1 1 2 1 2 0 1 0 2 1 2 2 1 0 1 1 2 2 0 1 1 2 0 1 1 1 1 2 1 1 1 1 2 1 0 2 1 1 0 1 1 1 0 1 1 2 1 0 1 1 1 1 1 1 2 2 1 2 2 1 2 1 1 1 1 0 2 1 1 1 1 2 2 1 1 1 1 1 0 1 1 0 0 0 1 2 1 1 2 0 1 1 2 2 0 1 1 1 1 0 1 1 0 1 1 1 1 0 1 2 2 0 2 1 1 1 1 1 2 1 1 0 1 2 1 0 0 2 0 1 2 1 1 1 2 0 0 1 1 1 2 1 2 1 2 1 1 2 1 0 1 0 0 0 1 1 1 1 2 0 0 0 1 2 0 2 1 1 1 1 1 0 2 1 0 2 1 1 1 2 1 1 0 0 2 0 2 1 1 1 0 0 2 1 1 1 0 1 2 1 1 1 2 1 1 0 1 1 1 0 1 1 1 1 2 2 1 1 2 1 1 2 2 0 2 2 2 0 2 0 0 2 2 1 1 1 1 2 1 1 0 1 1 2 1 1 0 1 0 2 0 2 1 1 0 1 2 2 1 1 0 1 1 2 2 0 0 1 1 2 1 1 0 2 0 1 0 2 0 1 0 2 1 2 2 1 1 1 1 0 1 2 2 1 0 0 1 2 2 1 0 2 2 1 0 0 2 1 1 0 1 2 0 2 1 1 1 0 0 2 1 0 0 0 2 0 0 1 1 1 1 1 0 2 1 1 1 1 1 1 2 2 1 2 1 0 1 1 0 0 1 1 1 1 1 1 0 1 1 1 0 2 1 2 1 1 2 1 0 2 1 0 1 0 1 1 1 2 2 2 1 1 0 0 2 1 1 1 2 1 0 0 1 2 1 2 1 1 0 1 1 2 1 0 2 1 1 1 1 1 0 1 1 1 1 1 1 1 1 0 1 1 1 1 2 2 0 1 1 0 1 2 1 2 2 1 1 2 0 2 0 1 1 0 1 1 1 1 2 1 1 1 1 2 2 1 1 1 1 1 1 1 1 1 2 1 0 1 0 1 2 1 0 1 1 1 0 1 1 1 0 0 1 1 1 0 0 0 0 1 2 0 1 0 0 2 1 0 2 0 0 0 1 0 1 0 1 1 1 2 0 2 1 1 1 1 1 1 2 2 0 1 1 1 2 1 0 1 0 0 2 2 1 2 1 1 0 0 2 2 2 2 1 1 2 2 1 1 1 1 1 1 1 0 1 0 1 0 2 1 1 2 2 2 0 0 2 2 2 2 0 2 2 2 2 2 2 2 2 0 0 0 2 0 0 2 2 0 0 0 2 2 2 2 1 0 2 1 1 1 1 2 1 1 1 1 2 1 1 2 1 1 2 0 1 1 1 2 1 0 2 2 1 1 1 1 0 0 0 1 1 0 2 1 1 1 1 2 0 1 1 1 1 1 0 2 2 0 1 1 0 0 1 2 1 1 0 1 2 1 2 1 1 2 0 0 1 1 1 2 2 0 0 0 0 0 2 2 1 2 2 0 1 2 1 0 0 1 1 0 2 0 0 1 0 0 1 1 1 0 0 0 0 1 2 1 2 2 1 0 1 2 0 1 1 2 0 2 1 1 1 1 1 0 2 1 1 2 1 2 1 2 1 1 1 1 1 0 2 1 1 2 1 0 2 2 0 1 1 1 0 0 2 0 1 1 1 1 1 1 1 1 1 1 0 1 0 0 2 1 1 0 1 0 1 1 0 1 0 2 1 2 2 2 0 2 1 2 0 2 1 1 1 0 0 2 0 0 0 2 0 0 1 2 2 1 0 1 2 1 2 1 0 0 1 0 1 1 0 1 1 2 0 1 1 1 1 1 1 1 1 1 0 0 2 1 0 0 0 1 1 1 2 2 2 0 2 2 2 2 0 0 0 0 0 2 2 2 0 0 0 2 0 2 0 0 0 2 2 0 0 0 0 1 1 0 2 1 1 1 1 1 1 1 0 0 1 2 0 2 0 1 0 2 1 1 0 2 2 0 2 2 0 2 2 0 2 2 0 0 0 1 1 1 2 1 2 1 1 1 1 0 1 2 1 1 0 0 2 2 2 0 0 2 2 0 2 2 2 2 2 0 2 0 0 0 0 0 0 0 2 0 2 0 0 0 0 2 0 2 2 2 2 0 2 2 2 2 0 2 2 2 0 0 2 2 0 2 0 0 2 0 2 1 2 0 1 1 0 0 1 2 0 1 2 1 2 1 1 1 1 0 1 2 1 1 2 1 0 2 1 1 1 1 2 1 1 1 1 2 1 1 1 1 0 1 0 0 1 1 2 1 1 2 1 2 0 1 1 1 0 1 1 1 1 2 0 0 2 1 1 1 2 1 1 0 1 2 2 1 2 0 1 1 2 1 1 0 1 2 1 2 1 0 2 2 2 0 0 2 2 0 2 2 0 2 2 0 0 2 2 2 0 2 0 2 2 0 2 0 2 0 0 0 0 0 0 0 2 0 0 2 2 0 0 0 0 2 0 0 2 0 2 0 0 2 2 2 2 0 0 0 2 2 0 2 2 2 2 2 2 0 0 0 0 0 2 2 0 2 0 0 0 2 0 2 2 2 2 0 0 0 2 2 0 0 0 2 0 0 2 2 2 2 1 2 2 0 0 1 1 1 2 0 1 1 2 0 1 0 0 1 1 1 0 2 1 1 0 1 2 1 2 1 2 0 0 1 0 1 1 1 2 2 1 1 1 1 0 1 2 1 1 1 1 0 1 1 0 0 0 2 1 1 0 2 2 1 1 2 1 2 1 2 1 2 0 1 2 1 1 1 1 1 1 2 2 1 1 2 1 1 1 1 1 1 2 0 1 1 1 0 0 1 0 1 1 1 1 1 2 0 2 1 2 0 0 1 0 1 0 0 1 2 1 1 0 1 0 1 0 2 1 2 0 1 1 1 2 2 0 0 2 0 1 1 2 2 2 0 1 2 1 1 1 1 1 2 0 2 0 2 0 2 0 2 0 0 0 1 0 0 1 1 1 2 1 1 2 2 2 0 1 1 2 1 1 0 0 1 1 2 0 0 0 1 1 2 0 2 0 2 0 0 1 2 0 1 0 1 1 2 2 1 1 2 0 1 1 1 1 1 0 2 2 1 2 2 2 2 1 0 2 1 2 1 2 1 1 0 1 1 1 1 1 0 1 2 0 1 1 1 1 1 2 2 2 2 1 1 1 2 0 2 2 2 1 1 2 1 1 0 2 0 1 1 2 1 1 1 1 0 0 1 1 2 2 1 1 0 1 2 0 1 1 1 2 0 0 2 1 2 2 1 1 2 2 0 0 1 1 2 2 0 1 2 1 1 1 2 1 1 2 1 1 1 0 1 2 1 2 0 2 1 0 2 2 1 0 0 2 2 2 0 2 0 0 0 0 0 2 2 2 2 2 2 2 0 2 0 0 1 2 1 1 1 1 0 1 1 1 1 0 0 1 0 0 2 2 2 0 0 2 0 0 2 2 2 0 0 2 0 0 0 2 0 2 0 0 2 2 0 0 0 0 2 2 0 0 0 2 0 0 0 2 0 2 2 2 0 0 2 2 0 0 2 0 0 0 2 2 2 1 0 2 1 2 1 0 2 1 0 2 1 1 0 0 2 0 1 2 2 2 2 1 1 1 0 1 0 2 1 2 0 1 1 2 0 0 0 0 1 1 1 0 1 2 1 1 1 0 2 2 0 1 0 1 1 2 1 2 1 2 1 1 1 1 0 1 2 1 1 1 0 2 1 2 1 0 1 1 1 0 1 1 1 2 1 2 1 2 0 1 2 2 1 1 0 1 0 0 1 1 2 0 2 1 1 1 1 0 1 2 0 2 2 0 1 1 0 0 2 0 2 1 2 2 1 0 2 2 2 1 1 1 1 2 1 2 0 0 2 2 0 2 2 2 0 0 2 2 2 0 2 0 0 0 2 0 2 2 2 2 2 0 2 0 0 0 2 2 2 0 0 0 2 2 2 0 1 0 0 1 1 1 2 1 1 1 2 1 1 1 0 0 2 1 2 1 1 1 0 0 2 0 0 1 0 1 1 1 1 2 1 1 1 2 1 0 1 1 1 1 1 0 2 2 0 0 1 2 1 2 1 0 0 1 1 2 1 1 1 1 1 1 0 1 0 1 1 1 1 1 1 1 2 1 2 0 2 0 0 1 1 1 2 0 2 1 1 1 2 2 0 1 1 0 0 1 2 2 2 1 2 1 1 2 2 1 1 2 1 1 0 1 2 2 0 0 0 0 1 2 0 1 2 2 2 1 0 2 1 0 1 2 1 0 1 1 0 0 1 1 1 1 1 0 2 0 1 1 1 1 0 1 0 2 0 0 1 1 1 1 2 1 2 0 1 1 1 1 1 2 1 0 1 0 2 1 1 2 1 1 1 2 0 1 1 0 1 2 1 0 0 0 2 1 0 0 1 1 1 1 1 1 1 2 0 0 1 2 0 1 2 1 0 1 1 1 1 0 1 1 1 2 1 1 1 0 1 2 1 0 1 1 0 0 1 1 1 0 1 1 2 1 1 0 2 1 1 1 2 1 0 2 1 2 1 1 2 1 1 1 0 1 0 0 1 0 1 2 2 1 0 1 2 1 1 1 1 1 0 1 1 1 0 1 2 1 1 1 0 1 0 2 2 0 2 2 2 1 1 1 1 2 1 1 2 2 1 1 0 1 0 1 1 1 1 1 1 1 2 0 0 0 2 0 2 0 0 0 2 2 0 0 2 2 2 2 0 2 0 2 2 2 0 0 2 0 2 2 2 2 1 1 1 2 1 0 0 2 1 1 1 1 1 2 2 2 1 0 1 2 2 0 0 0 0 0 0 2 2 0 0 0 2 0 2 2 0 0 2 2 0 0 0 0 0 2 0 2 2 0 0 2 1 2 1 1 1 1 1 1 1 0 0 0 1 0 2 2 0 2 2 1 1 0 1 2 1 0 2 1 2 1 1 1 1 2 2 0 0 0 1 0 0 2 1 1 1 2 2 0 2 0 0 0 0 2 1 0 1 2 1 1 1 1 1 1 1 2 1 1 0 2 0 2 2 2 0 2 2 0 2 2 2 0 2 2 2 0 0 2 2 0 2 0 2 0 0 2 2 0 0 0 2 0 2 2 0 0 2 0 2 2 2 0 0 2 2 0 2 0 2 2 0 2 0 0 0 2 1 1 2 1 1 0 2 2 1 1 1 1 1 2 0 1 1 1 0 0 0 2 2 1 1 2 0 2 0 1 0 1 0 0 1 1 0 1 1 1 1 0 1 2 2 2 1 2 1 1 1 0 1 1 1 0 1 1 2 1 1 1 1 1 1 2 0 2 0 0 1 2 0 1 2 2 1 1 2 1 2 1 1 0 1 2 0 1 0 2 2 2 1 1 2 1 1 2 1 1 1 1 0 1 2 0 1 2 0 1 2 1 2 0 1 2 0 1 1 0 0 1 1 0 1 1 2 1 1 0 0 1 2 2 0 2 1 0 2 2 2 2 0 0 2 0 2 2 2 2 2 0 0 2 2 2 2 2 0 0 0 0 0 2 2 2 0 0 2 2 2 2 0 0 0 2 0 2 0 0 2 2 0 2 0 2 2 0 0 2 2 2 2 2 2 2 2 0 0 2 0 2 2 0 2 0 0 0 2 0 2 2 0 2 2 0 2 0 2 2 0 0 2 2 2 0 0 0 2 2 0 2 2 2 0 2 2 0 2 0 0 2 2 0 0 2 0 0 0 0 0 0 0 0 0 2 0 0 0 0 2 0 2 2 2 0 0 2 0 2 2 0 0 2 0 0 2 0 0 0 2 0 2 2 2 2 2 0 2 2 1 1 2 0 2 0 2 2 2 0 0 2 2 0 2 2 0 2 2 0 1 0 1 1 0 2 1 1 0 1 1 2 1 1 2 2 1 2 2 1 1 1 2 1 2 2 0 0 0 0 2 1 1 2 2 1 2 2 2 1 2 2 1 1 1 0 1 2 1 2 0 2 0 0 2 0 0 0 0 2 0 1 2 0 1 1 1 1 1 0 1 2 0 1 0 1 2 1 1 1 2 2 0 1 2 1 2 1 0 1 1 2 1 1 1 0 2 2 0 0 0 1 0 1 2 1 0 1 1 2 1 1 0 1 0 1 2 0 0 0 2 1 1 2 2 0 1 2 1 1 1 0 0 1 0 2 1 0 2 2 1 1 1 2 1 1 2 2 2 2 2 1 1 2 2 2 0 1 0 2 0 1 2 1 1 0 1 1 2 2 1 1 1 1 0 1 1 1 2 2 0 0 0 1 0 0 2 1 1 1 2 0 0 1 1 1 1 2 0 0 0 0 1 1 1 0 0 1 1 2 1 0 1 1 0 1 0 1 1 2 1 2 1 0 1 2 1 1 1 1 2 1 1 0 2 1 2 2 1 1 2 0 1 1 2 1 1 2 1 1 0 0 0 1 2 2 1 1 1 0 0 1 0 1 2 1 1 2 0 0 1 1 2 0 2 0 2 1 1 1 1 1 2 1 1 2 2 1 1 1 1 1 0 1 2 0 1 1 1 2 1 0 1 0 1 2 2 0 1 2 1 1 2 1 2 0 0 2 0 0 2 0 0 2 2 0 2 0 2 0 1 2 1 2 1 0 1 1 1 1 0 1 1 1 2 2 1 2 0 0 1 1 0 1 1 1 0 2 1 0 0 1 2 0 0 1 1 1 1 1 1 2 2 1 2 1 0 2 2 2 2 0 0 2 2 2 2 2 0 2 2 0 0 0 1 2 1 1 1 2 1 0 1 1 1 2 1 2 1 2 2 0 1 0 0 1 1 1 1 2 1 2 0 1 1 1 2 1 0 0 0 1 0 1 2 0 1 0 2 1 1 0 1 0 0 1 1 1 0 1 1 1 2 1 1 1 1 1 1 1 1 1 0 0 1 1 2 2 2 1 1 0 1 1 2 0 0 1 0 1 1 2 1 0 1 1 1 0 1 0 2 0 1 1 1 0 1 1 2 0 1 0 0 1 1 1 2 0 1 1 1 2 1 1 1 1 1 1 1 1 1 1 1 0 1 2 1 1 0 1 2 0 2 1 2 2 1 0 0 1 0 0 0 2 2 2 1 2 2 2 1 1 1 0 1 2 1 2 2 0 2 0 1 1 2 1 2 1 1 0 0 2 0 2 1 1 2 1 2 1 0 1 2 1 0 2 0 1 1 1 1 0 1 1 0 2 1 1 1 1 0 0 0 2 0 1 1 1 0 0 2 1 2 1 1 1 0 1 0 0 1 1 0 0 2 0 2 2 2 0 0 0 0 0 2 0 0 0 2 2 0 0 0 0 0 0 0 2 2 0 0 2 2 0 2 0 2 2 0 2 2 2 2 0 2 0 0 2 0 0 1 1 0 0 0 1 2 1 1 1 1 0 1 2 1 1 1 1 1 1 2 2 2 1 0 2 0 1 0 0 2 2 0 2 0 2 0 2 2 2 2 2 1 2 2 1 2 1 2 0 2 2 0 1 1 2 1 1 1 1 1 0 0 2 1 2 1 2 1 2 1 1 1 1 0 2 2 2 1 1 0 0 0 0 0 0 0 0 1 1 2 1 0 2 1 1 1 2 2 1 2 0 1 0 0 1 2 1 1 2 1 1 0 0 1 1 0 2 1 1 1 1 1 1 1 1 0 1 1 0 2 1 1 1 1 1 0 0 2 2 0 2 0 1 2 0 2 2 1 2 1 0 1 2 2 0 0 0 1 2 1 1 1 2 1 1 2 1 2 0 1 2 0 2 1 0 1 0 1 2 0 2 0 1 1 1 1 0 1 2 2 1 2 1 0 1 1 1 2 0 1 1 1 1 1 1 0 2 1 1 1 2 2 2 2 0 1 2 2 1 2 0 1 1 1 2 2 1 1 1 1 2 1 0 2 0 0 0 0 2 0 0 0 2 2 2 0 0 2 0 2 2 2 0 0 2 0 0 0 2 0 0 0 2 2 2 0 2 0 2 2 0 2 0 0 0 0 0 0 2 0 2 2 0 2 2 0 2 2 2 2 0 2 1 2 0 1 2 1 0 1 1 1 0 2 0 2 1 1 1 1 1 2 2 0 1 1 2 1 0 2 1 2 1 1 1 1 1 1 1 1 1 2 2 2 0 1 1 0 1 1 2 2 0 1 2 1 1 2 0 0 1 2 1 1 1 1 1 2 1 1 1 1 2 1 2 1 1 1 2 1 2 0 2 0 1 1 0 0 0 0 0 0 0 0 2 2 0 2 0 0 2 2 0 0 0 0 2 2 0 0 2 0 2 0 0 2 2 0 0 0 0 2 0 0 0 0 0 2 2 2 0 0 0 2 0 0 2 2 2 0 0 2 2 2 2 0 0 2 0 0 2 2 1 2 0 2 1 1 1 0 2 1 1 2 1 1 1 0 1 0 0 2 2 0 0 1 1 1 1 2 1 0 2 0 0 2 1 0 1 2 1 1 1 0 1 0 1 1 1 0 2 0 0 0 0 2 2 2 0 2 0 2 0 2 2 2 0 2 2 2 2 2 0 2 0 2 0 2 0 2 0 0 0 0 2 2 1 2 0 0 1 1 1 2 2 0 2 1 1 1 0 1 0 2 0 1 1 0 0 1 1 2 2 1 2 1 1 0 1 0 0 1 0 0 1 1 2 1 0 1 2 1 0 0 1 1 1 0 1 2 0 1 1 1 2 0 0 1 0 0 1 0 1 1 1 0 1 1 2 2 1 2 1 1 0 1 0 1 2 2 1 0 0 1 0 1 1 1 2 1 1 2 2 1 1 0 1 2 1 2 1 2 2 1 0 2 1 1 2 1 1 2 1 1 0 0 1 1 1 1 1 2 2 1 1 1 0 1 1 1 0 2 1 2 0 2 0 0 1 1 1 0 1 0 1 1 2 1 0 1 1 2 1 2 1 1 0 0 0 2 0 1 1 1 2 2 2 2 2 0 0 0 2 0 0 2 2 0 2 2 0 2 0 2 2 0 0 2 2 0 1 2 0 2 1 0 1 2 2 2 1 1 1 2 1 1 2 1 1 1 0 1 0 1 2 0 0 1 2 0 1 1 1 1 0 2 1 1 0 1 0 2 1 1 1 1 0 2 1 1 0 0 0 2 1 1 1 0 1 1 1 0 0 1 1 1 0 1 1 1 1 2 1 0 1 1 1 1 1 1 1 2 2 1 2 1 1 1 1 1 2 1 1 2 1 2 1 2 1 2 1 1 0 0 0 1 1 1 2 0 0 1 2 1 2 2 1 2 2 2 1 1 1 0 0 1 0 2 1 2 0 2 1 1 0 0 1 1 2 0 2 0 2 0 0 2 2 1 2 2 2 0 1 2 1 1 0 2 1 0 0 1 2 0 0 1 2 0 0 0 1 2 1 1 1 1 1 1 2 1 1 2 1 2 1 2 1 1 1 1 0 1 2 2 1 1 0 0 1 2 1 2 2 1 0 1 2 0 2 1 1 1 0 1 1 1 0 1 0 1 1 1 1 1 1 2 2 1 1 2 1 0 1 0 1 0 1 1 1 2 1 1 1 1 1 2 2 1 0 0 1 2 1 2 1 0 1 2 0 0 1 0 1 1 0 2 0 0 1 2 0 1 1 1 1 0 2 1 1 1 1 0 1 1 1 0 0 1 0 0 1 1 1 1 1 2 0 0 0 0 1 2 1 1 0 1 2 0 1 0 2 2 2 0 1 1 2 0 0 1 1 1 1 0 0 1 0 2 0 2 2 2 2 2 0 2 0 2 2 0 2 2 0 2 0 0 2 0 2 0 1 0 1 1 2 0 1 2 2 0 0 2 2 1 0 1 0 0 2 1 2 1 1 0 1 0 0 1 2 0 1 1 0 2 0 1 1 0 0 2 2 1 2 1 1 2 1 1 0 2 1 1 1 1 1 2 1 1 1 1 0 0 1 2 1 2 1 0 1 2 2 2 2 1 1 1 1 1 2 0 1 1 0 1 1 1 1 1 1 1 0 1 1 1 2 1 1 2 2 1 1 1 0 0 0 1 1 2 2 1 1 0 0 1 2 1 2 0 0 1 1 1 1 1 0 1 1 1 1 2 1 0 2 2 1 0 1 1 0 2 1 2 2 0 0 0 1 1 1 0 2 2 2 2 0 0 2 0 2 0 0 0 2 2 0 0 0 2 2 2 2 1 1 2 1 1 2 0 0 1 2 0 0 2 1 2 1 0 2 2 1 0 2 0 1 2 1 1 0 2 0 0 1 1 2 1 1 1 2 2 1 2 1 2 2 1 1 0 1 0 1 1 1 2 1 1 2 0 1 0 1 1 0 0 2 0 2 0 2 0 0 2 2 0 0 0 0 0 0 2 0 1 1 1 1 1 0 2 2 0 1 1 1 1 0 0 0 1 1 1 1 0 2 0 0 0 1 0 0 1 0 2 2 1 2 2 1 2 2 1 0 0 1 1 1 1 1 0 2 1 1 1 0 1 2 0 1 1 2 0 2 2 0 1 0 1 1 0 1 1 2 2 0 0 0 0 0 2 2 0 2 0 0 2 0 2 0 0 0 0 2 2 2 2 0 2 2 2 0 2 2 2 0 2 2 2 0 2 2 0 1 0 1 2 1 0 0 0 1 0 0 0 0 0 2 2 2 0 0 0 0 0 2 0 0 2 0 0 2 0 0 0 2 0 0 0 2 0 0 0 2 0 0 2 2 2 2 2 2 2 0 2 0 2 0 2 0 2 0 0 2 0 2 0 2 0 2 2 2 2 2 2 0 2 1 0 0 1 0 1 1 1 0 2 1 0 1 1 2 2 2 1 1 1 1 0 0 0 0 2 0 2 0 0 0 2 0 2 0 0 1 0 0 0 2 0 2 0 0 0 0 0 2 2 2 1 1 2 2 0 0 2 2 0 1 2 1 1 1 1 1 2 1 2 1 1 2 1 1 1 0 2 1 2 1 1 1 1 0 2 1 0 1 1 1 2 1 0 2 2 0 2 0 0 0 2 0 2 0 2 2 0 2 1 1 1 1 2 1 1 1 0 2 0 2 2 2 0 0 0 0 1 2 1 2 2 2 2 1 0 1 1 0 1 1 1 1 1 1 1 1 1 1 1 1 2 1 2 1 1 0 2 1 2 0 1 2 2 2 1 2 1 0 2 1 1 2 1 0 2 1 1 1 1 1 1 1 2 2 0 1 0 0 2 1 1 1 1 0 1 2 1 1 2 1 0 0 1 1 1 1 2 1 0 1 2 0 2 2 0 2 0 0 0 2 0 2 2 2 0 2 0 2 1 1 2 2 0 0 1 0 0 1 2 1 0 2 0 2 2 2 0 2 0 0 0 2 1 0 0 1 2 1 1 2 1 0 1 1 2 0 1 2 2 1 1 2 1 1 1 1 2 0 1 0 0 2 0 0 0 2 2 0 2 0 0 2 0 2 0 0 2 0 2 2 2 2 2 2 0 2 0 2 0 0 2 0 0 0 1 0 2 0 0 1 1 1 1 0 1 2 0 1 2 2 2 2 2 1 0 1 0 2 0 0 2 0 0 1 2 1 0 1 1 1 2 0 2 1 0 1 2 1 0 1 0 0 2 1 0 1 2 1 1 1 1 1 0 1 2 0 1 1 0 1 0 0 0 1 2 2 1 1 2 1 1 2 2 2
 12 2.251222611000000 -0.2611557250000000
 1 0 1 0 2 0 1 1 1 0 1 2 2 1 0 0 1 1 0 1 0 2 1 0 0 0 0 2 1 0 1 1 1 2 1 1 1 1 1 1 1 0 1 0 1 1 1 2 0 2 0 1 2 0 1 2 1 1 1 1 1 0 0 0 1 1 0 0 2 1 1 1 0 2 1 2 1 1 1 1 1 1 0 1 1 0 2 2 1 1 2 2 0 0 1 1 1 2 1 0 2 1 1 0 1 2 2 1 1 1 1 2 0 0 1 1 2 2 1 2 2 1 0 1 1 1 1 2 0 0 1 1 1 2 0 1 1 1 1 0 1 2 2 2 2 0 2 2 0 0 1 2 1 1 1 2 1 2 1 0 2 2 1 1 1 1 1 2 0 0 0 1 1 2 1 2 1 1 1 1 1 1 0 1 1 1 0 0 2 0 2 1 2 2 2 0 2 0 2 2 0 2 2 0 2 0 2 0 2 0 1 2 0 2 0 0 1 0 0 1 0 0 2 1 1 2 1 0 1 1 1 1 1 0 1 0 1 1 1 1 2 1 2 1 1 1 2 0 1 2 1 1 0 2 0 0 2 0 2 2 2 0 0 0 2 0 2 2 2 0 0 0 2 2 0 2 2 2 0 2 2 2 2 2 0 2 2 0 2 2 0 0 0 0 0 0 2 0 2 1 1 1 1 1 0 1 1 1 0 2 0 0 2 0 1 1 1 1 1 1 1 1 0 1 1 0 2 1 0 2 1 2 1 0 0 0 1 0 0 2 2 2 0 1 1 0 0 0 2 0 1 0 1 1 1 1 2 1 1 1 1 1 0 0 2 1 1 1 0 2 2 1 2 1 0 1 1 2 1 1 0 2 1 1 0 2 2 2 1 2 1 1 0 1 1 1 1 0 1 1 1 2 1 1 2 0 0 1 1 1 0 1 2 1 2 2 0 2 2 1 2 1 2 1 1 0 2 1 2 2 2 2 2 2 1 0 1 1 1 2 2 0 1 0 1 2 0 2 1 1 1 0 2 1 2 2 2 2 0 0 2 0 2 0 0 0 2 2 2 2 0 0 0 0 0 2 2 2 2 0 2 2 0 2 2 0 0 2 0 1 1 1 2 1 0 1 2 2 2 2 1 2 0 1 0 1 0 2 0 0 1 1 1 0 1 1 1 2 1 1 2 1 0 1 0 0 2 0 2 1 0 2 0 1 2 1 1 2 1 2 0 1 0 2 1 2 1 1 1 2 1 1 2 1 2 0 2 0 1 0 1 1 2 0 1 1 2 1 2 0 1 1 1 0 2 1 1 1 1 1 1 1 1 1 2 2 0 0 2 2 2 2 1 1 1 2 0 1 1 1 1 1 2 1 1 0 2 0 2 1 1 1 0 1 1 2 0 0 1 1 2 0 1 2 0 0 0 2 1 1 1 0 0 2 0 2 1 0 1 0 2 1 0 0 0 0 1 0 1 2 0 1 1 1 2 2 1 1 1 1 0 0 2 0 2 1 0 1 2 2 0 1 2 0 1 2 1 2 2 0 0 0 1 1 1 2 2 2 0 1 1 2 1 0 0 0 1 0 0 1 1 1 1 1 2 1 1 2 2 1 2 2 0 1 1 1 2 1 0 2 0 2 1 0 1 1 1 2 0 1 1 0 1 2 1 1 0 2 0 2 0 2 2 2 0 2 0 0 2 2 2 0 2 2 2 0 2 2 2 2 2 0 0 0 0 2 0 2 2 0 0 2 0 2 2 1 2 1 1 1 1 2 1 1 1 1 2 1 2 2 0 2 1 2 1 2 1 1 1 1 1 1 2 0 0 1 2 2 1 0 1 1 2 0 2 0 0 0 1 2 1 1 1 1 1 2 1 1 1 1 0 0 2 2 1 0 1 1 1 1 0 1 1 0 0 1 2 1 2 1 1 0 0 1 2 1 1 2 1 2 0 1 1 0 1 0 1 1 2 1 2 2 1 1 1 1 1 2 1 0 0 1 0 0 1 1 2 1 2 1 0 0 2 1 1 0 1 0 1 1 2 2 1 0 2 0 1 0 0 1 2 0 1 1 2 0 0 0 1 1 1 1 1 2 1 1 0 1 1 1 1 1 2 0 0 0 2 0 1 2 2 2 2 1 1 1 1 0 0 1 2 0 0 0 2 0 0 0 0 2 0 1 2 1 1 2 0 1 1 1 1 2 0 1 0 0 0 2 0 2 2 0 0 2 0 0 0 2 2 2 2 2 2 2 0 2 2 2 2 1 0 0 1 0 2 2 2 0 0 0 0 0 2 2 0 0 0 2 1 2 1 0 0 1 1 1 0 2 0 1 2 2 0 1 1 0 1 0 1 1 1 1 1 0 1 0 2 0 1 1 1 1 1 2 2 0 1 0 1 1 0 0 2 0 0 2 1 0 2 1 2 1 0 1 1 0 0 1 1 2 2 2 1 2 2 1 0 0 1 2 0 1 0 2 1 1 2 2 2 0 0 2 2 2 2 0 2 2 2 2 2 2 2 2 0 0 0 2 0 0 2 2 0 0 0 2 2 2 2 1 0 2 1 1 1 0 2 2 1 1 0 1 2 1 1 1 1 2 0 0 0 2 1 1 0 1 1 1 2 0 1 1 1 2 1 2 1 1 2 1 1 1 0 1 0 0 0 1 0 1 2 2 1 1 1 1 1 1 1 1 1 1 1 1 2 1 1 1 1 0 1 0 1 0 1 1 1 1 1 1 1 2 1 1 2 2 0 1 2 1 0 1 0 0 1 2 0 1 2 1 0 1 2 0 1 0 1 0 1 1 0 1 2 2 0 0 1 0 2 1 2 1 2 0 1 2 1 2 1 2 1 1 2 0 1 1 2 1 1 1 1 1 1 1 1 0 2 0 0 2 2 1 0 1 1 1 0 1 0 1 1 0 1 2 1 1 1 2 0 1 0 0 1 1 1 1 1 1 1 2 1 1 2 0 1 2 1 1 2 1 1 2 1 1 1 2 1 0 0 0 2 1 1 1 1 0 0 1 1 1 2 0 1 2 1 1 1 0 0 1 0 1 0 0 2 0 1 1 2 2 2 1 1 1 1 2 2 1 1 2 1 1 0 1 0 1 1 1 1 1 1 1 2 1 2 0 1 1 0 0 2 2 2 0 0 1 2 1 1 0 1 0 1 2 0 1 1 1 0 1 1 1 1 2 0 0 1 2 2 1 0 2 1 0 2 0 1 1 1 1 0 1 2 1 0 1 2 1 1 1 0 1 2 1 0 1 2 0 0 1 0 2 0 2 2 0 1 1 1 1 1 0 1 2 1 1 1 1 1 2 1 2 1 2 2 2 1 1 1 0 1 0 0 1 1 1 1 2 1 0 1 0 2 1 2 2 2 1 0 1 1 2 2 1 2 2 1 1 2 1 1 2 0 1 1 0 1 1 0 2 1 1 2 0 1 2 2 0 0 1 1 1 1 2 2 1 2 0 0 0 1 1 1 1 2 1 2 1 0 0 0 0 2 1 0 0 0 0 2 0 1 1 1 0 1 1 1 1 2 1 0 1 1 1 1 1 2 1 0 1 2 1 0 1 1 1 0 2 1 1 0 0 1 2 1 2 1 2 0 1 2 1 1 2 1 1 2 1 1 2 1 2 1 0 1 1 1 1 2 1 2 1 1 1 2 2 2 0 1 1 1 1 1 1 1 2 0 0 1 0 1 2 0 2 0 1 2 1 0 0 0 0 2 0 0 2 0 2 0 0 2 2 0 2 1 0 1 1 0 1 0 1 1 2 0 0 1 2 2 0 0 0 2 0 2 0 2 0 2 2 0 2 0 2 1 0 2 2 0 1 2 1 0 1 1 1 1 1 1 1 0 0 2 1 0 2 1 1 2 2 2 0 0 0 0 0 1 2 1 1 0 0 1 1 0 2 1 1 1 1 2 1 1 1 1 1 1 2 2 2 0 2 0 0 1 1 1 1 2 2 1 2 1 1 1 2 1 0 0 2 1 2 2 1 2 1 2 1 1 1 1 1 1 1 0 1 2 1 1 0 0 0 1 1 1 1 1 1 1 1 0 0 2 0 2 2 2 0 2 0 0 2 2 0 2 2 2 0 2 0 2 1 1 0 2 1 1 2 1 0 1 1 0 2 1 1 2 1 1 1 1 1 0 1 1 1 1 1 1 2 0 1 1 2 0 2 1 1 2 1 1 2 1 0 1 1 1 1 0 0 2 2 0 2 0 0 0 0 0 0 2 2 2 2 2 2 2 2 2 1 1 0 0 1 1 0 1 0 1 1 1 1 1 1 0 1 1 1 1 1 0 1 1 1 1 2 2 0 2 1 1 1 2 1 0 2 0 2 0 2 0 1 1 1 0 1 1 0 1 1 0 0 1 1 2 1 2 0 1 0 1 0 2 0 0 2 1 2 1 2 1 1 1 0 1 0 2 0 0 1 1 0 1 1 1 0 0 2 1 1 2 2 0 1 2 2 0 1 1 0 1 1 1 2 1 1 1 1 0 0 2 2 1 0 2 1 2 1 2 0 2 2 1 1 2 0 1 1 0 1 1 1 1 1 2 1 0 0 2 2 1 1 1 2 1 1 1 1 0 0 1 2 1 0 0 1 2 2 1 1 0 1 0 1 1 2 1 1 2 1 2 2 1 1 1 1 1 1 1 0 2 2 1 1 2 1 0 0 1 0 1 1 0 1 1 1 1 1 0 1 1 0 1 1 2 0 1 2 2 2 1 0 2 1 2 1 1 0 0 2 1 1 1 2 1 1 1 1 1 2 1 1 2 0 2 1 2 0 0 2 0 0 0 2 1 1 2 0 1 2 2 1 1 0 2 2 0 2 2 2 0 1 1 1 2 2 1 1 2 1 1 0 1 1 0 1 0 1 0 1 0 1 0 1 0 1 1 1 1 1 1 2 2 2 1 0 1 2 1 1 1 2 2 2 0 2 0 1 1 1 0 1 1 0 2 0 0 2 0 1 2 1 2 0 0 0 2 0 1 1 2 2 0 1 2 1 1 0 1 1 1 0 0 2 1 0 0 2 1 1 1 0 2 2 2 1 0 1 0 1 1 0 0 2 0 0 0 0 0 1 2 2 2 1 2 2 1 2 1 1 1 1 2 1 1 1 1 2 1 1 2 1 1 1 1 2 1 2 0 1 1 1 0 0 1 1 1 1 1 2 0 0 0 2 1 2 1 1 2 0 0 0 1 2 1 1 1 0 2 2 1 1 2 2 1 1 1 1 0 1 2 0 2 2 2 1 1 0 1 1 0 0 1 0 0 0 2 1 0 0 1 1 2 0 0 1 2 0 0 1 1 2 1 1 1 1 0 1 0 1 1 0 2 2 2 2 1 2 2 0 1 0 1 1 1 1 2 1 1 1 2 1 2 0 2 0 0 1 2 1 1 1 2 2 1 1 1 2 1 2 2 1 0 0 2 2 1 0 1 2 2 1 1 2 1 2 2 1 1 1 1 1 0 2 0 2 1 1 2 1 0 0 1 0 1 2 1 1 1 1 2 2 0 2 0 1 1 1 1 2 0 1 0 1 0 1 0 1 1 1 1 1 0 1 0 1 0 1 0 1 1 2 0 2 1 0 2 2 0 0 1 1 1 1 0 1 0 2 2 1 1 2 1 0 1 1 1 0 1 1 1 1 2 2 0 1 1 2 1 1 2 1 1 0 1 2 1 1 1 1 2 0 1 1 1 1 2 1 0 1 2 2 1 2 1 2 1 1 1 1 1 0 0 0 1 1 0 1 2 1 1 1 0 0 1 0 0 0 2 0 2 0 0 2 2 0 0 2 0 2 2 0 0 0 2 0 0 0 2 0 2 0 1 1 2 1 2 0 1 1 2 2 1 1 2 2 2 0 2 0 2 2 0 2 0 2 0 0 2 2 0 0 2 0 0 2 0 2 2 2 0 0 0 2 2 2 0 2 0 0 2 2 2 0 0 0 0 2 2 0 2 0 2 0 0 0 0 2 0 0 0 2 2 2 0 2 2 2 2 2 2 2 0 2 2 2 2 0 2 0 2 0 0 2 2 0 2 0 2 2 0 0 2 0 0 2 1 2 0 0 1 0 1 0 1 2 0 1 0 1 1 2 1 2 2 1 2 1 1 1 1 2 1 1 1 1 1 2 2 2 2 2 2 0 2 0 2 0 0 2 0 2 0 2 0 2 2 0 2 2 0 0 0 2 2 0 0 0 2 0 0 2 0 2 0 2 2 0 2 0 0 0 0 2 2 0 0 2 2 1 2 1 1 1 1 2 1 1 0 2 0 2 2 1 1 2 1 1 1 1 1 0 1 1 2 0 0 1 2 1 1 1 1 1 0 2 1 1 2 0 2 0 0 0 0 2 2 0 2 2 0 2 0 2 1 1 1 0 1 1 0 1 1 0 0 2 1 0 2 1 2 0 2 1 2 1 1 1 0 1 0 0 1 1 0 1 1 2 1 1 1 2 1 2 0 1 1 0 0 1 2 0 1 0 1 1 2 0 1 1 2 0 1 1 1 1 2 0 2 0 2 1 1 1 0 0 1 0 1 1 1 2 0 0 0 2 0 1 0 1 0 1 1 1 1 1 2 0 0 1 0 1 1 2 2 2 1 1 0 0 1 2 1 2 2 0 1 1 2 2 0 1 0 1 1 1 1 2 1 1 1 1 0 1 2 1 1 0 1 0 1 1 2 1 1 0 0 1 1 1 1 2 0 0 1 2 2 1 0 1 2 0 2 2 1 2 2 0 1 2 2 2 1 2 0 1 1 0 1 1 2 2 0 0 2 2 2 2 0 0 0 2 0 2 0 0 2 2 0 2 0 1 2 0 1 1 2 1 2 2 1 1 1 0 0 2 1 1 1 1 2 0 1 0 1 0 2 2 1 2 0 2 0 2 0 0 0 0 0 2 2 2 2 2 0 1 0 1 1 2 1 1 2 0 1 1 1 2 1 1 1 0 2 1 0 1 2 1 0 2 2 1 2 0 2 2 0 1 1 0 1 0 2 0 2 1 1 1 1 1 1 1 1 2 1 1 1 2 0 1 1 1 1 1 1 2 2 0 2 2 0 2 0 2 2 2 2 2 0 1 1 2 1 2 0 0 1 2 1 1 1 1 1 0 1 1 1 1 1 1 1 1 1 2 2 2 1 0 1 1 1 1 1 1 1 1 1 1 0 2 2 1 0 1 2 1 1 1 1 0 1 1 0 2 1 1 0 2 1 0 2 0 1 0 0 1 0 1 1 1 1 2 1 0 2 0 0 2 0 0 0 0 2 0 1 2 2 0 2 0 0 0 2 0 0 2 2 0 0 0 0 0 0 2 2 0 0 2 2 0 0 0 2 2 0 0 2 0 2 2 0 0 2 2 0 0 0 0 0 0 2 2 0 0 2 1 2 0 0 0 0 1 1 1 2 0 1 2 2 1 1 1 1 1 2 2 1 1 1 1 1 1 0 0 2 1 2 1 1 0 1 1 1 0 1 0 1 0 2 1 0 1 1 1 1 2 1 1 1 1 2 1 1 2 0 1 1 1 1 2 1 1 2 1 0 0 0 0 0 1 2 1 1 0 1 1 0 1 0 1 1 0 0 0 0 1 1 1 1 1 1 1 0 2 0 2 2 1 1 1 0 2 1 0 1 2 0 0 2 2 2 2 0 2 0 2 0 0 2 2 2 2 2 2 1 1 1 0 1 2 2 0 1 2 1 0 0 2 2 1 2 1 0 1 2 0 1 1 1 2 1 0 1 1 1 1 1 0 0 1 2 2 2 1 1 2 2 1 2 1 1 2 1 0 1 1 0 1 2 2 1 0 1 0 1 2 2 2 2 2 1 1 0 1 1 1 1 0 1 1 1 0 1 2 1 1 1 1 1 1 1 2 1 1 1 1 1 1 0 1 1 0 1 1 2 0 0 1 1 1 1 2 1 1 2 1 1 2 1 1 1 0 0 1 1 1 1 2 2 2 1 1 0 1 1 2 0 1 0 2 0 2 0 2 1 1 1 1 0 2 0 0 1 1 1 2 1 0 2 1 1 1 2 1 1 1 2 0 2 1 1 1 1 1 1 2 1 1 1 0 1 2 2 1 1 1 2 1 1 1 0 1 1 0 0 0 2 2 1 2 1 2 2 0 1 1 2 0 0 0 2 0 2 0 2 0 1 0 2 2 0 1 0 0 1 2 1 1 0 1 1 1 1 1 2 1 1 2 2 2 1 2 0 0 2 0 0 0 2 2 0 2 2 1 2 1 0 1 1 1 0 0 0 2 2 2 2 0 0 1 0 2 1 1 1 0 2 0 2 2 2 2 0 0 0 1 0 0 0 2 1 2 1 1 1 1 1 0 0 0 1 2 1 2 2 1 1 0 2 1 1 1 2 0 0 0 0 2 1 1 0 2 1 2 1 0 0 1 1 2 0 1 0 0 1 1 1 0 2 2 1 2 2 1 1 1 0 0 0 2 1 1 0 1 0 1 2 1 1 1 2 1 0 1 1 1 0 1 0 0 1 1 2 1 2 0 1 0 1 1 2 1 0 0 2 2 1 0 0 0 0 0 1 2 1 1 1 1 2 1 1 0 1 1 0 2 1 2 1 0 2 0 1 1 0 1 2 2 1 1 1 0 2 1 1 1 1 2 2 1 1 0 1 0 1 1 1 2 1 2 0 2 0 2 0 0 2 2 0 2 0 2 0 2 2 2 1 1 1 2 2 1 2 1 2 0 2 2 0 1 1 2 1 0 0 1 2 2 1 1 2 1 0 0 2 1 0 2 1 2 1 0 1 1 2 1 0 2 1 2 0 2 1 1 0 1 0 1 1 1 2 1 0 2 0 1 0 0 1 1 1 1 2 1 1 1 0 2 1 0 2 1 1 2 1 1 1 1 0 1 1 1 1 1 1 0 1 1 0 0 2 1 1 2 1 1 1 1 2 1 0 1 0 1 1 1 1 2 1 2 1 2 1 0 1 1 2 0 1 2 1 1 2 0 1 0 0 0 2 0 0 0 0 0 2 0 0 2 0 0 0 2 0 0 2 2 0 0 0 2 2 2 0 2 0 0 0 2 2 0 0 0 1 1 1 2 1 1 0 2 2 2 0 0 0 2 2 2 0 2 0 0 0 0 0 2 2 2 2 0 2 0 0 0 0 2 0 1 1 1 2 2 1 1 1 1 2 2 2 1 1 2 1 1 0 1 1 1 1 2 2 2 1 2 1 1 2 0 2 2 1 1 2 0 0 1 1 0 1 1 0 1 1 1 0 1 1 1 1 1 0 2 1 1 0 2 0 1 1 0 1 1 2 1 1 2 0 0 0 1 0 0 1 1 2 1 0 1 1 0 1 2 2 2 2 2 0 0 0 2 2 1 0 1 2 2 1 0 1 0 1 1 1 1 1 1 0 0 1 2 1 1 0 0 2 0 0 0 0 1 1 2 1 2 1 0 1 1 0 1 0 2 0 0 0 0 1 0 0 1 1 1 1 1 1 0 2 1 2 0 2 1 0 1 1 0 0 1 1 1 1 1 2 1 1 1 0 0 1 1 1 1 1 1 1 2 2 1 1 1 0 2 1 1 1 2 0 1 2 1 2 1 0 0 2 0 0 1 2 2 2 0 0 1 1 0 1 1 1 0 1 1 1 0 0 2 1 1 1 1 1 1 0 1 0 1 1 1 1 1 0 0 1 2 1 1 1 1 1 0 0 1 1 0 2 2 1 1 1 0 0 1 1 1 1 0 2 0 1 1 2 2 1 1 0 1 1 2 2 1 2 1 1 0 2 0 2 1 0 0 0 1 0 0 0 2 1 2 2 1 1 1 0 0 1 0 0 2 1 1 0 1 1 1 1 1 0 1 1 2 0 1 0 2 0 1 0 2 1 2 1 1 1 2 1 0 1 1 2 0 0 1 1 1 0 1 1 1 1 2 1 2 1 1 2 0 0 1 2 1 1 2 0 1 2 1 2 2 1 1 1 0 2 0 0 2 2 0 1 1 2 1 1 0 1 1 0 2 0 2 2 2 2 2 0 0 1 1 0 0 2 1 1 0 1 1 1 1 1 0 1 1 2 0 1 2 0 0 2 1 1 1 0 1 1 2 1 1 0 2 1 1 2 1 1 1 0 1 2 0 1 2 1 1 1 0 1 1 1 1 1 2 2 0 2 2 1 2 1 1 1 1 1 2 1 2 1 0 1 1 1 0 2 2 1 2 1 1 1 0 2 1 0 1 1 1 1 0 1 1 1 0 1 0 1 0 1 1 0 1 1 1 1 2 1 2 2 1 1 1 0 1 0 1 0 1 1 1 1 1 0 0 2 0 2 0 2 2 0 0 0 0 2 0 0 2 2 2 0 0 2 2 0 0 0 1 1 1 0 1 1 1 1 0 2 0 2 2 1 0 1 1 0 2 2 1 2 0 1 2 1 2 1 1 1 1 1 2 1 1 1 1 2 2 1 0 1 2 1 1 0 1 1 2 1 2 0 0 1 2 1 2 2 1 2 2 2 1 1 1 0 0 0 0 1 0 1 0 2 2 1 1 1 0 1 2 1 1 1 1 0 0 2 2 1 2 2 1 1 2 1 0 2 1 2 1 0 1 0 1 1 0 1 2 0 0 0 0 1 0 0 1 1 1 1 2 0 1 2 1 1 1 1 2 0 2 1 0 1 1 1 1 2 1 1 1 2 1 2 2 0 0 2 2 0 2 0 0 0 0 2 0 2 1 2 0 1 1 1 1 1 1 2 2 2 0 2 2 0 2 0 0 0 2 2 2 2 0 2 2 0 2 2 2 2 1 0 1 2 0 1 0 1 1 1 1 1 2 1 1 2 0 1 1 1 0 2 0 1 1 1 1 1 1 1 2 1 1 0 2 2 1 1 1 1 1 0 1 2 1 0 1 2 0 1 0 1 1 1 1 0 1 1 2 0 1 0 2 1 1 1 1 1 2 0 1 2 0 1 2 1 0 1 0 2 1 1 1 2 2 1 0 1 1 1 2 0 2 1 1 1 0 0 1 1 2 1 1 1 1 2 2 0 2 1 1 1 1 2 1 1 0 2 1 0 2 0 1 2 2 0 1 0 0 1 2 0 0 0 0 0 0 2 0 2 2 0 2 0 2 2 2 2 0 0 0 2 2 0 0 2 2 2 0 0 0 2 0 0 0 2 2 2 2 0 2 2 2 2 0 0 0 0 0 0 0 2 2 2 0 2 2 2 0 2 0 0 2 0 2 1 1 1 2 1 0 1 2 1 2 1 1 0 1 0 1 2 2 1 0 2 0 2 1 1 1 0 1 0 1 2 1 0 1 0 2 1 1 0 0 1 0 2 2 1 1 2 1 1 1 0 0 1 0 2 0 1 1 2 2 1 0 1 1 0 1 0 1 0 1 2 1 1 0 1 1 1 2 2 1 1 1 1 2 0 0 0 2 0 1 1 0 1 1 1 1 1 2 0 2 0 0 1 1 1 0 2 0 0 0 1 1 0 1 1 2 1 1 2 1 2 2 1 0 0 0 0 1 1 2 1 2 0 2 1 0 0 0 1 0 1 1 0 2 1 1 1 1 1 1 1 1 0 0 1 0 1 0 1 2 0 0 1 0 1 2 0 0 1 1 1 0 0 1 2 0 1 1 1 2 1 0 1 1 0 1 1 0 1 1 2 1 1 0 2 1 1 1 1 1 1 0 0 2 0 2 1 1 1 0 1 2 1 2 1 1 0 2 2 0 2 0 2 1 0 0 0 2 1 0 1 1 0 0 2 2 1 2 1 1 1 1 1 1 1 1 0 2 1 2 2 0 2 2 2 1 2 1 1 0 2 1 1 1 2 2 0 1 0 1 2 2 0 0 0 1 0 1 1 1 1 1 1 1 0 1 1 1 0 1 1 1 2 0 1 1 1 0 1 2 1 1 1 2 1 0 0 2 0 0 2 2 2 2 2 2 2 1 2 0 2 1 2 0 1 1 1 1 1 2 0 2 1 2 2 1 1 1 2 1 2 1 1 0 1 1 1 1 1 0 1 0 1 2 0 1 2 2 1 2 1 0 1 0 0 0 2 0 2 1 1 1 1 0 2 1 0 1 1 1 1 1 1 1 1 0 1 1 0 1 1 2 1 1 2 2 0 0 2 2 0 1 2 1 1 1 1 1 2 1 1 1 0 1 1 1 1 0 2 2 1 0 2 0 1 1 1 1 1 2 2 0 2 0 0 1 2 1 1 0 0 1 1 0 1 0 1 1 1 1 1 1 1 1 2 1 1 1 1 2 0 2 1 1 1 1 1 1 0 1 0 1 2 2 2 1 1 1 0 1 0 1 2 1 1 0 1 1 1 1 1 0 2 2 2 0 1 1 2 0 2 1 0 1 1 2 2 1 2 0 1 0 1 1 1 0 2 0 2 0 1 2 1 1 1 2 0 1 1 0 2 0 2 1 2 1 1 1 2 2 2 1 1 1 2 1 1 0 2 0 1 1 0 1 1 2 2 0 1 0 1 1 1 1 2 2 2 0 2 1 1 1 1 2 0 0 1 0 0 1 2 1 0 2 0 2 2 2 0 2 0 1 1 1 0 0 1 0 1 1 1 1 1 0 1 1 2 0 0 2 2 0 2 2 0 2 2 1 1 0 2 1 1 1 1 1 1 1 1 0 1 1 0 1 0 2 0 1 0 2 0 1 1 0 2 1 1 1 1 1 1 2 1 0 1 2 1 1 1 1 0 1 1 1 1 1 1 1 0 2 2 2 2 2 2 1 1 1 1 2 1 0 1 1 1 1 1 0 0 1 2 1 2 1 1 2 1 2 2 1 0 1 0 0 2 1 1 0 2 1 2 0 2 0 0 0 2 0 1 1 0 0 0 0 0 2 1 2 1 1 2 1 1 2 2 1
 13 1.133609057000000 0.7629377250000000
 1 0 2 1 1 1 2 2 1 0 1 2 2 1 1 1 0 2 0 1 1 2 0 1 1 0 0 1 1 0 1 2 2 1 0 1 1 2 2 0 0 1 1 1 1 1 2 2 2 1 1 0 1 1 2 1 1 1 1 0 1 1 0 0 2 2 0 0 1 0 1 1 1 1 1 2 2 1 1 1 1 2 2 1 1 0 1 1 1 1 1 2 0 1 2 2 1 2 1 0 2 1 1 1 1 2 2 1 2 1 0 1 1 1 2 1 2 2 2 2 1 1 0 1 1 2 2 2 1 0 2 1 1 2 1 1 2 2 1 1 1 2 1 2 1 1 1 2 0 0 1 2 1 1 1 2 1 2 1 0 2 2 1 1 1 1 1 2 0 0 0 1 1 2 1 2 1 1 1 1 1 1 0 1 1 0 0 0 1 1 1 2 1 2 2 0 1 0 1 1 0 2 2 0 2 1 2 0 2 0 1 1 1 2 0 0 2 0 0 2 1 1 2 1 2 2 0 0 2 0 2 0 2 0 0 0 0 1 0 1 1 1 1 1 0 0 2 0 2 2 0 2 0 2 0 0 0 2 0 2 2 2 2 0 2 2 2 2 1 1 1 0 1 1 1 2 2 2 0 2 1 2 2 1 0 1 2 0 2 2 0 1 1 1 0 1 1 1 1 0 1 1 2 1 1 1 0 1 1 1 0 1 1 1 2 2 0 1 1 1 1 1 0 1 1 0 2 1 0 2 1 2 1 1 1 1 1 0 1 1 1 0 1 2 1 2 1 2 0 2 1 1 1 1 1 0 2 0 2 1 0 1 0 0 2 1 1 1 0 2 2 1 2 1 0 2 2 2 0 1 1 1 2 1 0 1 1 1 1 1 1 0 1 1 1 1 2 1 2 2 1 2 1 1 2 0 0 2 0 2 1 1 1 1 1 2 0 1 1 1 2 2 1 0 0 1 1 1 1 2 2 1 1 2 1 0 0 1 2 2 1 0 2 0 0 1 1 0 1 0 2 0 2 1 1 2 1 1 0 1 2 1 1 1 0 1 2 1 2 1 1 1 1 1 1 1 2 2 2 0 2 2 0 2 2 0 0 2 0 1 1 1 2 1 0 1 2 2 2 2 1 2 0 1 0 1 0 2 0 0 1 1 1 0 1 1 1 2 1 1 2 1 0 1 0 0 2 0 2 1 0 2 0 1 2 1 1 2 1 1 0 2 1 1 1 2 2 0 0 2 2 1 2 0 1 1 2 0 0 2 0 2 2 2 1 1 1 2 0 1 1 0 1 1 1 1 1 1 0 0 1 1 1 1 2 1 2 0 2 0 1 1 1 2 2 1 2 1 1 1 2 0 0 1 1 1 1 1 2 0 2 0 0 1 1 0 2 0 1 1 0 2 2 0 0 1 0 2 1 1 1 0 1 2 0 2 1 0 2 1 1 2 0 0 1 0 1 1 0 1 0 2 1 1 1 2 1 0 1 2 2 1 1 0 1 1 1 2 1 1 1 0 2 1 1 1 1 1 0 2 0 1 1 1 1 0 1 1 1 1 1 0 1 1 1 0 1 0 2 0 2 1 1 2 1 2 2 1 2 2 2 2 1 2 0 1 2 1 1 1 1 1 0 0 0 2 1 1 0 0 1 1 0 1 1 2 1 2 2 0 1 1 0 0 1 1 1 1 1 2 2 2 1 2 1 2 1 1 1 1 2 1 1 1 0 1 2 1 1 0 1 1 2 2 0 1 1 1 2 0 2 0 2 0 2 1 1 1 0 0 1 2 1 1 0 0 1 1 2 2 1 0 0 1 2 1 1 1 2 1 0 1 2 0 1 0 2 1 1 2 1 1 2 1 1 0 2 1 2 0 0 1 1 2 1 0 2 2 0 0 1 1 2 1 1 1 2 1 2 0 0 2 1 1 2 2 1 1 1 2 0 1 2 2 0 1 2 0 1 2 0 0 1 2 1 1 1 0 2 2 0 2 2 0 0 2 0 0 1 1 1 0 1 1 1 0 1 0 1 1 2 2 1 0 2 0 1 0 0 2 1 1 1 1 2 1 1 0 1 1 0 0 2 2 0 1 0 2 1 2 1 0 1 0 1 1 2 0 1 2 1 1 1 0 2 1 0 1 0 1 1 1 1 0 1 1 0 1 1 1 1 0 2 0 0 1 0 1 1 1 1 2 1 1 2 1 1 1 0 2 0 2 0 2 0 2 2 2 2 0 0 0 2 2 0 2 2 0 0 0 2 2 2 0 2 2 0 2 0 2 2 2 2 2 0 2 2 2 2 0 0 2 0 0 0 2 0 0 0 0 2 0 0 2 0 2 2 0 0 2 0 0 2 2 0 2 2 0 2 2 0 0 2 0 2 2 2 2 2 2 2 0 2 2 0 0 0 2 0 2 2 2 2 2 2 2 2 2 2 2 2 0 2 0 0 0 2 1 0 1 1 2 2 0 0 2 1 0 1 0 1 1 1 1 1 1 1 1 1 2 0 1 1 2 0 1 0 0 0 0 1 2 2 2 0 0 2 2 0 0 2 2 0 0 0 2 0 0 0 0 2 0 2 0 0 2 0 2 0 0 0 1 0 1 0 1 0 1 2 1 0 1 0 2 0 1 0 1 1 1 1 1 1 1 1 1 1 2 1 0 2 1 1 0 1 0 1 1 2 1 2 0 1 2 2 1 1 1 1 1 0 0 0 1 2 2 0 0 1 1 0 1 2 1 2 2 1 1 2 0 1 2 1 1 2 2 0 2 1 1 1 1 1 1 1 0 1 0 0 0 1 1 1 2 1 1 1 1 1 0 1 2 2 0 2 1 1 1 1 1 1 2 1 1 0 1 2 1 1 0 1 2 2 1 1 2 1 1 0 1 1 1 2 2 1 0 0 1 0 1 1 1 0 1 1 0 0 1 1 0 1 0 0 2 2 0 0 0 0 0 2 0 0 0 2 0 2 2 2 0 2 0 2 0 2 1 1 2 1 1 2 1 1 1 2 0 1 1 1 2 2 0 1 1 2 2 2 1 1 1 1 2 2 1 0 2 1 1 1 1 1 1 1 1 1 0 1 1 0 1 2 1 0 0 0 2 2 0 0 0 0 2 2 2 0 2 0 0 0 0 2 0 2 2 1 2 1 2 1 0 1 0 2 0 1 1 1 1 1 2 1 0 1 2 1 2 1 2 2 2 1 1 0 0 2 0 1 1 0 0 1 1 1 0 1 0 2 1 0 1 0 0 0 1 0 1 1 1 2 1 2 1 1 0 0 1 0 2 1 2 0 0 1 2 1 1 1 1 2 2 1 2 1 1 2 2 0 1 1 1 0 0 0 0 1 1 1 2 0 0 0 1 1 0 1 2 1 1 1 2 1 1 1 2 2 2 2 0 2 0 2 1 0 1 2 1 1 1 0 1 1 1 1 0 1 2 2 1 1 1 1 2 1 2 1 1 1 1 1 2 1 2 0 0 0 1 1 0 1 1 0 1 1 2 1 0 0 1 2 0 1 1 1 0 1 1 0 0 2 1 1 1 1 1 0 1 1 1 2 2 1 0 1 2 1 0 2 1 0 1 1 1 2 1 1 2 0 1 1 2 1 1 0 1 1 1 1 1 1 1 1 1 0 1 1 2 1 2 1 1 1 2 0 0 1 1 2 0 1 1 1 1 1 2 1 2 0 0 0 1 1 1 1 2 0 1 2 2 1 1 0 0 1 1 1 1 0 2 1 0 1 2 2 1 1 0 1 1 2 1 1 2 2 2 1 1 1 1 1 0 0 1 2 0 2 0 1 0 2 1 1 2 1 2 1 0 1 2 1 1 1 1 1 1 1 1 2 2 2 2 1 1 1 0 0 1 2 1 1 2 1 1 1 2 1 1 1 1 1 0 1 2 1 0 2 1 1 1 0 1 0 2 1 1 2 2 0 1 2 1 1 2 1 1 2 2 1 1 1 1 0 1 1 1 1 1 2 0 0 2 1 2 2 1 1 2 2 1 2 1 2 0 1 2 1 1 1 1 1 1 2 2 1 1 2 1 1 1 1 1 1 2 0 1 1 1 0 0 1 0 1 1 1 1 1 2 0 2 1 2 0 0 1 0 1 0 1 2 2 0 1 0 0 1 1 0 2 1 1 1 0 1 1 1 2 0 0 1 1 0 2 1 2 0 1 2 2 1 1 2 1 2 0 0 1 1 2 0 1 1 2 2 1 1 1 1 1 2 1 1 0 1 1 0 1 1 0 1 1 1 1 0 1 0 2 1 2 2 1 2 1 1 1 2 1 1 1 2 1 2 1 1 1 1 1 2 1 2 2 2 2 0 1 2 0 1 1 1 1 1 1 1 1 2 1 1 0 2 0 1 0 2 1 2 0 1 1 2 1 2 0 1 2 1 1 2 1 0 0 1 2 1 2 1 0 1 1 1 1 2 2 0 1 2 2 0 0 1 0 1 2 1 1 0 0 2 1 0 0 2 1 1 2 1 2 2 1 1 1 0 2 0 2 2 0 1 1 1 2 1 1 0 2 1 1 1 1 2 0 0 1 1 1 2 1 0 1 2 2 1 2 1 0 1 1 2 0 2 0 1 1 1 2 0 0 2 2 2 0 1 0 1 0 1 1 2 1 1 2 1 2 2 1 2 0 1 0 2 1 1 1 2 0 2 1 1 1 0 1 2 0 1 2 2 1 1 0 2 0 0 1 2 2 0 0 2 0 0 0 2 0 2 0 0 2 2 0 1 0 1 1 1 1 0 0 0 1 1 0 1 1 2 0 2 1 1 2 0 1 2 1 2 2 0 1 1 2 2 1 1 2 1 2 1 1 2 1 2 1 2 1 1 1 2 2 2 1 1 2 1 1 0 1 1 0 1 0 1 0 1 0 1 0 1 0 1 1 1 1 0 1 1 2 1 0 0 1 2 1 0 1 1 1 1 2 2 2 1 2 2 2 0 1 2 1 2 2 1 1 1 0 2 1 0 1 1 1 0 1 1 1 2 1 2 1 2 0 1 2 2 0 2 1 1 1 0 1 0 1 1 2 2 0 1 1 1 2 2 0 2 2 2 1 1 0 0 2 0 2 0 2 1 1 1 1 2 1 0 1 1 1 2 1 1 0 0 1 2 1 2 1 1 0 0 2 1 1 0 1 0 1 0 1 0 2 1 1 1 2 0 1 0 1 0 1 1 1 1 1 1 2 2 2 1 1 0 1 2 0 1 1 1 0 1 2 1 0 1 1 1 1 2 2 0 0 1 0 0 1 1 1 1 0 2 2 1 1 1 2 1 2 1 1 1 2 1 0 1 2 1 2 1 1 1 0 1 1 1 1 1 0 1 0 1 1 1 1 0 0 1 1 2 1 2 0 0 1 2 0 1 2 2 2 0 1 1 0 2 2 2 2 1 1 1 0 1 1 2 1 2 1 1 1 1 2 1 1 0 1 2 2 1 1 2 1 2 2 1 1 1 2 1 0 1 0 1 2 1 1 1 1 1 2 1 0 2 1 0 2 2 1 1 2 2 1 1 0 1 0 0 0 1 1 1 1 1 2 0 1 0 1 2 0 0 2 2 1 2 1 2 2 1 0 1 2 1 2 1 1 0 0 2 1 0 0 1 0 2 2 1 0 1 2 1 2 2 1 0 0 1 2 0 1 1 0 1 1 0 0 1 1 0 2 1 1 2 1 2 0 2 0 2 0 2 0 0 0 2 2 0 0 2 1 1 1 0 1 0 1 1 1 1 2 0 1 1 0 1 1 2 1 2 0 0 2 0 0 1 1 0 1 1 1 2 2 0 1 0 0 1 1 1 1 1 2 1 1 1 0 1 1 2 2 1 2 1 1 1 0 1 1 1 2 1 0 2 0 1 2 1 0 2 1 2 1 1 0 1 0 2 1 1 1 1 1 2 0 2 1 1 0 1 1 1 2 1 1 2 0 0 2 2 2 0 1 0 0 2 2 1 1 1 1 1 2 2 2 0 1 0 1 2 1 1 1 2 1 1 0 2 1 2 2 0 0 2 2 2 2 0 0 2 1 2 1 0 1 2 1 1 0 1 1 1 1 2 1 1 0 0 2 0 2 1 1 0 1 2 1 0 0 1 0 2 1 1 2 0 2 1 0 2 0 2 2 1 1 1 1 0 1 1 2 0 1 1 0 1 1 1 1 1 1 2 0 0 2 1 1 0 2 2 2 2 1 1 1 1 0 0 1 2 1 1 1 2 2 1 1 0 0 1 1 2 1 0 0 2 2 1 2 1 0 2 0 1 1 0 0 2 1 1 1 1 1 2 2 1 2 2 1 1 2 2 1 0 0 2 2 0 2 0 2 1 0 2 2 1 1 0 2 0 1 0 1 2 1 1 1 2 1 1 1 1 1 1 1 1 0 1 1 0 1 1 0 1 0 2 1 1 0 1 1 0 1 1 1 2 1 0 2 1 1 1 1 1 1 1 1 2 2 0 1 1 1 1 1 1 1 1 2 1 1 0 0 1 2 0 0 0 1 0 0 2 2 1 1 1 2 1 1 1 1 1 0 1 1 1 2 0 1 2 1 2 1 1 2 1 1 0 1 2 1 1 1 2 1 1 1 1 1 2 1 2 0 1 1 2 2 0 2 1 1 1 2 1 1 1 1 1 2 0 1 2 0 1 1 1 2 1 2 1 0 1 0 1 0 1 0 0 2 1 2 1 1 0 1 0 1 2 0 2 0 1 1 0 1 0 1 0 0 1 2 0 0 1 1 2 1 0 0 0 1 1 1 1 2 1 1 1 1 0 1 2 1 1 0 0 1 2 1 2 0 1 2 2 0 1 0 2 1 0 2 0 2 0 2 1 2 1 1 1 0 1 1 1 2 0 1 1 2 0 2 1 0 1 2 2 2 1 0 2 1 2 0 0 1 0 0 2 2 1 2 2 1 1 0 1 1 1 1 0 1 0 1 1 0 2 1 0 1 0 1 0 1 2 1 2 1 2 2 1 1 1 1 0 1 1 2 0 2 2 1 1 1 2 1 1 1 0 1 1 1 1 2 1 2 2 2 0 2 2 0 2 1 2 2 1 1 2 1 1 1 1 0 0 1 1 1 0 2 1 0 2 1 1 1 1 2 1 2 1 1 1 1 1 2 1 2 0 1 2 0 2 2 1 1 0 2 2 1 2 0 0 1 1 2 2 0 1 1 1 0 0 1 0 2 1 0 0 2 0 1 1 1 1 1 1 1 1 0 2 0 0 2 2 2 2 0 1 0 0 0 2 1 1 0 2 0 1 1 0 2 1 2 0 1 1 1 2 1 1 2 0 0 1 2 2 2 1 1 0 2 1 0 1 0 1 0 1 2 2 0 2 0 2 1 1 1 2 1 1 1 0 1 1 2 1 1 1 1 0 2 1 0 2 0 1 0 1 0 2 1 0 1 1 0 1 0 1 1 1 1 2 1 2 2 1 1 1 1 1 0 0 1 1 0 1 1 1 2 0 2 1 1 1 0 2 1 1 1 1 1 1 2 1 0 0 0 1 1 0 2 1 2 1 2 1 1 2 2 2 1 2 1 2 0 0 1 0 1 1 0 1 1 1 1 1 0 1 1 1 0 1 0 2 1 1 1 1 1 1 0 2 0 2 2 1 1 1 1 2 1 1 1 2 0 1 2 2 1 1 0 1 0 2 1 1 1 1 1 1 1 1 1 1 1 1 0 1 0 1 1 1 0 1 0 0 2 2 2 0 2 0 2 2 2 2 2 2 2 1 0 0 1 1 2 0 1 1 1 2 1 0 2 2 1 2 2 1 1 1 0 1 2 0 0 2 2 2 2 1 0 0 1 0 0 2 2 2 0 0 0 2 0 0 0 0 0 2 0 0 0 2 2 0 0 0 2 2 2 2 0 2 0 0 0 0 0 0 0 0 0 2 2 0 0 2 2 2 0 0 0 2 0 2 2 2 2 2 2 2 0 2 2 2 2 0 0 2 2 2 2 2 0 2 2 2 0 2 0 2 2 0 0 2 2 0 0 2 0 0 0 0 0 0 2 2 2 0 0 2 0 0 0 2 2 2 2 0 2 0 0 2 0 2 0 0 2 2 0 0 2 0 0 0 0 2 2 2 2 2 2 0 2 0 2 2 0 2 2 2 2 0 0 2 2 0 0 0 2 0 2 0 2 0 0 0 2 2 0 2 0 0 0 0 2 0 0 0 0 2 0 0 2 0 0 2 2 2 0 0 0 0 2 0 2 0 0 0 2 0 2 0 2 0 0 0 2 0 2 0 2 2 0 2 2 0 0 0 0 1 1 1 0 1 2 1 1 0 2 2 2 0 1 1 0 1 0 2 1 1 2 0 0 1 0 0 0 0 1 1 1 1 1 2 1 2 1 1 0 1 2 2 0 2 1 1 1 1 1 0 1 1 1 1 0 2 1 1 1 1 1 0 2 0 1 0 2 2 2 1 1 2 2 0 0 1 0 2 1 1 0 1 0 1 2 1 1 1 2 1 0 1 1 1 0 1 0 0 1 0 2 2 2 0 0 0 0 0 2 0 0 0 2 2 0 0 0 0 0 0 0 2 2 0 0 2 2 0 2 0 2 1 1 1 1 1 2 0 2 0 1 2 1 0 2 1 1 1 1 1 1 0 1 2 1 0 1 1 1 1 0 1 1 0 1 2 2 2 1 2 0 1 1 1 1 2 0 1 1 1 1 2 2 2 1 1 1 2 2 1 2 1 2 0 2 2 0 1 1 2 2 1 0 2 1 1 1 2 1 0 0 0 2 1 0 1 1 2 0 0 2 2 2 2 0 2 0 2 0 2 2 2 0 2 0 2 0 0 2 2 0 2 0 1 1 0 0 1 2 1 1 0 1 1 1 1 2 1 2 2 1 1 2 0 1 1 1 1 1 1 1 1 2 0 1 1 0 0 2 1 1 2 1 1 1 1 2 1 0 1 0 1 1 1 1 2 1 2 1 2 1 0 1 1 2 0 1 2 1 1 2 0 1 0 0 0 1 1 1 1 0 0 1 0 0 2 0 0 0 1 1 1 1 1 0 1 1 1 2 2 1 1 0 1 1 2 2 0 0 0 1 1 1 2 1 1 0 2 2 1 2 0 0 2 2 0 1 1 0 1 1 2 0 0 1 1 0 2 0 1 1 1 1 1 2 1 1 2 1 0 0 1 2 1 1 2 2 1 1 1 1 0 0 1 1 0 0 2 1 1 1 2 0 1 2 0 2 1 1 0 0 0 1 2 1 1 2 0 2 2 1 1 1 1 2 1 1 2 2 0 1 2 0 0 1 1 1 0 1 1 2 1 2 1 1 2 1 2 1 1 2 2 2 0 2 1 2 1 1 1 1 1 1 0 2 2 2 2 2 0 0 2 0 2 2 2 2 0 2 2 2 0 1 0 1 0 1 2 0 1 1 0 2 0 1 0 0 1 1 1 1 2 2 2 1 2 0 2 0 2 0 0 1 0 0 1 0 1 0 1 2 1 2 0 1 1 1 0 1 0 0 1 2 1 0 2 1 2 0 0 2 2 0 0 0 0 2 1 0 0 1 0 2 2 1 1 1 1 2 0 0 2 1 1 0 0 2 1 1 1 1 1 1 1 1 1 2 2 2 0 1 0 2 0 0 2 1 0 1 1 1 0 0 1 1 1 2 2 0 0 1 1 1 1 2 1 0 2 0 0 2 1 1 1 1 0 2 0 0 2 0 0 2 2 2 0 2 0 0 2 1 1 1 0 2 0 1 1 2 2 1 1 0 1 1 1 1 2 2 2 1 1 2 0 1 0 1 0 1 1 0 1 1 1 1 2 1 1 1 2 0 1 1 1 1 1 1 1 0 0 1 1 1 1 1 1 2 2 1 2 0 2 0 0 0 2 1 1 2 1 0 2 1 1 1 1 1 1 1 2 0 1 0 1 1 1 1 2 1 1 0 1 2 0 0 2 1 1 1 1 0 0 1 1 1 1 2 0 0 2 2 1 1 1 1 1 0 1 1 1 1 1 0 0 1 0 2 1 1 1 1 0 2 0 1 1 1 1 1 2 0 2 1 0 1 0 1 1 2 2 1 0 1 0 2 1 2 0 1 2 1 0 1 1 0 2 0 2 1 2 2 0 1 1 1 1 1 1 0 1 1 1 1 1 2 2 0 0 1 1 1 0 1 0 1 1 0 1 1 2 0 1 1 1 2 1 0 0 2 0 1 1 1 0 0 1 2 1 2 1 0 0 1 2 0 0 2 1 1 0 1 0 1 0 1 1 0 1 1 1 1 1 1 1 1 2 0 2 1 0 1 1 1 1 1 0 0 0 0 0 2 0 2 0 2 2 0 0 0 0 2 0 0 2 2 2 0 0 2 2 0 0 0 1 1 1 0 1 1 1 1 0 2 0 2 2 1 0 1 1 0 2 2 1 2 0 1 2 0 2 0 0 2 0 2 2 0 0 0 2 1 2 0 0 2 2 2 1 0 1 1 1 1 2 0 1 1 2 1 1 2 1 2 2 2 2 1 1 1 1 0 1 2 0 1 1 1 2 1 0 1 0 1 1 1 2 1 2 0 1 2 1 2 1 1 2 0 2 2 0 1 1 2 0 1 1 1 1 2 0 1 1 1 0 0 0 0 0 0 0 1 0 2 2 0 1 1 0 1 0 1 2 0 1 2 1 0 1 1 1 1 0 1 0 1 2 1 2 0 0 2 2 1 1 1 1 1 1 2 0 2 1 2 0 1 1 1 2 0 2 2 1 0 2 1 0 1 0 0 2 0 0 1 1 2 1 1 1 1 1 2 2 1 0 0 1 1 0 2 1 1 2 1 1 0 2 1 1 2 1 1 0 0 0 2 1 2 2 1 1 0 2 1 1 1 1 0 1 1 1 0 0 1 0 0 1 1 1 1 1 2 0 0 0 1 1 1 1 0 1 2 1 1 1 0 1 1 1 0 0 2 1 0 0 2 0 1 2 0 1 2 1 1 1 1 2 1 1 1 0 2 1 1 2 0 1 2 0 2 0 0 1 0 2 0 0 0 2 1 1 1 1 1 1 1 1 2 1 2 0 1 0 0 2 0 2 2 1 1 1 0 0 1 1 0 1 0 0 0 0 2 0 2 2 0 2 0 2 2 2 2 0 0 0 2 2 0 0 2 2 2 0 0 0 2 0 0 0 2 2 1 1 0 2 1 2 1 0 0 0 2 0 2 1 0 1 1 1 1 2 2 2 2 2 1 1 1 2 0 0 0 2 0 1 0 1 2 1 1 1 1 1 1 2 1 2 1 1 2 0 2 2 2 1 1 0 2 0 1 0 1 0 1 1 1 1 0 1 1 1 2 2 0 2 2 1 1 0 0 0 2 0 1 1 1 1 2 1 1 0 1 0 0 1 1 1 1 0 1 1 2 0 1 1 1 1 2 1 1 1 1 1 0 1 1 1 0 1 1 1 1 1 2 0 0 1 1 2 1 1 1 0 1 0 2 0 0 0 2 1 1 0 1 1 0 2 1 0 2 1 1 1 0 1 1 0 2 1 1 2 1 2 2 0 0 0 1 0 1 0 0 1 2 1 2 2 1 0 1 1 0 1 2 1 0 0 1 2 0 1 1 0 1 2 0 0 1 1 1 0 0 1 2 1 1 1 1 2 1 1 2 1 0 1 1 0 1 1 2 1 1 0 2 1 1 1 1 1 1 0 0 2 0 2 1 1 1 0 1 2 1 2 1 1 0 2 2 0 2 0 2 1 1 1 0 2 1 0 1 1 1 0 1 1 0 2 0 1 1 0 2 1 0 0 0 2 2 1 1 1 1 1 1 1 1 2 0 1 1 1 2 1 0 1 1 2 2 0 1 1 1 1 1 1 1 1 2 2 2 0 1 0 2 0 0 0 0 0 2 0 2 2 2 1 1 0 2 1 2 2 2 1 2 2 0 0 2 0 0 2 2 0 2 0 0 2 0 2 2 0 0 2 0 0 0 2 2 1 0 2 2 1 1 0 0 2 1 0 1 0 1 0 1 0 2 0 2 0 2 0 0 2 1 2 1 1 0 1 1 1 0 0 0 0 1 2 0 2 0 0 0 1 2 1 0 1 1 0 0 2 1 2 0 0 1 1 0 1 2 2 1 1 2 2 0 0 2 1 2 1 1 1 0 1 2 1 0 0 1 0 1 2 1 1 1 1 1 1 2 1 1 2 1 1 1 1 1 0 0 2 1 1 1 1 2 0 2 0 0 0 2 0 2 0 2 2 0 2 0 2 0 0 2 2 0 0 0 2 0 2 2 2 0 0 0 0 2 2 2 2 2 2 2 0 0 2 2 0 2 0 0 0 2 2 0 0 2 0 2 2 2 0 2 2 2 0 2 2 2 0 2 2 2 2 0 2 0 0 2 2 0 2 0 0 2 2 0 2 2 0 2 2 2 2 0 2 0 0 2 0 2 2 2 0 2 2 2 2 2 1 1 0 1 2 1 1 1 1 1 0 2 1 1 1 0 2 1 1 0 1 0 2 2 2 0 1 0 0 2 2 2 1 1 0 0 0 0 0 1 0 0 0 2 1 2 1 1 1 1 1 1 2 2 0 0 2 2 0 2 2 0 0 0 2 2 0 2 2 2 2 0 2 2 0 0 2 2 1 1 1 0 2 1 0 1 1 2 1 1 1 1 1 0 2 0 0 1 1 1 1 2 1 2 1 1 1 1 2 1 1 2 0 1 1 0 1 2 1 1 1 1 1 0 1 1 1 1 1 1 1 2 1 2 0 1 1 1 2 1 0 2 0 0 1 1 1 1 0 0 1 2 0 1 1 0 1 1 1 0 1 1 1 2 1 0 1 1 1 1 1 0 2 0 1 2 1 0 0 0 1 1 1 0 1 1 1 0 2 0 1 0 0 2 2
 14 0.8611229660000000 5.752912998000000
 1 0 2 1 1 1 1 1 1 0 1 2 2 1 1 1 0 2 0 1 1 2 0 1 1 0 0 1 1 0 1 2 1 2 0 0 2 2 2 0 0 0 1 1 1 2 1 2 0 2 0 1 2 0 1 2 1 1 1 1 1 0 0 0 1 1 1 0 1 2 0 1 0 2 2 2 0 0 0 0 0 2 2 2 0 0 2 2 2 2 2 2 0 0 0 0 2 2 2 0 2 2 2 0 2 2 2 0 0 0 2 2 0 0 0 0 2 2 0 2 1 0 0 2 0 1 1 2 1 0 1 0 2 1 0 2 1 1 2 0 2 1 0 1 2 2 1 2 1 1 1 1 2 0 2 2 1 1 1 1 2 2 2 2 0 0 0 2 0 0 0 0 0 2 2 2 0 0 0 2 2 0 1 1 1 0 0 1 1 1 1 1 1 1 1 1 1 1 2 0 0 1 1 1 2 0 2 1 1 1 1 1 1 0 2 1 0 1 0 1 2 1 2 0 1 0 1 1 1 2 0 1 0 2 2 1 2 1 2 0 1 1 2 2 0 0 1 1 1 2 0 2 1 2 1 1 1 2 1 2 2 1 1 1 1 1 2 1 0 2 2 0 0 1 2 2 2 2 0 2 1 2 2 1 1 0 1 0 1 1 1 2 1 2 0 1 1 1 1 1 1 2 2 1 1 0 1 0 2 1 1 2 0 2 2 2 0 1 1 1 1 1 0 1 1 0 2 1 0 2 1 2 1 1 1 1 2 0 1 1 1 1 0 1 2 1 0 1 1 1 2 1 1 2 1 1 2 1 1 1 1 1 0 0 2 1 1 1 0 2 2 1 0 1 0 1 1 1 1 1 1 1 2 1 1 1 0 1 0 1 0 1 1 2 0 0 1 1 0 1 2 1 1 0 1 1 1 2 1 1 1 2 0 2 0 1 0 0 1 0 1 1 1 0 0 2 1 2 2 1 0 1 0 1 1 2 1 1 2 0 1 2 1 1 0 2 2 1 0 1 1 0 2 1 1 1 0 0 0 1 1 2 0 1 0 2 1 1 2 0 1 1 2 1 2 1 2 1 1 2 1 1 1 2 1 1 2 2 2 1 1 0 0 0 2 2 0 2 1 0 1 1 1 0 2 0 1 1 1 2 2 0 2 2 1 1 1 2 1 1 1 0 2 2 1 1 1 1 1 1 1 2 1 2 1 2 0 1 2 1 1 1 0 1 1 1 1 0 1 2 1 1 1 1 1 0 2 1 2 0 2 1 2 0 0 0 2 2 2 0 2 2 2 0 2 2 2 2 0 0 0 0 0 2 2 2 0 0 1 2 1 2 1 1 2 1 1 0 1 1 0 2 2 1 2 1 1 0 2 2 0 2 0 2 2 0 0 2 2 2 0 0 2 0 0 2 0 0 2 2 2 2 2 0 0 2 2 2 2 2 0 1 0 0 2 1 0 2 0 1 0 2 1 2 0 2 0 2 1 1 0 0 1 1 0 1 1 2 1 2 1 1 1 0 2 0 2 2 2 2 1 2 2 0 0 2 2 2 0 0 2 2 1 0 1 1 1 1 1 0 2 0 0 1 1 1 1 1 2 1 2 2 1 1 1 2 2 0 1 1 1 1 1 0 1 1 0 1 0 1 0 1 1 1 0 2 1 2 2 0 1 1 0 0 1 1 1 1 1 2 2 2 1 2 1 2 0 1 1 1 1 1 1 0 0 1 1 1 1 1 1 1 1 1 1 1 0 1 2 0 1 1 1 0 2 1 0 1 1 0 2 2 0 1 1 0 1 2 2 1 2 0 1 2 2 1 1 2 2 1 0 2 2 0 1 0 2 2 2 1 0 1 1 1 1 1 2 1 1 1 1 2 0 1 2 1 1 2 0 2 2 0 2 2 2 0 2 2 0 0 0 2 2 0 2 2 0 2 0 1 1 2 1 2 1 1 1 2 2 0 0 0 2 0 2 2 2 2 0 0 0 0 0 0 0 0 2 2 2 0 0 0 2 0 0 0 0 0 0 0 2 2 0 0 2 0 2 0 0 2 2 0 0 0 2 0 0 0 2 0 0 0 2 2 1 2 1 1 0 2 1 0 1 1 1 1 2 1 1 2 2 2 2 1 1 1 1 0 1 0 2 0 0 1 1 0 2 0 1 1 2 2 2 1 1 1 0 1 1 0 0 2 0 0 0 0 2 0 2 0 0 2 2 2 2 2 0 2 0 0 2 0 2 2 2 2 0 0 0 0 0 0 0 0 2 2 2 0 0 0 0 0 2 2 0 0 0 1 0 1 1 0 0 2 0 0 0 2 0 2 2 2 0 0 2 0 1 1 1 2 1 0 2 2 1 1 1 0 2 1 0 1 2 1 1 1 2 1 1 1 1 0 2 0 1 1 1 0 2 1 2 1 0 1 1 0 2 1 2 1 2 0 1 1 1 0 1 1 0 0 0 2 2 0 0 2 2 1 2 0 0 1 1 2 1 2 0 1 2 1 0 2 0 2 1 2 0 1 1 1 1 2 1 2 0 0 1 2 0 1 1 1 0 1 1 1 1 1 1 1 2 1 1 1 1 1 0 1 1 0 0 1 0 2 1 2 0 0 2 1 1 2 1 2 1 1 1 2 2 1 1 1 0 2 0 0 1 1 1 0 2 1 1 0 0 0 1 2 2 0 2 0 0 2 2 2 2 0 2 0 2 2 2 0 0 0 0 2 0 0 0 2 0 2 0 0 0 0 2 1 1 1 1 2 1 2 0 0 0 0 0 2 0 2 0 0 0 0 0 2 2 2 2 0 0 2 2 0 0 0 2 0 2 2 2 0 2 0 0 2 0 2 2 2 2 2 2 2 2 0 0 2 0 2 2 2 2 2 0 2 2 0 2 2 2 0 0 2 0 0 0 2 0 1 2 0 1 0 2 0 2 0 0 1 2 1 1 0 1 1 2 1 1 0 1 1 1 1 2 1 1 1 1 1 1 2 1 1 1 1 2 2 2 1 2 1 1 1 2 1 1 1 1 2 1 2 2 0 0 1 0 1 2 1 0 2 1 1 1 0 0 1 2 0 1 0 0 2 0 0 0 0 0 0 2 0 1 1 1 2 0 2 2 2 2 0 0 0 0 0 2 2 2 0 0 0 2 0 2 0 0 0 1 2 1 1 1 0 1 1 1 1 0 1 0 0 0 2 1 1 1 0 1 2 0 2 1 0 1 0 1 1 1 2 0 2 1 1 1 1 0 1 1 1 0 0 0 2 2 2 2 2 2 0 0 2 0 2 2 2 0 0 0 2 2 2 0 0 2 2 0 2 2 2 2 2 0 2 0 0 0 0 0 0 1 1 1 2 0 0 0 1 1 0 1 2 1 1 1 2 1 1 1 1 2 2 2 0 1 1 2 0 1 0 1 2 0 2 0 1 0 1 2 0 1 0 1 0 0 1 0 2 2 1 0 0 0 1 1 0 0 1 1 1 1 1 1 1 1 2 1 1 1 1 1 0 1 1 2 1 2 0 1 0 1 1 0 1 2 1 1 0 1 0 1 0 1 1 2 1 1 1 1 1 1 1 2 2 1 0 1 1 2 1 0 2 1 1 1 2 1 1 0 2 1 1 1 2 0 2 2 2 1 0 1 1 1 1 1 1 2 1 0 1 1 1 2 1 2 1 1 1 0 2 1 2 1 1 1 0 0 0 0 1 0 1 1 1 0 0 1 0 1 1 1 2 0 2 0 0 2 2 2 2 0 0 0 2 2 0 2 2 2 2 2 2 0 0 0 0 0 2 2 0 2 0 0 0 2 0 2 2 2 2 0 0 0 1 2 1 1 0 2 1 1 0 2 2 1 1 1 1 2 2 1 1 1 1 1 1 1 1 0 0 0 0 2 1 1 0 1 1 1 1 0 2 1 1 2 2 1 0 1 1 0 0 2 2 2 1 1 1 1 0 0 1 0 1 1 1 0 1 2 1 1 1 2 1 1 1 1 2 2 1 1 2 2 1 2 1 2 0 1 2 1 1 0 2 0 0 2 2 0 2 2 2 0 0 2 0 0 2 0 0 0 2 0 0 2 0 0 0 2 0 0 2 0 2 0 2 0 0 2 0 2 0 0 0 2 2 2 0 2 0 0 0 2 0 2 0 2 0 2 0 2 0 0 0 0 0 2 0 2 0 2 2 2 0 0 2 0 2 0 0 2 0 2 0 2 2 2 2 2 0 0 2 1 1 0 0 1 2 2 1 1 2 1 2 1 2 0 0 0 1 1 1 1 1 0 1 2 2 1 2 1 0 0 2 2 2 1 1 0 1 1 1 2 1 1 1 2 1 1 1 1 1 0 1 2 2 1 2 1 2 2 0 1 2 0 1 0 1 2 2 1 2 2 1 2 1 1 0 2 0 0 2 1 1 0 2 2 2 2 0 1 0 1 1 0 1 2 1 2 2 1 1 0 1 0 0 1 2 1 1 1 2 0 1 1 1 0 0 2 2 2 2 1 2 0 0 2 1 2 1 1 2 1 0 2 1 1 1 1 1 1 1 0 1 1 1 2 1 0 0 1 1 1 1 2 2 1 2 2 2 1 0 1 1 1 0 1 2 0 2 2 1 0 1 2 2 2 1 2 2 0 0 2 0 0 2 0 0 2 2 0 1 1 1 1 0 2 1 1 2 0 0 0 2 2 0 1 0 1 0 2 1 0 0 2 0 0 2 0 2 2 2 2 0 2 0 1 1 2 2 2 0 2 2 0 0 2 2 0 0 0 2 1 0 1 1 1 1 1 2 1 0 1 1 2 2 1 1 0 1 0 1 2 1 0 2 1 1 1 0 2 1 0 2 0 0 0 0 2 0 0 2 2 2 2 0 0 1 1 2 2 2 0 2 2 2 0 2 0 0 0 0 1 1 1 0 0 2 2 0 1 0 1 1 0 1 1 0 2 1 1 1 1 1 1 1 2 1 1 2 0 2 2 1 2 0 0 2 2 2 0 2 2 2 0 0 0 0 0 1 1 0 2 1 1 1 1 1 2 1 2 1 0 1 1 2 2 2 0 0 2 0 0 2 1 1 2 1 1 2 0 1 1 1 1 0 2 1 2 0 2 2 1 1 1 1 1 1 2 1 0 0 1 2 1 2 1 1 0 0 2 2 1 2 0 1 1 1 0 0 1 1 1 1 1 2 0 0 0 1 1 2 1 1 2 0 0 0 1 2 1 1 1 0 2 2 1 1 2 1 2 1 0 1 2 1 0 1 2 0 1 2 0 2 2 0 1 1 0 1 0 1 1 2 1 1 2 2 0 1 1 2 1 1 2 1 2 1 1 1 0 1 1 1 1 1 1 2 0 2 1 1 0 1 0 1 1 1 1 2 0 0 1 2 1 1 1 2 1 0 1 0 0 2 1 1 1 1 1 1 0 1 2 2 1 1 1 1 1 1 2 1 1 2 2 1 1 1 1 2 1 0 1 2 0 1 1 2 1 2 0 2 1 1 1 1 1 1 2 0 2 1 2 0 0 1 1 1 0 1 0 1 1 2 0 1 0 1 1 1 1 1 1 0 1 0 2 2 1 0 1 2 2 2 1 2 2 1 1 1 2 2 2 0 1 0 1 2 2 1 1 1 0 2 2 2 1 2 1 0 1 2 2 0 0 1 2 1 1 1 1 0 2 1 1 1 1 1 1 0 0 2 1 1 1 1 0 1 1 1 1 0 1 1 2 1 1 2 1 0 1 1 1 1 1 2 1 0 1 1 2 1 1 0 0 2 1 1 1 1 1 1 0 1 1 0 0 1 0 1 1 1 1 1 1 2 1 1 0 1 2 0 0 1 1 0 1 1 1 1 2 2 2 0 1 1 2 2 1 1 1 2 1 1 2 0 1 2 0 2 1 2 0 0 1 2 0 1 2 0 1 2 0 2 1 1 0 2 1 1 1 1 2 1 0 0 1 2 2 0 1 1 1 1 2 1 0 2 1 1 1 1 1 0 2 0 2 2 2 1 1 2 2 2 0 2 2 2 2 0 0 2 2 1 1 1 1 2 2 2 1 1 1 1 2 0 0 1 1 1 1 1 1 1 1 1 1 0 1 1 0 1 1 2 0 0 0 1 1 2 1 1 2 1 1 1 1 2 0 1 1 0 0 1 1 1 1 1 2 0 2 1 1 1 1 1 1 1 0 2 0 1 2 0 2 1 1 1 1 2 2 0 0 0 1 0 1 1 1 1 1 2 1 0 2 1 1 1 1 1 2 0 0 2 1 1 2 1 1 1 1 2 1 0 1 2 0 2 2 2 0 2 2 0 2 2 2 0 2 2 2 0 0 2 2 0 2 0 2 2 1 2 2 1 1 1 1 1 1 0 2 1 0 2 0 1 1 1 1 1 1 0 2 1 1 2 1 0 0 1 0 0 0 2 0 0 1 2 0 0 0 0 1 1 2 2 2 0 2 0 2 2 2 2 0 2 2 0 2 2 0 0 2 0 0 2 2 0 2 0 0 0 2 0 0 0 2 0 0 2 2 2 2 0 2 0 2 2 2 0 0 0 0 0 2 0 2 2 2 2 2 2 2 0 2 0 0 2 2 2 0 2 0 0 2 2 0 2 2 2 0 0 0 2 2 0 2 2 0 0 2 0 0 0 2 2 2 0 2 2 0 0 0 0 2 2 2 0 0 2 0 2 0 0 0 0 2 0 2 0 0 2 0 0 0 2 0 2 2 2 2 0 0 0 0 0 2 2 2 0 2 0 0 0 2 2 2 0 0 2 0 1 1 2 2 2 1 1 0 1 0 1 0 0 2 2 2 0 0 0 2 2 0 0 0 2 2 0 0 2 1 1 1 1 2 0 1 1 0 2 2 0 1 0 1 1 2 0 1 0 1 1 1 2 1 2 0 2 2 2 0 0 1 0 0 1 1 0 1 1 1 1 1 2 1 0 0 0 1 0 2 1 0 1 1 0 0 1 2 1 0 1 2 1 0 2 2 2 2 1 1 1 0 1 1 0 2 1 2 1 2 1 2 2 2 0 0 2 0 2 2 0 0 2 0 1 1 1 1 1 1 2 2 1 2 2 0 2 1 1 1 1 1 1 1 1 1 1 1 2 1 1 2 1 1 2 0 0 1 0 0 1 0 0 1 1 0 1 1 2 2 1 0 1 0 1 1 0 2 1 2 2 0 0 0 2 2 1 0 1 2 1 1 1 1 0 1 1 0 2 1 1 0 1 0 0 1 1 0 0 1 2 1 2 1 0 0 1 0 1 2 0 0 2 0 0 0 0 2 0 2 2 2 0 2 0 0 0 1 1 1 1 1 1 1 0 0 0 1 1 1 1 1 1 1 0 0 0 2 2 0 0 1 0 2 2 1 0 1 1 0 1 1 1 1 0 2 1 1 0 2 1 2 0 0 0 0 1 1 1 2 1 1 2 2 2 2 1 1 1 2 1 1 1 1 2 1 0 1 0 2 0 2 2 2 0 2 2 2 0 2 0 2 0 2 0 0 0 0 0 0 2 0 2 0 0 2 0 0 2 0 1 1 1 1 2 1 1 2 1 0 0 0 0 1 1 1 1 0 1 2 2 0 0 0 0 0 0 0 0 0 2 2 2 2 1 1 1 0 2 0 2 2 1 1 1 0 2 0 0 2 2 0 0 2 2 2 2 0 2 0 2 0 0 2 2 2 2 2 2 0 2 0 0 0 2 2 0 2 2 2 0 0 2 2 2 2 2 0 0 2 2 0 0 2 2 0 0 0 2 0 2 2 0 0 0 2 2 2 0 2 2 2 2 2 2 2 2 0 0 0 2 0 2 2 2 2 0 0 0 0 2 2 2 1 1 2 1 1 0 1 1 2 0 2 0 2 1 2 2 0 1 1 1 0 1 1 2 2 0 2 2 1 2 1 1 2 1 2 0 1 0 0 1 1 1 1 2 1 1 2 1 1 2 1 1 1 0 0 1 1 2 2 2 0 2 2 2 0 2 2 0 1 0 1 1 2 1 0 2 2 1 0 1 1 1 1 1 1 2 0 2 1 0 2 1 1 2 2 2 1 2 2 1 1 0 2 0 1 1 1 1 1 1 0 0 2 1 2 0 1 1 2 1 1 1 0 1 1 0 0 1 1 1 2 1 0 2 2 1 1 0 1 1 0 0 1 0 1 2 2 1 1 1 1 2 2 0 0 0 1 1 1 1 1 1 2 1 1 1 1 1 2 1 2 0 0 1 0 1 1 1 1 1 0 0 2 0 2 0 1 1 0 2 1 1 2 1 1 0 0 0 0 2 2 1 1 2 2 1 1 2 1 1 1 0 2 1 2 1 1 0 0 1 1 1 1 0 1 1 1 2 1 1 0 1 0 1 1 1 2 1 1 0 1 1 2 1 1 1 0 1 1 1 1 2 1 2 1 2 2 1 1 1 1 2 1 2 0 0 0 1 2 1 2 1 0 2 2 0 0 2 0 0 0 2 1 1 0 1 0 1 2 0 2 0 2 0 0 2 0 0 0 2 0 0 2 0 2 2 2 0 0 0 0 0 2 0 0 0 2 2 0 0 0 0 0 0 0 2 2 0 0 2 2 0 2 0 2 2 0 2 2 2 2 0 2 0 0 2 0 0 0 2 1 1 0 1 0 1 1 1 1 1 1 1 2 1 0 1 1 2 1 0 1 1 1 1 1 1 1 0 2 1 1 1 0 1 2 0 1 1 1 2 1 0 0 1 1 1 2 1 1 1 0 1 2 2 2 2 1 1 1 1 1 1 0 1 1 2 1 1 1 2 1 0 0 2 1 2 2 1 0 1 1 1 0 1 0 1 1 1 1 2 1 1 0 1 2 1 2 0 1 0 1 1 0 0 2 2 2 2 1 1 0 1 1 1 0 1 2 1 1 2 0 2 1 0 1 1 1 1 1 2 0 0 2 1 1 1 2 2 1 0 2 0 0 0 0 2 0 2 0 1 1 2 0 1 0 1 1 2 1 0 0 1 1 1 1 1 2 1 0 0 1 0 0 0 0 0 2 0 0 2 0 0 0 2 0 0 2 2 0 0 0 2 2 2 0 2 0 0 0 2 2 0 0 0 2 2 0 2 2 2 0 2 2 2 1 0 0 2 2 1 0 2 0 1 1 1 0 1 1 2 1 1 1 1 0 1 0 1 1 0 1 2 1 1 0 1 2 1 1 2 2 1 1 1 1 0 0 1 1 2 2 1 2 1 1 2 1 1 2 0 2 2 1 1 2 0 0 1 1 0 1 1 0 1 1 1 0 1 1 1 1 1 0 2 1 1 0 2 0 1 1 0 1 1 2 1 1 2 0 0 1 2 0 1 2 1 2 1 1 0 1 1 1 2 1 1 2 1 1 1 1 2 2 1 0 1 1 2 1 0 1 0 1 1 1 1 1 1 0 0 2 2 2 1 0 1 2 1 0 2 2 1 0 1 1 2 1 2 1 2 0 2 0 1 1 1 1 1 0 0 1 0 0 2 2 0 2 0 0 2 2 0 0 0 0 2 2 0 0 2 1 2 0 0 2 1 1 1 0 0 1 2 1 1 2 1 1 2 1 2 2 2 1 1 1 1 0 2 0 1 2 1 2 1 0 0 2 0 0 1 2 1 2 0 1 2 0 1 1 1 1 1 2 1 1 1 0 1 0 0 2 2 0 1 1 0 2 1 1 2 1 1 1 1 2 0 0 1 2 2 1 1 1 2 0 1 2 1 1 0 1 1 1 0 1 1 1 1 1 0 2 1 2 2 1 1 0 0 0 2 1 1 2 2 0 1 1 1 1 0 1 0 1 0 0 0 0 1 1 1 1 0 2 1 0 1 1 1 1 1 1 1 0 1 0 1 2 2 0 1 2 1 0 1 1 0 2 0 2 1 1 0 0 1 1 1 0 0 1 2 1 1 0 1 1 1 0 2 1 1 2 0 1 2 0 1 2 1 1 1 1 0 0 1 0 2 2 2 1 2 2 1 1 1 2 0 0 1 1 1 1 1 2 1 1 1 1 1 0 1 2 2 1 1 1 0 2 0 1 2 2 1 1 1 1 1 0 2 1 1 1 0 1 1 0 1 2 0 0 2 1 1 1 2 0 0 2 2 1 1 1 2 2 1 2 0 0 1 2 2 0 2 0 1 1 2 0 1 1 2 1 1 2 1 2 0 0 0 2 0 0 2 2 2 1 2 2 2 1 0 0 2 0 0 1 1 0 1 1 0 1 0 2 2 1 0 1 2 0 1 2 0 1 0 0 1 1 0 1 2 0 1 1 0 1 2 2 2 2 1 1 2 0 0 1 1 1 1 2 0 1 1 1 1 1 1 1 1 2 1 1 1 0 0 1 0 1 1 1 1 0 1 2 1 1 1 0 0 2 2 0 1 0 0 0 0 1 1 1 1 1 1 1 2 1 1 1 0 1 1 1 2 1 2 1 1 1 1 1 2 1 1 1 1 2 2 1 1 1 1 1 1 1 0 1 2 1 2 0 0 2 2 2 2 2 0 2 2 2 2 2 0 0 0 0 0 1 1 2 0 1 1 2 1 1 1 1 2 0 1 1 2 1 1 1 2 1 2 1 1 0 2 1 1 1 0 2 1 0 0 1 2 0 0 1 2 0 0 0 1 2 1 1 1 1 1 1 2 0 1 2 1 1 1 1 2 0 2 1 0 1 1 1 1 2 1 1 1 1 1 2 2 0 0 1 1 0 1 1 0 0 1 1 1 1 2 1 0 0 1 1 1 1 1 2 1 1 1 1 1 1 1 0 1 0 1 1 1 2 1 1 2 1 1 1 1 2 0 1 1 2 1 1 0 1 2 1 0 0 2 0 2 1 1 2 1 1 0 1 0 1 2 1 1 1 2 1 1 0 1 0 0 1 1 0 1 1 1 1 2 0 1 2 1 1 1 1 1 1 1 1 2 1 1 2 1 2 2 0 0 0 0 0 0 2 0 0 0 2 0 0 2 0 2 2 2 0 2 0 2 0 0 0 0 2 0 0 0 2 2 1 0 2 1 0 1 2 1 1 0 1 2 1 1 0 2 1 0 2 1 1 0 1 0 2 2 1 1 0 0 2 2 0 1 1 1 1 1 0 0 0 0 0 0 2 0 2 2 0 2 0 2 2 2 2 0 0 0 2 2 0 0 2 2 2 0 0 0 2 0 0 0 1 1 2 2 0 1 1 1 1 1 1 1 0 0 1 1 1 2 2 1 1 2 2 0 2 1 0 2 0 2 1 1 1 2 1 0 1 2 1 2 1 1 0 1 0 1 2 2 1 0 2 0 2 1 1 1 0 0 1 0 2 1 0 0 1 1 2 0 0 1 1 0 2 2 1 2 2 0 0 0 0 0 2 0 2 0 2 1 1 2 0 1 2 0 0 1 0 1 0 1 2 1 1 1 1 0 1 2 2 1 0 2 1 2 1 0 0 2 0 1 0 0 1 0 1 0 1 1 0 1 1 1 1 1 1 0 1 0 1 1 2 1 0 1 1 1 1 1 2 1 1 1 1 0 0 1 1 1 1 2 0 2 0 1 1 1 1 0 2 0 2 0 0 2 2 0 2 2 0 0 2 2 1 0 1 1 1 0 2 1 0 1 0 1 0 1 1 0 0 2 1 1 0 2 2 1 2 0 1 1 2 0 1 1 1 0 1 1 1 1 1 2 1 0 1 1 1 1 1 1 1 0 1 1 0 1 1 1 1 1 1 1 0 2 1 1 1 1 1 0 1 1 1 1 1 1 0 2 1 0 1 1 1 0 1 1 0 2 0 1 1 0 2 1 0 0 0 2 2 1 1 2 0 1 1 1 1 2 0 1 1 1 2 1 0 1 1 2 2 0 1 1 1 1 1 1 1 1 2 2 2 0 1 0 2 0 0 0 1 1 2 1 2 1 2 0 2 0 1 2 1 2 2 1 2 2 0 1 2 1 0 1 2 0 1 0 0 1 1 2 2 1 0 2 1 1 0 1 1 1 0 0 1 1 2 1 1 2 2 1 2 1 1 1 1 1 1 1 1 1 2 1 1 0 2 2 2 1 1 1 1 1 0 0 1 0 1 1 2 0 1 1 1 0 2 1 1 1 0 1 0 1 0 1 0 1 1 1 1 2 1 2 0 1 2 2 1 1 1 1 0 0 1 1 1 2 2 2 2 1 1 0 2 1 2 1 2 1 1 1 2 1 1 2 1 1 1 1 1 0 0 2 1 1 1 1 1 1 1 0 0 1 1 1 2 1 1 2 0 2 1 1 1 1 2 1 1 1 0 1 0 1 2 2 1 0 1 1 1 2 1 1 1 1 1 1 1 1 1 1 2 0 1 0 1 2 1 1 2 0 1 2 1 1 1 0 2 1 2 1 1 2 0 0 1 1 2 0 1 1 1 1 0 1 0 1 2 1 1 0 2 1 2 2 1 2 0 2 1 0 2 0 2 2 2 0 1 2 1 1 2 0 1 0 2 1 1 0 2 1 0 1 1 1 1 2 1 1 1 0 0 1 0 2 2 2 1 1 1 1 0 2 2 2 0 0 2 0 0 0 2 2 0 2 0 2 2 2 0 2 0 2 2 0 1 0 1 1 1 0 2 1 0 0 0 2 2 0 1 2 2 1 1 2 1 2 2 1 1 0 2 1 1 1 1 1 1 1 1 0 1 1 0 1 0 2 0 0 1 1 1 2 1 1 2 2 0 2 0 1 1 0 1 0 1 0 2 0 2 0 0 0 2 2 2 0 0 2 0 1 2 2 2 2 2 1 1 0 1 2 1 0 2 1 1 0 1 1 1 1 1 2 2 0 2 2 1 1 1 0 0 0 1 1 2 2 0 0 1 0 2 0 1 1 0 0 2 2 1 1 1 1 0 1 0 0 2 1 0 1 1 1 0 1 2 2
 15 1.581851482000000 4.187605381000000
 1 0 1 1 1 1 1 1 1 0 1 2 2 1 0 0 1 1 0 1 0 2 1 0 0 0 0 2 1 0 1 1 1 2 1 1 1 1 1 1 1 0 1 0 1 1 1 2 0 2 0 1 2 0 1 2 1 1 1 1 1 0 0 0 1 1 0 0 2 1 1 1 0 2 1 2 1 1 1 1 1 1 1 1 1 0 2 2 1 1 2 2 0 0 1 1 1 1 1 0 1 1 1 1 1 1 1 1 1 1 0 2 0 0 1 1 1 1 1 1 2 1 1 0 1 2 2 1 0 0 2 1 1 1 0 1 1 1 1 1 1 2 1 2 2 1 1 1 1 0 0 1 1 0 2 2 1 2 1 0 1 1 1 2 1 1 1 1 0 1 0 0 1 2 1 2 1 1 1 1 1 1 0 1 1 1 0 0 2 0 2 1 2 2 2 0 1 0 1 1 0 2 2 1 2 0 2 1 2 0 0 1 0 1 1 0 0 1 0 1 1 0 2 0 0 2 2 0 0 2 0 2 0 0 2 0 2 2 2 2 2 1 2 1 1 1 2 0 2 2 1 1 0 2 0 0 1 1 1 2 2 1 1 0 2 1 2 2 1 1 1 0 1 1 1 2 2 2 0 1 2 1 2 1 1 2 1 0 1 2 0 0 0 0 0 0 2 0 2 0 0 0 2 2 0 2 0 2 0 2 0 0 2 0 2 2 0 2 0 0 2 2 0 0 2 0 2 0 0 2 2 2 0 0 0 0 2 1 1 2 2 1 0 0 2 1 1 1 1 1 1 0 0 1 2 1 2 1 1 2 1 1 0 0 2 2 0 2 1 2 1 1 1 0 1 2 1 1 1 1 1 2 2 1 1 2 1 2 1 1 2 1 1 2 0 0 0 0 0 0 2 2 0 0 1 1 1 1 2 0 0 2 1 2 1 1 0 1 2 0 1 1 1 1 1 1 1 2 2 1 1 1 1 1 1 1 1 1 1 1 2 1 0 1 1 2 1 1 0 0 1 0 2 0 1 2 1 1 0 1 2 1 1 1 0 1 2 1 2 1 1 1 1 1 1 1 2 2 2 0 2 2 0 2 2 0 0 2 0 1 1 1 2 1 0 1 2 2 2 2 1 2 0 1 0 1 0 2 0 0 1 1 1 0 1 1 1 2 1 1 2 1 0 1 0 0 2 0 2 1 0 2 0 1 2 1 1 2 1 2 0 1 0 2 1 2 1 1 1 2 1 1 2 1 2 0 2 0 1 0 1 2 2 1 2 2 1 1 1 0 1 0 0 1 1 0 0 1 1 1 1 1 2 0 2 2 1 0 2 1 1 2 1 1 2 1 1 0 1 1 1 1 1 1 2 0 2 0 2 1 1 1 0 1 2 0 1 1 2 2 0 1 2 0 0 2 0 1 2 1 2 1 2 1 0 2 1 1 2 2 0 2 0 0 2 0 0 2 0 0 0 2 0 2 0 2 1 1 0 1 1 1 0 1 1 0 0 2 2 1 2 1 1 1 1 1 1 1 1 1 0 1 0 0 1 1 2 2 1 1 1 1 1 0 1 0 2 0 1 0 2 1 0 1 1 1 1 2 2 1 1 2 1 1 2 1 2 0 0 2 1 2 1 0 1 1 0 1 0 2 1 1 2 2 0 0 0 1 1 1 1 1 1 1 0 1 1 1 1 1 2 1 1 1 1 0 1 2 1 2 1 1 0 1 1 2 1 2 1 0 0 1 1 2 1 1 2 1 1 1 0 1 1 1 1 0 2 2 2 1 0 2 1 2 1 2 1 1 1 1 1 1 2 0 0 1 2 2 1 0 1 1 2 0 2 0 0 0 1 2 1 1 1 1 1 2 1 1 1 1 0 0 2 2 1 0 1 1 1 1 0 1 1 0 0 1 2 1 2 1 1 0 0 1 2 1 1 2 1 2 0 1 1 0 1 0 1 1 2 1 2 2 1 1 0 1 1 1 1 0 1 0 0 0 0 1 1 1 1 1 1 0 1 1 1 0 2 0 1 1 1 2 1 1 1 0 1 2 1 1 0 1 1 2 1 1 1 1 2 1 0 0 0 0 2 2 2 0 0 0 0 0 2 2 2 2 2 0 0 2 2 2 2 0 2 2 0 0 0 0 2 0 0 0 2 0 0 0 0 2 2 0 1 1 0 2 1 2 2 2 2 1 1 0 1 1 1 0 1 1 0 2 2 2 2 2 0 2 0 0 2 0 2 2 2 2 0 0 0 1 1 0 0 0 2 2 1 0 0 0 0 0 2 2 0 0 0 2 0 2 2 0 0 2 0 0 0 2 0 2 2 2 0 0 2 0 2 0 2 2 2 0 2 2 0 2 2 0 2 2 0 0 2 0 2 2 2 2 2 2 2 0 2 2 0 0 0 2 0 2 2 2 2 2 2 2 2 2 2 1 1 0 2 1 1 0 1 1 1 1 1 1 1 1 1 1 1 0 2 0 0 2 2 2 0 2 0 1 1 2 1 2 0 1 1 2 1 1 1 0 2 1 2 2 0 0 2 2 1 0 2 2 1 0 0 2 1 0 1 1 2 0 2 1 0 1 1 2 0 0 1 1 1 1 0 1 1 1 2 0 1 0 0 1 0 1 0 1 0 1 1 1 1 0 1 1 0 2 0 1 2 2 1 1 2 1 0 0 2 1 2 0 0 2 1 1 1 1 2 0 0 0 0 0 2 2 0 0 0 0 0 2 2 2 2 2 0 0 2 0 0 1 1 1 1 2 0 1 1 1 0 2 1 1 1 0 1 0 0 1 1 1 2 1 0 1 1 0 1 0 1 2 2 0 2 1 1 1 1 1 1 2 1 1 0 1 2 1 1 0 1 2 2 0 1 1 1 0 0 1 1 2 1 1 1 1 1 0 0 0 0 0 0 2 2 0 0 1 1 1 1 0 1 1 2 0 1 0 1 1 2 1 1 0 1 1 1 0 2 2 0 2 0 2 0 2 0 0 0 0 2 2 2 1 1 1 0 0 1 0 1 0 1 1 1 1 1 1 1 0 1 1 1 0 1 1 1 1 1 2 2 0 1 1 0 0 2 0 0 2 2 0 1 1 1 1 1 0 0 2 1 2 1 2 1 0 0 0 1 1 1 1 2 0 1 1 1 1 1 1 0 1 1 1 1 1 0 0 1 2 0 2 0 2 1 1 1 1 1 1 2 0 1 2 1 2 2 1 1 2 0 2 2 1 1 1 1 1 0 1 0 0 0 1 1 1 0 1 2 1 1 2 2 0 0 1 0 1 2 2 0 0 0 2 1 1 0 1 2 1 0 2 2 2 2 2 0 1 1 1 0 0 0 0 1 1 1 1 1 1 1 0 2 0 2 2 2 2 0 2 2 2 2 1 2 2 2 0 1 1 2 1 1 1 1 1 1 1 1 2 1 1 1 0 0 2 2 0 1 2 1 1 0 1 2 2 1 0 1 1 2 1 1 1 2 0 2 2 1 1 1 1 1 1 1 1 1 0 1 0 0 1 1 1 0 1 1 1 2 2 1 1 2 2 2 0 2 0 0 0 2 1 0 1 1 1 0 2 1 1 0 0 1 2 1 2 0 1 1 2 1 1 0 1 2 1 2 1 0 2 2 2 0 0 2 2 0 2 2 0 2 2 0 0 2 2 2 0 2 0 2 2 0 2 0 2 0 0 0 0 0 2 0 1 1 1 1 1 0 1 0 1 1 1 0 2 1 2 0 1 2 1 1 2 0 0 1 2 1 1 1 2 1 2 1 1 0 1 1 0 0 1 2 0 2 0 1 0 2 1 1 2 1 2 0 0 1 2 1 0 1 0 1 0 0 2 1 1 2 2 1 1 1 0 0 1 2 1 1 2 2 1 0 1 0 0 0 2 1 1 1 1 1 0 2 1 1 1 0 1 0 2 1 1 2 2 0 1 2 1 1 2 1 1 2 2 1 1 1 1 0 1 1 0 0 1 2 0 0 2 1 2 2 1 1 2 2 1 2 1 2 0 1 2 1 1 1 1 1 1 2 2 1 1 2 1 1 1 1 1 0 1 1 0 1 2 0 0 2 0 0 0 2 0 0 2 0 2 0 2 0 0 2 0 2 0 1 1 2 1 2 0 1 1 0 0 2 0 1 1 1 0 2 0 2 0 0 0 1 0 2 1 2 0 1 2 2 1 1 2 1 2 0 0 2 0 2 0 2 1 2 1 1 0 1 1 1 2 1 0 1 1 1 1 1 2 0 1 0 2 0 0 1 0 2 1 2 2 1 2 1 1 1 2 1 1 2 1 0 1 2 0 2 0 0 2 2 2 2 2 2 0 2 2 2 2 2 2 2 0 0 0 0 1 1 2 1 2 1 1 0 1 1 2 1 0 1 1 0 2 0 0 2 1 1 1 1 1 0 0 1 1 2 1 1 1 1 1 1 1 2 0 1 2 2 0 0 1 0 1 2 2 2 0 0 1 1 1 0 2 0 1 1 2 1 2 1 2 1 1 2 0 1 1 0 2 0 1 1 1 0 0 2 1 2 1 1 2 1 0 2 1 1 1 0 0 2 1 2 2 1 0 1 2 1 2 0 2 1 0 2 1 1 0 1 2 1 1 1 1 1 1 0 2 2 2 1 1 2 1 1 2 1 2 1 2 1 1 2 1 1 2 1 2 2 1 0 0 2 1 0 1 1 1 1 1 0 2 0 1 1 1 2 0 1 1 1 1 1 2 0 1 1 0 2 2 1 0 0 2 1 1 0 1 1 1 1 0 0 2 1 2 1 1 1 2 2 0 0 2 1 1 1 1 2 1 2 1 1 2 2 0 2 0 2 2 0 2 2 2 0 2 0 2 2 2 0 0 2 0 0 0 2 0 0 0 0 0 0 2 0 0 0 2 0 2 0 0 1 0 0 2 2 0 1 0 1 1 0 1 1 1 1 1 2 2 2 1 2 2 2 0 1 2 1 2 2 1 1 1 0 2 1 0 1 1 1 0 1 1 1 2 1 2 1 2 0 1 2 2 0 2 1 1 1 0 1 0 1 1 2 2 0 1 1 1 2 2 0 2 2 2 1 1 0 0 2 0 2 0 2 1 1 1 1 2 1 0 0 1 1 1 1 1 0 0 1 2 1 2 1 1 0 0 2 1 1 0 1 0 1 0 1 0 2 1 1 1 2 0 1 0 1 0 1 1 1 1 2 1 2 2 1 1 2 1 2 1 1 1 0 1 0 2 2 1 0 2 2 2 0 2 2 0 1 1 0 1 1 1 2 0 0 0 0 0 1 2 1 1 1 2 1 0 1 1 1 1 1 0 2 2 0 0 1 2 1 2 1 0 0 1 1 1 1 2 1 1 2 0 1 0 0 1 1 1 1 1 1 1 2 1 2 0 2 0 0 1 2 1 1 1 2 2 1 2 2 1 1 2 2 1 0 1 2 1 1 0 2 2 1 1 2 2 1 2 1 0 1 1 1 1 0 0 0 1 0 2 1 1 1 1 2 0 1 2 1 0 0 1 1 1 0 1 0 1 2 2 1 2 1 0 1 0 1 2 1 0 0 1 2 1 1 0 0 0 0 0 1 0 1 1 1 2 0 1 1 2 1 0 1 0 2 0 1 2 1 1 1 2 0 1 1 0 1 2 2 0 0 1 2 0 2 2 1 1 1 2 2 1 1 2 0 0 1 2 0 1 2 1 0 1 1 1 1 0 1 1 2 1 1 1 1 1 0 0 0 0 2 0 1 1 0 0 0 1 1 0 1 2 0 1 1 1 1 2 1 1 0 2 1 2 1 1 1 1 2 1 1 1 0 1 2 1 1 2 2 0 1 2 1 1 2 2 1 0 0 1 0 1 1 0 1 0 0 1 0 2 0 2 2 0 1 0 1 0 2 1 2 1 1 2 1 2 0 2 0 1 0 1 1 1 2 1 1 0 2 1 1 1 1 2 2 1 2 0 0 2 2 2 0 2 2 2 2 2 2 0 2 0 1 1 2 2 2 1 2 2 1 2 2 2 1 1 1 2 2 1 2 0 1 1 1 2 2 0 1 1 2 1 0 0 1 0 0 2 1 1 0 0 1 0 1 1 0 1 1 2 0 0 0 1 1 2 1 1 2 1 1 1 1 2 0 1 1 0 0 1 1 1 1 1 2 0 2 1 1 1 1 1 1 1 0 2 0 1 2 0 2 1 1 1 1 2 2 0 0 0 1 0 1 2 0 2 0 2 2 0 2 0 0 0 0 2 2 0 0 2 2 1 2 1 1 1 1 2 1 1 0 2 1 2 1 1 1 2 1 1 1 1 1 0 1 1 2 0 0 1 2 1 1 1 1 1 0 2 2 1 1 0 2 0 1 0 1 2 1 1 1 2 1 1 1 1 2 0 2 1 1 2 1 1 0 1 0 1 1 1 1 0 1 1 1 1 1 0 0 2 2 1 1 1 0 2 1 0 0 2 2 1 2 1 1 2 0 0 1 1 0 1 1 1 1 1 0 0 1 0 0 1 2 1 0 2 2 2 2 0 1 0 1 1 2 1 1 1 0 1 2 0 1 2 1 2 1 1 2 1 1 0 1 2 1 1 1 2 1 1 1 1 1 2 1 2 0 1 1 2 2 1 2 2 0 1 1 0 0 0 1 2 2 0 2 2 0 0 1 0 2 1 1 0 1 1 1 1 1 1 0 0 2 0 2 1 1 0 1 0 1 2 0 2 0 1 1 0 1 0 1 0 0 1 2 0 0 1 1 2 1 0 0 0 1 1 1 1 1 1 1 1 1 0 0 2 1 2 0 1 1 2 2 1 0 1 2 2 0 1 0 1 1 1 2 0 1 0 1 1 2 0 1 1 0 2 2 0 1 0 2 0 1 0 2 1 0 2 2 1 2 1 0 2 1 2 0 0 1 0 0 2 2 1 2 2 1 2 0 2 2 1 0 1 1 0 2 2 1 2 0 1 2 0 2 0 1 2 1 1 1 1 1 2 2 1 0 1 0 1 2 0 1 2 1 2 1 2 2 2 2 1 0 2 0 2 2 1 1 1 0 1 0 1 0 1 2 1 2 1 2 1 0 2 1 1 1 1 2 1 1 1 0 2 2 1 1 0 1 2 0 1 0 0 2 0 0 1 0 1 0 2 1 0 1 1 2 2 1 0 1 0 0 1 1 2 1 2 1 1 0 2 1 2 1 1 1 1 0 1 2 1 1 1 0 2 1 2 1 1 1 0 2 0 1 0 1 1 1 2 2 0 1 2 1 1 1 0 0 2 1 1 1 0 2 0 2 1 2 0 1 1 0 0 1 1 1 2 2 1 0 1 1 0 1 2 2 1 0 1 1 0 1 0 2 1 0 1 2 0 1 1 1 0 2 1 1 1 1 1 1 0 1 1 1 1 0 2 1 2 0 1 1 1 1 0 0 1 0 1 1 0 0 1 1 2 0 2 1 1 1 1 2 1 0 0 2 1 1 0 2 1 0 0 0 1 0 0 1 1 1 1 0 1 0 2 1 2 2 1 2 2 1 2 2 2 0 1 2 1 1 1 1 0 2 2 1 2 1 1 2 1 1 1 2 0 1 1 1 1 0 0 1 2 0 1 1 2 1 2 1 0 1 2 1 1 1 1 2 1 1 0 2 1 2 2 0 2 1 1 1 2 0 0 0 0 0 2 2 2 0 0 0 0 0 1 2 0 1 0 1 1 1 2 2 0 0 1 0 2 1 0 1 1 0 2 0 0 1 1 1 1 1 0 1 0 2 0 1 1 0 2 2 2 1 2 0 2 2 1 2 0 0 1 1 0 1 1 0 0 2 2 1 0 1 1 1 2 1 2 1 1 2 1 1 0 1 1 1 0 2 1 1 0 1 2 1 2 1 2 0 0 1 1 2 1 0 0 1 2 1 2 1 0 2 0 1 1 1 1 1 0 0 1 1 1 2 1 1 1 1 1 1 0 0 1 1 2 2 1 0 2 2 2 1 2 1 1 2 0 0 1 1 1 1 1 1 1 1 1 0 2 0 1 2 2 1 1 0 0 2 2 2 2 2 2 2 2 2 0 2 0 2 0 0 0 2 2 2 0 0 0 2 2 2 0 0 2 2 1 1 1 0 1 1 0 1 1 0 0 2 0 1 2 1 2 1 0 0 1 1 1 1 1 0 1 2 1 1 1 2 2 1 0 0 0 2 1 1 1 1 1 2 1 1 1 1 2 2 2 2 1 1 2 0 2 1 2 1 1 1 0 2 0 2 0 1 1 1 1 1 1 1 1 0 0 0 0 1 2 1 2 2 2 1 0 2 1 0 1 1 0 2 1 2 2 2 0 1 2 1 1 0 1 1 2 2 2 0 2 1 1 0 1 1 1 2 1 1 0 1 1 2 1 1 1 0 1 1 1 1 2 1 2 1 2 2 1 1 1 1 2 1 2 0 0 0 1 2 1 2 1 0 2 2 0 0 2 0 0 0 2 1 1 0 1 0 1 2 1 1 1 2 1 0 1 1 1 0 1 0 0 1 2 2 1 1 1 1 1 1 0 1 1 2 1 2 2 0 2 1 1 1 0 1 2 2 1 1 0 2 2 1 1 0 1 1 2 0 0 1 0 2 0 2 1 1 1 2 2 1 1 1 0 2 1 1 1 1 2 2 1 1 0 1 0 1 1 1 2 1 2 0 2 0 2 0 0 2 2 0 2 0 2 0 1 1 1 2 2 1 2 2 1 2 1 1 0 1 1 0 1 1 2 1 0 0 1 2 2 1 1 2 1 0 0 2 1 0 2 1 2 1 0 1 1 2 1 0 2 1 2 0 2 1 1 0 1 0 1 1 1 2 1 0 2 0 1 0 1 0 1 1 2 2 0 1 0 1 2 2 0 1 1 2 1 1 0 2 1 0 2 2 1 1 2 1 1 1 2 1 1 1 0 0 2 2 1 1 1 2 0 0 0 0 2 0 2 0 2 0 2 0 2 0 0 2 2 2 0 0 2 2 0 2 0 2 0 0 0 2 0 0 0 0 0 2 0 0 2 0 0 0 2 0 0 2 2 0 0 0 2 2 2 0 2 0 0 0 2 2 0 0 0 2 2 0 2 2 2 0 2 2 2 1 0 0 2 2 1 0 2 0 1 1 1 0 1 1 2 1 1 1 1 0 1 0 1 1 0 1 2 1 1 0 1 2 1 1 2 2 1 1 1 1 0 0 1 1 0 0 2 1 0 2 2 0 0 2 0 2 0 2 2 0 2 2 0 2 0 2 0 2 2 0 0 2 2 0 0 2 0 2 2 2 0 0 2 2 0 0 2 2 2 2 2 2 0 2 2 2 2 0 0 2 2 2 0 2 0 2 2 0 2 2 0 2 0 0 0 0 0 0 2 0 0 2 2 2 0 0 2 0 2 0 2 0 0 2 2 2 2 0 2 0 2 0 0 2 2 2 0 0 2 2 2 0 2 2 0 0 0 0 2 2 0 2 0 2 0 2 0 2 2 0 0 2 2 2 2 2 0 2 0 0 2 2 0 0 2 2 2 0 0 2 0 2 2 0 0 0 2 2 2 2 2 0 2 2 2 2 2 0 2 2 0 0 2 0 2 2 0 2 0 0 0 2 0 0 0 2 2 2 0 0 2 0 0 2 0 2 0 2 0 2 0 1 2 1 1 1 1 1 1 0 1 0 1 1 1 1 1 0 0 1 2 1 1 2 1 1 1 1 1 1 0 2 2 1 1 0 0 0 0 2 2 0 0 2 0 2 2 2 2 2 0 0 0 0 2 2 2 2 2 0 0 2 0 2 0 0 0 0 1 1 1 1 1 0 2 1 0 2 2 0 1 0 1 0 1 1 0 1 0 2 1 1 0 0 1 2 2 1 2 0 2 0 0 0 1 0 1 1 1 1 2 0 0 2 2 1 0 0 1 1 1 0 1 1 0 2 1 1 2 0 1 2 0 0 2 1 1 1 2 0 1 2 1 2 2 1 1 1 0 2 0 0 2 2 0 1 1 2 1 1 0 1 1 0 1 1 2 2 2 1 1 1 0 2 1 1 1 2 0 1 0 1 1 1 1 1 0 1 1 1 0 2 1 0 1 2 2 2 2 0 0 2 2 1 1 1 2 2 0 2 1 0 1 1 2 1 1 2 2 2 2 1 1 1 1 2 2 1 2 2 0 2 1 0 2 0 0 1 1 0 1 0 1 2 1 1 0 2 0 1 2 1 1 0 1 1 1 1 1 0 1 1 1 1 0 1 2 0 0 2 0 0 1 1 1 0 1 2 1 0 2 0 1 2 1 1 0 0 1 1 0 1 2 1 1 2 2 1 1 1 1 1 1 2 1 1 1 0 0 1 0 1 1 1 1 0 1 2 1 1 1 0 1 1 1 0 0 1 1 1 0 1 1 1 1 2 1 0 1 1 1 1 1 1 1 2 2 2 2 2 2 0 2 0 2 2 2 2 0 2 2 2 0 0 2 0 2 0 2 0 2 2 2 0 0 0 2 0 2 2 2 2 2 2 0 0 2 0 0 1 0 1 1 1 0 2 1 0 2 2 1 1 1 2 0 1 1 1 0 1 2 0 2 2 0 2 2 0 0 2 2 2 0 0 2 0 0 2 0 0 2 0 0 0 0 0 0 0 0 2 0 2 2 0 0 2 0 1 0 1 1 1 1 2 0 0 1 1 0 1 1 1 2 2 0 2 2 1 0 1 2 0 2 1 1 1 0 1 1 1 0 1 0 1 1 1 0 1 1 2 2 1 1 2 1 0 1 0 1 0 1 1 1 2 2 0 0 2 0 2 2 0 0 0 2 2 0 2 0 0 2 2 0 0 2 0 2 2 0 2 0 0 0 2 0 2 2 2 1 1 1 2 1 1 1 1 0 0 1 0 0 0 0 1 2 0 1 2 1 1 1 1 1 1 1 1 1 0 1 2 1 1 1 0 1 1 1 0 0 2 1 0 0 2 0 1 2 0 1 2 1 1 1 1 2 1 1 1 0 2 1 1 2 0 1 2 0 2 0 0 1 0 2 0 1 0 0 1 2 1 1 2 1 1 0 1 1 1 0 1 1 1 1 1 1 1 1 0 1 1 1 1 1 0 1 0 0 1 0 1 1 1 1 1 2 0 2 1 2 2 1 1 0 2 2 0 0 1 1 2 1 1 1 1 1 1 0 1 1 1 2 0 1 2 1 2 2 0 2 2 0 2 2 0 2 0 0 2 2 2 2 2 2 0 0 0 2 2 2 0 0 2 2 2 2 0 0 0 0 0 0 2 2 2 0 0 0 2 2 2 2 0 0 0 2 0 0 2 0 0 0 2 0 2 2 0 2 2 2 0 2 0 0 2 0 2 2 0 0 0 2 0 2 0 2 2 1 2 0 0 1 0 2 1 0 1 1 1 0 1 0 2 2 2 2 0 0 1 2 0 2 0 0 1 1 1 1 1 1 1 0 1 1 1 1 0 2 0 1 1 0 2 1 1 0 1 1 1 1 2 0 1 2 1 2 2 0 2 2 0 1 0 1 0 0 2 1 1 1 1 2 1 1 0 1 2 0 1 1 0 2 1 1 1 1 1 1 1 1 0 0 1 0 1 0 2 1 1 1 0 0 1 2 0 1 0 2 2 0 0 1 1 0 1 1 0 2 1 0 1 2 0 0 2 0 1 2 1 2 2 0 2 2 2 0 0 2 2 0 0 2 0 2 0 2 0 1 0 2 0 2 0 2 1 1 2 1 2 1 1 2 0 0 0 1 1 0 0 1 0 0 1 1 0 2 0 0 2 0 2 0 0 0 0 2 2 2 2 0 2 2 2 0 2 2 2 0 2 2 2 0 2 1 1 1 0 1 1 1 0 0 1 1 1 0 0 1 1 2 1 2 1 1 1 0 1 1 1 1 1 0 1 2 1 1 0 2 0 0 1 2 0 0 0 2 0 0 2 2 2 2 2 2 2 1 2 0 2 1 2 0 1 1 1 1 1 2 0 2 1 2 2 1 1 2 1 0 2 1 1 1 2 1 2 1 2 1 2 0 1 1 1 2 2 2 1 2 1 0 1 0 0 0 2 0 2 1 1 1 1 0 2 1 0 1 1 1 1 2 1 1 1 0 0 0 1 2 2 1 2 1 1 1 0 1 1 1 1 1 2 1 1 1 2 1 1 0 0 1 0 2 2 2 1 2 0 2 0 2 0 2 2 2 0 0 2 2 2 0 0 2 0 0 2 2 0 0 0 2 0 0 0 0 0 0 2 0 2 0 2 2 2 0 2 2 2 2 0 2 0 0 2 1 2 2 0 1 0 0 1 1 1 1 2 1 0 2 1 0 2 0 1 1 1 1 2 0 1 1 1 1 1 0 2 1 2 1 1 2 0 0 1 1 2 0 1 1 1 1 0 1 0 1 2 1 1 0 2 1 2 1 1 1 0 1 1 0 2 0 1 1 1 1 1 1 1 2 2 0 1 0 1 1 1 0 1 1 1 0 1 2 0 1 1 1 2 1 0 0 0 2 2 2 1 0 1 0 1 2 2 1 0 0 1 0 0 0 1 1 0 1 1 1 2 1 1 1 1 2 2 1 1 0 1 1 1 0 2 1 0 0 0 2 2 0 1 2 2 1 1 2 0 2 2 1 1 0 2 1 1 1 1 1 1 1 1 1 1 1 1 1 1 1 1 1 2 1 2 2 2 2 2 1 1 2 1 2 1 0 2 1 1 0 1 1 2 0 1 2 1 1 0 1 1 1 0 0 1 1 1 2 2 1 1 1 1 1 0 0 1 0 0 0 2 1 1 0 0 1 1 1 2 0 0 0 2 1 0 2 0 0 1 0 1 1 2 2 0 1 1 2 0 1 2 1 1 1 1 1 0 0 0 1 1 2 0 0 1 1 0 2 1 2
 16 -1.320933819000000 -2.462121010000000
 0 0 0 2 0 2 0 0 0 1 1 2 2 0 1 1 1 1 0 2 0 1 2 1 0 0 0 2 2 1 1 1 1 1 0 1 2 2 2 0 0 0 1 0 1 1 1 2 0 2 0 1 2 0 1 2 1 1 1 1 1 0 0 0 1 1 0 0 2 1 1 1 0 2 1 2 1 1 1 1 1 1 1 1 1 0 2 2 1 1 2 2 0 0 1 1 1 1 1 0 1 1 1 1 1 1 1 1 1 1 0 2 0 0 1 1 1 1 1 1 2 1 1 0 1 2 2 1 0 0 1 2 0 2 1 1 1 2 0 0 0 2 2 1 2 0 2 1 0 1 0 1 2 0 1 1 2 2 0 0 2 1 2 2 0 0 1 2 0 0 0 0 0 2 2 2 0 0 0 2 2 0 0 2 0 0 0 0 2 0 2 2 2 2 2 0 2 0 2 2 0 2 1 1 1 0 2 0 2 0 1 1 0 1 1 1 1 0 0 1 1 1 2 1 1 1 1 1 2 1 1 0 1 1 1 0 1 1 1 0 2 2 2 1 0 0 2 1 1 2 1 2 2 2 1 2 1 0 1 1 2 0 0 1 1 1 2 1 2 2 0 1 1 0 1 0 1 0 1 1 1 1 1 0 1 1 1 1 0 2 2 0 0 2 2 2 2 0 2 2 2 2 1 1 0 1 1 1 0 2 0 0 2 0 2 2 0 2 0 0 2 2 0 0 2 0 2 0 0 2 2 2 0 0 0 0 2 0 0 2 2 2 0 0 2 0 0 0 2 0 2 0 0 2 2 2 2 2 0 2 2 0 0 0 2 2 0 2 1 2 1 1 1 0 1 2 1 1 1 1 1 2 2 1 1 2 1 2 1 2 1 1 0 2 1 1 1 1 1 1 2 2 0 1 1 1 1 2 1 1 0 1 1 1 1 1 0 1 1 0 1 1 0 0 0 1 0 1 2 0 1 1 1 0 0 2 0 2 2 1 1 2 1 1 0 1 1 1 2 1 2 0 2 1 1 2 1 2 1 0 2 0 2 1 1 1 2 2 2 1 1 0 0 0 0 1 1 2 2 0 1 1 0 2 2 1 1 1 1 0 0 0 2 0 1 1 1 1 2 1 1 1 0 1 2 1 2 1 2 1 0 0 1 2 1 1 1 1 1 1 2 0 1 1 2 1 0 2 0 2 1 1 1 2 1 2 1 2 1 1 0 2 1 1 1 2 2 0 0 2 2 2 2 0 0 2 2 0 0 2 0 2 2 2 2 2 0 2 0 0 2 0 0 2 0 0 0 2 0 0 0 0 1 1 2 2 1 0 2 1 1 2 1 1 2 1 1 0 1 1 1 1 1 1 2 0 2 0 2 1 1 1 0 1 2 0 1 1 2 2 0 1 2 0 0 2 0 1 2 1 2 1 2 1 0 2 0 0 2 2 0 2 0 0 2 0 0 2 0 0 0 2 0 2 0 2 1 1 0 1 1 1 0 1 1 0 0 2 2 1 1 0 2 1 1 1 1 1 0 2 0 1 1 1 1 0 1 1 1 1 1 0 1 1 1 0 1 0 2 0 2 2 1 2 1 2 2 2 2 2 1 2 1 2 1 0 2 1 0 2 1 2 0 0 0 2 1 1 0 1 2 1 1 2 1 1 1 1 2 0 1 0 0 0 0 0 2 2 0 1 2 2 0 1 0 1 1 2 0 2 1 2 0 2 1 1 2 2 0 0 1 0 2 2 0 0 2 0 2 1 1 0 1 1 2 0 2 1 1 1 1 2 1 1 0 1 1 2 2 1 1 1 1 1 1 1 1 2 2 1 1 2 2 0 2 0 1 0 0 2 1 1 2 1 2 1 1 0 2 1 0 0 1 2 1 0 1 1 0 1 1 0 2 0 1 1 2 2 2 0 0 1 1 2 2 2 2 2 1 2 0 2 2 1 0 0 2 1 1 2 1 1 1 2 0 0 0 0 1 1 1 0 0 0 0 1 1 1 1 1 1 0 1 1 1 0 1 0 1 0 2 2 1 1 1 0 2 1 1 1 1 1 0 1 2 1 0 1 2 1 0 0 1 1 1 2 1 1 0 1 0 0 2 1 1 1 2 0 1 2 2 2 2 0 2 2 0 0 0 0 2 0 0 0 2 0 1 0 1 2 1 2 2 2 2 2 0 2 1 1 0 2 0 1 0 0 1 0 2 0 0 1 2 1 2 2 0 1 1 0 1 1 1 1 1 2 0 1 1 1 0 0 1 0 2 2 2 0 0 0 0 0 2 2 0 0 0 2 1 2 1 0 0 1 1 1 0 2 1 1 1 1 0 1 1 1 1 0 1 2 2 1 1 1 1 2 1 1 2 1 0 1 2 1 1 1 2 1 1 1 1 0 2 1 0 1 1 0 2 2 1 2 0 2 0 0 2 2 2 2 2 0 2 0 0 0 2 2 0 0 0 2 2 0 0 2 2 0 2 0 0 2 2 2 0 2 0 0 2 2 0 2 0 2 0 2 0 0 0 0 2 2 2 2 0 0 2 2 0 0 2 2 0 0 0 2 0 0 0 0 2 0 2 0 0 2 0 2 0 0 0 0 0 2 0 2 0 0 2 2 0 2 0 2 0 0 0 2 2 0 2 0 0 2 0 0 2 2 2 0 2 0 2 0 0 0 0 2 2 0 2 0 0 2 2 2 2 0 2 0 2 2 2 0 0 0 0 2 0 0 0 2 0 2 0 0 0 0 2 0 0 0 0 2 2 0 0 0 2 0 2 2 2 2 0 1 1 0 1 2 0 0 2 1 1 0 1 1 1 0 1 0 1 2 1 1 2 1 1 1 0 1 1 2 2 1 1 1 1 1 1 1 1 2 1 1 2 1 1 2 2 1 2 1 1 0 1 1 1 1 1 2 1 1 2 1 2 1 2 0 1 0 1 0 2 1 2 1 2 1 1 2 1 0 0 1 0 0 1 2 0 1 1 1 0 2 1 0 0 0 1 1 1 0 1 2 0 0 1 1 1 1 2 1 1 2 2 1 1 0 1 1 2 0 0 2 2 0 0 1 1 0 1 1 0 0 1 0 0 2 2 0 0 0 1 2 2 1 1 1 1 1 1 2 1 2 0 0 1 0 1 1 1 2 1 2 1 2 0 1 2 2 2 0 2 2 0 2 2 1 0 1 2 1 2 2 0 2 1 0 2 0 2 2 2 0 1 1 1 1 2 1 1 1 0 1 2 2 1 1 1 0 2 1 1 1 2 1 0 0 0 2 1 1 1 1 1 1 0 2 1 1 2 2 0 1 2 2 0 1 2 2 0 1 2 2 0 1 1 1 1 0 0 0 1 0 2 2 0 0 1 1 1 0 1 1 0 1 2 2 1 1 1 2 2 2 1 1 1 1 2 0 0 0 1 1 1 2 1 1 0 0 0 0 1 2 2 0 1 1 2 2 1 1 2 2 0 0 2 2 2 2 1 0 1 1 2 0 1 1 0 0 1 1 0 0 1 0 2 2 1 0 2 0 0 0 0 1 1 1 1 1 2 0 2 1 1 1 2 0 1 1 1 1 2 2 1 2 2 1 1 0 2 1 1 2 1 0 2 2 0 2 0 1 1 0 1 1 0 2 2 2 1 0 1 1 1 1 1 1 2 1 0 1 2 1 1 0 2 1 2 1 0 2 1 1 1 1 1 1 0 1 0 1 1 1 1 2 0 1 1 2 0 2 1 1 2 1 0 1 1 1 1 2 2 2 0 0 2 1 1 0 1 0 0 0 2 1 1 2 1 1 1 0 1 1 1 1 1 1 2 1 1 1 1 2 1 2 1 0 1 0 1 0 1 0 2 2 1 1 1 1 1 1 0 1 1 2 1 2 2 1 0 1 0 0 1 2 0 0 1 0 2 1 2 1 1 0 0 0 0 2 0 2 1 1 1 2 1 1 0 1 0 1 1 1 1 1 1 1 0 1 0 1 0 0 1 1 0 1 1 2 1 1 1 1 1 2 2 1 1 0 1 2 1 2 1 0 1 2 2 2 1 0 1 1 2 2 1 2 2 1 0 2 1 0 0 1 1 1 1 1 0 1 2 2 1 1 1 1 0 1 0 0 1 0 1 1 1 0 0 0 0 0 2 1 1 2 2 0 0 2 1 2 1 1 0 1 1 1 1 2 2 2 0 1 2 1 1 2 2 1 1 0 1 1 2 0 1 0 2 1 0 2 0 0 1 0 0 0 1 1 2 2 1 1 1 2 0 2 0 0 0 0 0 0 0 0 2 2 0 0 0 0 0 2 2 0 0 0 1 1 0 1 2 1 1 2 1 1 2 0 1 1 1 1 1 1 2 1 0 1 1 1 2 1 1 2 1 2 0 1 2 2 1 1 2 1 1 2 0 1 2 0 0 2 1 1 0 2 2 2 2 0 0 0 2 0 2 1 1 0 0 2 2 1 0 1 0 1 1 2 1 1 1 1 1 2 1 1 0 1 1 2 1 2 0 1 1 0 2 1 2 1 1 2 1 0 1 1 2 2 0 1 0 2 1 1 0 1 2 2 1 1 2 1 1 1 2 2 2 1 1 2 1 1 1 1 0 0 1 2 1 0 0 1 2 2 1 1 0 1 0 1 1 2 1 1 2 1 2 2 1 1 0 0 2 2 2 1 1 0 0 2 0 0 1 1 1 1 1 0 2 1 2 1 0 1 1 0 1 2 1 1 1 2 1 0 1 1 0 1 1 1 2 1 1 1 0 0 2 2 0 0 0 2 0 0 0 2 0 2 2 2 0 0 2 2 1 1 2 1 0 1 2 2 1 1 1 2 1 1 2 0 2 0 1 2 1 1 0 1 1 1 1 2 1 1 2 0 0 1 1 0 0 1 1 1 1 1 1 1 1 1 0 1 1 0 1 0 0 2 1 0 1 0 2 1 0 2 1 1 1 1 1 2 1 2 1 1 1 1 0 1 2 1 1 1 0 2 1 2 1 0 1 1 1 0 1 1 1 2 1 2 2 2 0 0 2 2 2 0 0 2 0 0 0 2 2 0 2 0 2 2 2 0 0 2 0 2 2 0 0 2 0 0 2 0 2 0 2 1 1 1 1 1 1 2 1 1 2 1 1 2 1 1 1 2 0 2 1 1 0 0 2 1 1 0 1 0 1 0 1 0 2 1 1 1 2 0 1 0 1 0 1 1 1 1 1 1 2 2 2 1 1 0 1 2 0 1 1 1 0 1 2 1 0 1 1 1 1 2 2 0 0 1 0 0 1 1 1 1 0 2 2 1 1 1 2 1 2 1 1 1 2 1 0 1 2 1 2 1 1 1 0 1 1 1 1 1 0 1 0 1 1 1 1 0 0 1 1 2 1 2 0 0 1 2 0 1 2 2 2 0 1 1 0 2 2 2 2 1 1 1 0 1 1 2 1 2 1 1 1 1 2 1 1 1 2 2 1 2 2 2 0 1 1 0 1 1 2 2 1 0 0 1 1 1 0 1 1 1 2 2 1 2 2 1 2 2 2 1 1 2 0 0 0 0 1 1 0 1 1 1 0 0 0 2 1 1 0 2 0 1 0 1 0 1 1 1 2 1 1 2 1 1 1 1 1 1 0 2 1 1 1 0 0 2 2 1 1 1 1 1 1 1 1 1 0 1 1 1 1 1 0 1 1 1 1 1 1 1 1 1 2 2 0 2 1 1 1 1 1 2 1 0 1 1 1 0 1 2 1 1 1 0 1 0 1 1 1 1 2 0 1 1 0 1 1 2 1 2 0 0 2 0 0 1 1 0 1 0 0 1 1 1 1 2 1 1 1 1 1 0 1 2 1 2 0 0 1 1 1 1 0 2 0 0 1 2 0 1 2 2 1 1 0 0 1 2 1 1 2 2 1 0 1 2 0 2 2 0 1 2 1 1 0 2 1 2 0 0 0 2 2 2 0 2 0 0 2 2 2 0 0 0 0 2 2 0 2 0 1 0 1 1 1 1 0 0 0 2 1 1 0 2 1 1 1 2 1 2 1 1 1 2 2 1 2 0 1 1 1 2 2 0 1 1 2 1 0 0 1 0 0 2 2 1 0 0 2 0 2 1 1 1 1 1 0 1 1 1 0 2 1 2 2 0 2 2 0 2 1 2 2 1 1 1 1 1 1 1 2 0 2 1 1 1 1 1 1 1 0 2 0 1 2 0 2 1 1 1 1 2 2 0 0 0 1 0 1 1 1 1 1 2 1 0 2 1 1 2 2 1 2 0 1 2 0 1 2 2 2 0 2 1 1 1 1 2 1 1 1 2 0 1 2 1 2 1 1 1 2 1 2 0 0 1 1 2 0 1 0 1 0 1 2 1 1 1 1 0 0 1 1 1 1 1 1 1 0 2 0 2 0 1 1 0 1 1 0 0 1 0 0 1 0 1 1 1 1 1 1 1 0 1 2 0 1 2 1 0 2 0 1 1 1 2 1 2 1 1 1 2 0 1 1 0 0 1 2 0 1 0 1 1 2 0 1 1 2 1 1 2 1 1 1 0 2 1 2 1 0 0 1 0 1 0 1 1 1 2 0 1 0 1 0 2 0 1 1 1 2 2 2 1 2 0 1 1 0 1 1 1 1 2 2 2 0 0 2 1 2 2 2 1 1 2 1 1 1 1 0 2 0 2 2 2 2 0 1 1 0 0 1 1 1 1 0 0 2 1 2 1 2 1 1 0 1 1 2 1 0 0 0 2 2 2 2 0 0 0 0 0 0 0 0 2 0 1 0 1 1 2 1 1 2 2 2 2 1 0 0 0 1 1 1 1 1 2 2 0 0 0 2 2 0 0 0 2 2 0 0 2 2 0 2 2 2 1 1 1 0 1 1 1 2 0 1 1 1 0 2 0 0 1 2 1 2 2 0 2 0 2 0 0 0 0 0 2 2 2 1 1 1 1 1 1 1 2 2 0 1 0 0 1 0 2 1 1 0 1 1 0 0 2 1 2 1 2 2 0 1 0 2 1 1 1 2 0 1 1 1 0 1 2 0 0 0 1 2 0 2 1 1 2 2 2 1 0 1 1 0 2 1 2 2 1 1 2 1 1 0 2 1 1 2 2 0 1 1 2 1 2 0 0 1 2 1 1 1 1 1 0 1 1 1 1 1 1 1 1 1 2 2 2 1 0 1 1 1 1 1 1 1 1 1 1 0 2 2 1 0 1 2 1 1 1 1 0 1 1 0 2 2 0 1 0 0 1 1 2 1 0 2 2 1 1 0 1 0 0 0 2 1 1 0 2 1 1 2 1 1 2 1 1 0 1 2 2 0 1 1 1 1 0 2 1 1 0 2 1 2 0 1 1 1 2 0 2 1 1 0 2 1 2 2 0 2 1 2 0 0 1 0 1 2 1 2 2 2 1 1 0 1 1 1 2 1 1 2 0 0 0 1 1 1 2 1 1 1 1 1 2 1 1 2 2 1 1 0 0 1 0 2 0 1 1 1 0 2 1 2 0 1 0 1 1 2 1 1 0 1 1 0 2 1 2 0 0 1 1 0 2 0 1 0 2 1 1 1 0 2 1 0 0 0 0 1 1 1 2 1 1 0 0 1 2 0 2 2 1 0 1 0 1 0 0 1 1 1 1 1 2 0 1 1 1 2 1 2 1 1 2 0 2 0 2 2 2 0 0 0 0 0 2 2 2 0 0 0 0 0 0 2 0 2 2 0 0 0 0 0 2 0 2 0 0 2 2 2 0 1 1 1 2 2 1 1 2 1 0 0 1 1 1 2 1 1 0 1 1 2 0 1 2 2 2 1 1 2 1 0 1 2 0 0 1 2 2 1 0 1 0 1 1 1 2 2 2 1 1 0 1 1 1 1 0 1 1 1 0 1 2 1 1 0 0 2 2 2 2 0 2 0 0 0 0 0 0 0 0 0 2 2 0 0 2 2 2 0 0 0 2 0 2 2 2 1 2 1 1 0 1 2 2 2 1 1 2 1 2 1 2 1 2 1 1 0 1 0 2 1 1 1 1 1 1 0 2 0 1 2 2 1 2 1 0 1 1 1 1 1 1 2 2 1 1 1 1 1 1 1 0 1 1 1 0 0 1 2 1 1 0 1 2 1 1 2 1 0 0 0 1 0 1 1 1 1 1 2 1 1 1 0 2 1 1 0 0 1 1 2 1 2 1 1 0 2 1 1 1 0 1 0 0 1 1 1 0 0 2 0 0 0 1 2 1 0 1 0 0 1 0 2 1 2 0 1 0 2 0 2 0 2 0 1 1 2 2 1 2 1 0 0 0 1 2 1 1 2 2 0 1 0 1 1 0 1 0 2 1 2 1 0 1 0 1 1 1 1 1 1 2 2 2 0 2 1 1 1 1 2 1 1 0 1 1 1 1 2 0 1 1 1 1 1 1 1 1 2 1 1 1 2 2 0 2 2 0 0 2 0 2 2 0 0 0 0 0 0 2 0 2 1 0 0 1 0 2 1 0 1 2 0 1 2 2 1 2 1 2 0 0 1 1 1 0 0 0 2 1 2 1 2 0 0 0 0 1 1 0 0 1 2 2 1 1 0 0 0 0 0 2 1 0 1 1 1 1 1 0 1 2 1 2 1 1 1 1 1 1 1 1 0 1 2 2 2 2 2 1 1 1 0 2 1 1 1 1 0 0 0 1 1 0 1 2 2 2 1 2 0 1 1 1 1 2 0 1 1 1 1 1 1 1 1 1 2 2 2 1 2 1 1 0 1 1 0 1 1 2 1 0 0 1 2 2 1 1 2 1 0 0 2 1 0 2 1 2 1 0 1 1 2 1 0 2 1 2 0 2 1 1 0 1 0 1 1 1 2 1 0 2 0 1 0 1 0 1 1 2 2 0 1 0 1 2 2 0 1 1 2 1 1 0 2 1 1 1 2 1 1 2 2 0 0 2 0 0 2 0 0 2 2 2 0 0 1 1 1 1 0 2 0 2 1 2 1 1 0 2 0 1 2 2 1 0 0 2 2 0 2 1 2 0 0 1 1 1 0 1 0 1 2 0 1 1 0 1 0 1 1 0 2 1 0 1 0 1 1 2 0 2 0 0 1 2 1 0 0 1 2 2 1 1 1 1 1 1 2 2 0 0 0 2 2 2 0 2 0 0 0 0 0 2 2 2 2 0 2 0 0 0 0 2 0 0 0 2 2 2 0 0 2 0 2 2 2 0 0 2 0 0 0 2 0 0 0 2 2 2 0 2 0 2 2 0 2 1 1 1 1 0 0 1 1 1 2 1 1 2 1 1 1 1 2 0 1 1 1 1 2 2 0 1 0 1 1 1 2 1 2 1 1 1 1 1 1 1 0 0 1 1 2 0 1 1 2 1 1 2 2 0 1 0 0 0 0 0 0 2 0 0 2 2 2 0 0 2 0 2 0 2 0 0 2 2 2 2 0 2 0 2 0 0 2 2 2 0 0 2 2 2 0 2 2 0 0 0 0 2 1 0 2 0 1 1 1 1 1 1 1 1 2 1 2 1 1 0 2 0 1 2 1 1 1 2 0 1 0 0 2 1 0 0 0 0 2 0 0 0 1 0 1 1 2 0 0 0 1 2 0 2 2 1 0 0 1 2 1 2 0 1 1 1 0 1 1 0 1 2 1 2 2 1 1 2 1 1 1 0 2 1 1 2 1 1 0 0 1 2 1 1 1 1 0 1 1 0 1 1 1 1 1 1 2 2 1 1 1 1 1 0 2 2 1 1 0 0 0 0 2 2 0 0 2 0 2 2 2 2 2 0 0 1 0 2 1 2 2 1 1 1 2 0 2 1 0 1 1 0 0 0 0 1 0 1 1 0 2 1 0 0 0 0 1 2 1 1 0 1 1 1 2 0 1 0 1 1 1 2 1 1 0 0 1 2 1 2 2 2 0 1 0 1 2 2 2 1 1 2 1 1 0 1 1 1 2 2 2 1 1 2 1 0 0 1 1 0 1 1 1 1 1 1 1 1 1 0 1 1 2 2 0 1 1 2 0 0 1 0 2 0 2 1 1 0 2 1 2 0 1 1 0 0 2 0 1 1 2 0 1 1 1 0 1 1 0 0 2 1 2 0 1 2 0 0 2 2 0 2 0 0 2 0 2 2 0 2 0 2 2 0 2 2 0 0 2 0 0 2 0 0 1 0 1 1 0 0 1 2 1 0 2 1 1 2 1 1 0 1 0 1 1 0 1 2 0 0 2 1 0 2 1 0 0 1 1 1 0 2 1 0 1 2 1 2 1 1 1 1 1 1 1 2 1 2 1 0 2 0 1 2 1 2 1 0 2 1 1 1 0 0 0 1 0 1 2 2 0 1 2 1 1 0 1 1 0 0 0 1 1 1 1 2 2 2 1 0 1 1 0 1 1 1 1 1 0 1 2 2 2 1 2 0 2 1 1 1 0 1 0 2 2 1 2 0 1 1 2 1 1 1 1 2 1 1 1 1 2 1 2 2 1 0 1 2 1 1 0 1 1 2 1 2 0 0 0 2 0 2 2 2 2 2 2 0 0 2 0 0 2 0 2 2 1 0 2 1 0 2 2 1 1 1 2 0 1 1 1 0 1 2 0 2 2 0 2 2 0 0 2 2 2 0 0 2 0 0 2 0 0 2 0 0 0 0 0 0 0 0 2 0 2 2 0 0 2 0 0 0 0 2 0 2 2 0 0 0 0 0 2 2 2 2 2 0 2 2 0 2 2 2 2 0 2 2 1 2 2 0 2 1 2 1 1 0 2 1 1 1 2 2 1 1 2 1 0 1 0 1 0 1 1 1 2 1 1 1 1 1 2 2 1 0 0 1 2 1 2 1 0 1 2 0 0 0 0 0 0 0 2 0 0 2 2 0 0 0 0 0 0 2 0 0 2 0 0 2 2 2 0 0 2 0 0 0 2 0 0 2 2 0 0 0 0 1 2 2 2 0 1 2 1 2 0 2 2 1 1 2 1 1 0 0 0 1 1 0 0 1 1 1 1 0 2 1 2 2 1 0 1 1 1 2 0 2 1 1 1 0 0 1 1 2 1 1 0 1 1 2 0 1 2 2 0 0 2 2 1 0 1 0 0 2 1 2 1 1 0 1 0 0 1 2 0 1 0 0 1 0 1 1 1 1 1 2 0 2 1 2 2 1 1 1 2 2 1 0 1 1 1 0 1 1 2 0 0 0 2 2 1 1 0 2 1 2 1 0 0 0 1 0 1 1 2 2 2 0 2 1 2 0 1 1 0 2 1 1 0 1 0 0 2 1 2 2 1 1 0 1 1 0 1 1 1 1 0 0 1 1 1 2 0 0 1 1 1 0 2 0 0 1 1 0 1 2 1 1 1 2 0 1 0 0 2 1 2 2 0 1 0 0 2 1 0 2 1 2 2 1 1 1 1 1 0 1 1 1 2 0 1 1 2 1 1 2 1 1 2 1 1 2 0 0 1 2 0 0 2 1 2 1 0 2 2 1 0 2 0 1 2 1 1 0 2 0 0 1 1 2 1 1 1 2 2 1 2 1 2 2 1 1 0 1 0 1 1 1 2 1 1 2 0 1 0 1 1 0 0 2 0 2 0 2 0 0 2 2 0 0 0 0 0 0 2 0 1 1 1 1 1 0 2 2 0 1 1 1 1 0 0 0 1 1 1 1 0 2 0 1 0 1 0 1 2 1 1 1 1 2 2 1 1 2 0 1 0 1 1 1 1 0 2 1 1 2 1 1 1 2 0 1 1 1 1 1 1 1 0 1 1 0 0 2 1 1 2 1 1 1 0 1 2 2 0 1 1 1 1 1 1 1 1 0 0 1 1 2 2 1 1 1 1 1 2 2 1 1 2 2 2 0 1 1 1 2 1 0 0 1 0 0 1 0 1 1 2 2 2 0 1 0 1 1 1 1 1 1 1 2 1 1 1 1 0 1 0 1 1 1 0 2 1 1 1 2 0 0 2 0 0 2 0 2 2 2 0 0 0 2 0 0 0 2 2 2 0 0 2 2 2 0 0 0 0 2 0 0 0 0 2 0 0 1 1 2 2 1 1 1 1 1 1 1 0 1 0 1 1 1 1 1 0 1 1 1 0 1 0 1 0 0 0 0 1 0 2 0 0 1 1 0 0 2 0 2 1 1 0 2 0 1 2 1 0 1 1 2 1 1 1 2 1 2 2 1 1 1 0 2 0 1 2 2 2 0 2 2 0 0 2 0 0 2 0 0 2 2 2 0 2 0 0 0 1 1 1 1 1 2 0 1 1 1 0 0 2 0 1 0 2 1 1 0 1 2 1 2 0 1 0 1 2 1 2 1 1 0 0 0 1 2 2 0 2 2 1 1 1 1 2 0 1 0 0 0 2 0 1 1 2 1 0 0 1 0 0 2 1 1 1 1 2 0 1 0 1 1 2 2 0 1 0 1 1 1 1 1 2 1 2 0 2 1 1 1 1 0 2 0 1 0 1 2 0 0 1 2 2 1 0 0 0 1 2 1 2 1 0 2 1 1 2 0 2 0 0 1 1 1 1 2 2 1 2 2 1 1 1 2 1 2 2 0 0 1 0 1 1 1 1 0 1 2 2 1 0 2 1 0 1 2 1 0 1 1 1 0 1 2 1 1 1 2 1 0 2 1 2 1 0 1 2 0 0 2 2 1 1 1 0 1 1 1 1 1 1 0 1 1 0 0 0 2 0 1 0 2 0 1 1 0 2 1 1 1 1 2 1 2 1 0 1 1 1 1 2 1 1 0 2 2 0 1 0 1 2 1 0 0 2 0 2 0 2 0 2 2 2 0 2 2 2 0 0 2 2 0 0 2 2 0 2 2 2 0 0 0 1 0 1 2 1 1 1 0 1 0 1 0 1 2 0 0 2 2 1 0 0 0 0 2 1 0 1 1 1 1 1 2 1 0 1 2
 17 2.415865660000000 3.159279585000000
 1 0 1 0 2 0 1 1 1 0 1 2 2 1 0 0 1 1 0 1 0 2 1 0 0 0 0 2 1 0 1 1 1 2 1 1 1 1 1 1 1 0 1 0 1 1 1 2 0 2 0 1 2 0 1 2 1 1 1 1 1 0 0 0 1 1 0 0 2 1 1 0 1 1 0 1 1 1 2 1 2 1 1 1 2 1 2 1 0 1 1 2 0 1 2 2 1 2 1 0 2 0 0 0 0 2 2 2 2 2 0 2 0 0 2 2 2 2 2 2 1 1 0 1 1 2 2 2 1 0 2 1 1 1 0 1 1 1 1 1 1 2 1 2 2 1 1 1 1 0 0 1 1 0 2 2 1 2 1 0 1 1 1 2 1 1 1 1 0 1 0 0 1 2 1 2 1 1 1 1 1 1 0 1 1 1 0 0 2 0 2 1 2 1 1 1 1 0 2 1 0 1 1 1 2 0 2 1 1 1 1 2 1 1 0 0 0 0 0 0 0 1 2 1 1 1 1 0 0 2 0 2 0 1 2 1 2 1 2 1 2 0 2 1 2 2 1 1 2 1 2 1 0 1 0 0 1 1 1 1 1 0 0 1 2 1 1 2 1 1 0 1 2 2 1 1 2 2 0 2 2 1 2 2 1 1 2 0 2 2 0 0 0 0 0 0 2 0 2 0 0 0 2 2 0 2 0 2 0 2 0 0 2 0 2 2 0 2 0 0 2 2 0 0 2 0 2 0 0 2 2 2 0 0 0 0 2 0 0 2 2 2 0 0 2 0 0 0 2 0 2 0 0 2 2 2 2 2 0 2 2 0 0 0 2 2 0 2 1 2 1 1 1 0 1 2 1 1 1 1 1 2 2 1 1 2 1 2 1 1 2 1 1 2 0 0 1 1 0 1 2 1 1 0 2 0 0 0 2 0 0 2 2 2 2 2 0 2 2 0 2 0 2 2 2 0 2 2 2 2 2 2 2 2 2 0 2 0 0 2 2 0 0 0 2 2 0 2 0 0 0 0 2 0 2 1 1 2 1 1 1 1 2 0 1 1 2 2 1 1 0 0 1 0 1 2 2 1 1 1 2 2 0 2 1 1 1 2 1 2 2 0 2 0 0 0 2 2 2 1 0 2 0 1 1 1 1 2 1 1 1 1 1 1 1 0 1 1 1 0 2 1 0 0 1 0 1 1 1 2 0 1 0 1 1 1 2 2 0 1 0 1 1 1 0 2 1 1 1 2 1 2 2 1 0 2 2 0 0 2 0 2 2 2 2 2 0 2 0 0 2 0 0 2 0 0 0 2 0 0 0 0 1 1 2 2 1 0 2 1 1 2 1 1 2 1 1 0 1 1 0 2 1 1 1 1 1 1 1 1 1 2 0 2 1 0 0 1 1 1 0 1 2 1 0 1 0 1 2 2 1 2 2 0 1 2 0 0 1 2 0 2 1 1 2 0 0 1 0 0 0 1 1 2 0 2 0 1 1 1 1 0 1 1 0 1 1 2 1 2 0 0 2 0 2 2 0 2 0 2 0 0 2 2 0 0 0 0 0 0 2 0 0 2 0 0 0 0 2 0 2 1 1 1 2 1 1 2 2 1 2 2 0 1 1 1 2 1 0 1 1 1 0 0 0 2 1 2 1 0 2 0 1 1 0 1 2 0 2 1 1 1 2 1 1 0 0 1 2 2 0 2 2 1 1 1 0 0 1 0 2 0 1 1 1 1 0 0 1 1 2 2 2 2 2 1 1 0 1 1 2 1 0 2 2 0 2 2 1 0 2 1 2 0 1 1 0 2 1 1 0 1 2 2 1 0 0 1 1 2 2 0 0 1 2 0 0 2 1 1 1 1 0 1 1 2 2 2 1 1 1 1 1 0 2 0 1 2 0 2 1 1 2 2 1 0 1 2 1 1 0 2 1 1 1 1 0 1 1 1 1 2 2 2 0 1 0 2 2 0 0 0 2 0 2 2 2 2 0 0 0 0 0 1 1 0 1 2 2 0 1 1 2 0 1 0 1 0 0 1 1 2 0 0 2 0 1 1 0 2 1 0 1 1 1 0 1 0 2 0 0 0 1 1 0 2 0 2 1 1 0 0 1 0 1 0 2 0 0 2 1 0 0 2 0 0 2 2 2 0 2 2 1 1 1 1 0 1 1 1 0 0 2 0 0 1 0 0 2 0 2 2 0 0 1 0 0 1 1 1 2 1 1 2 0 0 1 2 1 2 2 1 2 1 1 1 1 1 1 1 1 1 1 1 2 2 2 0 1 1 1 1 1 1 1 0 1 1 1 1 2 0 1 2 1 1 0 2 1 2 1 1 1 0 2 0 2 0 2 2 2 0 2 1 0 1 2 0 1 1 1 0 2 1 2 1 2 1 1 1 1 0 2 1 0 1 0 1 1 2 2 2 1 2 1 1 1 2 2 2 2 1 2 1 1 0 1 1 1 1 0 2 1 1 0 1 2 1 2 0 0 2 2 2 1 1 1 1 2 2 1 2 1 2 0 1 0 1 0 0 2 2 1 1 0 1 2 2 1 0 1 2 0 1 0 1 1 1 1 1 1 1 2 1 2 0 1 2 0 0 1 2 1 1 0 1 1 1 2 0 1 1 1 2 1 2 1 1 1 1 1 1 0 1 0 0 0 1 0 1 2 2 1 1 1 1 1 1 1 1 2 1 1 2 2 0 0 1 1 1 1 0 1 1 1 1 1 1 2 2 1 2 1 1 2 2 0 1 2 1 0 1 0 0 1 2 0 1 2 1 0 1 2 0 1 0 1 0 1 1 0 1 2 2 0 0 1 0 2 1 2 1 2 0 1 2 1 2 1 2 1 1 2 0 1 1 2 1 1 1 1 1 1 1 1 0 2 0 0 2 2 1 0 1 1 1 0 1 0 1 1 0 1 2 1 1 1 2 0 1 0 0 1 1 1 1 1 2 1 1 0 1 1 0 1 1 1 1 1 1 1 1 2 0 1 2 2 0 0 0 1 0 0 0 1 1 0 2 2 2 1 0 1 2 1 2 1 0 0 1 0 1 1 0 1 1 2 0 1 1 1 1 1 1 1 1 1 0 0 2 1 0 0 0 1 1 1 2 2 2 1 1 1 2 2 1 0 0 1 0 1 2 1 1 1 1 2 1 1 1 1 1 2 1 1 1 0 1 1 2 0 2 2 2 1 1 0 2 2 0 1 1 2 1 2 0 2 1 1 2 1 0 2 1 0 1 2 1 2 2 1 1 2 0 1 0 2 1 0 1 0 2 1 1 1 1 0 0 1 1 2 1 1 2 1 2 1 1 1 2 1 2 1 1 2 2 0 1 1 1 0 0 0 0 1 1 1 2 0 0 0 1 1 0 1 2 1 1 1 2 1 1 1 2 2 2 2 0 2 0 2 1 0 1 2 1 1 1 0 1 1 1 2 0 0 2 2 0 0 2 0 0 0 2 2 2 2 0 0 0 2 0 0 2 2 0 2 2 0 0 0 0 2 2 0 0 0 0 2 0 0 2 2 0 0 0 0 0 2 2 0 2 2 2 1 1 2 0 1 1 1 0 1 2 2 1 1 1 1 2 1 0 2 1 2 2 0 0 2 2 0 2 0 0 1 0 2 0 1 2 1 2 1 0 1 1 1 1 2 1 2 1 1 1 2 2 2 0 1 1 1 1 1 1 2 1 1 1 2 0 1 2 0 1 1 1 1 1 0 1 0 1 1 1 0 2 1 2 0 1 2 1 1 2 1 1 1 1 1 1 0 1 0 1 0 0 1 2 2 1 1 1 2 0 2 0 0 0 2 0 1 1 2 1 1 0 1 2 1 1 1 1 1 1 1 1 2 2 1 1 1 1 1 1 0 1 1 2 1 2 2 1 0 1 0 0 1 2 0 0 1 0 2 1 1 2 0 1 1 2 1 0 0 1 1 1 2 2 1 1 1 2 0 0 1 1 0 0 1 2 0 1 0 1 1 2 0 1 1 1 0 1 1 1 1 1 0 1 1 1 0 1 2 0 1 2 1 2 1 1 1 1 2 1 2 0 2 2 0 1 1 1 1 1 2 1 1 0 1 0 1 2 1 1 2 2 1 1 2 1 1 0 0 0 1 0 1 2 2 0 1 0 0 1 1 0 2 1 1 0 1 2 0 2 2 0 0 2 0 1 1 2 2 2 0 1 2 1 1 1 1 1 2 0 2 0 1 1 1 0 1 1 0 1 1 0 0 1 1 1 2 1 1 2 2 2 0 1 1 2 1 1 0 0 1 1 2 0 0 0 1 1 2 1 1 1 1 1 1 1 1 1 1 1 0 2 2 0 2 2 2 0 2 0 0 2 0 2 0 2 0 2 0 2 0 2 0 1 0 1 0 1 2 2 1 2 2 1 2 1 1 1 2 0 0 2 2 1 1 2 1 1 1 0 0 0 2 0 1 2 2 0 0 2 2 0 0 2 0 2 2 2 1 1 1 1 1 2 1 1 0 1 1 2 1 2 0 1 1 0 2 1 2 1 1 2 1 0 1 0 2 1 2 1 2 1 0 1 0 1 1 1 1 1 2 1 0 1 1 1 0 0 1 2 1 2 0 2 1 0 2 1 1 0 0 2 2 2 0 2 0 0 0 0 0 2 2 2 2 2 2 2 0 2 0 0 1 2 1 1 1 1 0 1 1 1 1 0 0 1 1 1 1 2 1 1 1 1 0 0 1 1 1 1 1 1 0 1 1 2 1 1 1 1 2 1 0 0 0 1 1 1 1 1 0 1 1 1 1 2 0 1 2 1 1 0 2 1 0 1 1 0 1 1 1 1 2 1 1 1 2 1 1 0 1 1 1 2 1 2 0 0 2 1 1 2 1 1 2 1 2 0 0 2 1 1 0 1 1 0 1 2 1 1 0 0 1 1 1 0 1 1 1 1 2 1 2 1 0 2 1 0 2 1 1 1 1 1 1 1 2 1 0 2 1 2 2 0 0 1 1 1 0 0 2 1 2 1 2 1 1 0 1 0 1 1 1 2 1 2 0 2 1 1 1 0 1 0 1 1 2 2 0 0 1 0 1 2 1 2 2 2 2 1 0 1 2 0 2 0 2 1 1 1 1 2 0 1 0 1 1 0 1 0 1 2 2 1 2 1 2 1 1 1 1 1 1 1 0 1 0 0 1 1 0 1 2 1 0 1 0 0 0 1 1 2 1 1 2 1 1 1 2 2 2 0 1 1 1 2 0 1 1 2 1 1 0 1 1 2 1 1 2 1 1 1 1 0 0 2 1 0 1 0 0 0 2 1 0 0 1 1 2 0 0 1 2 0 0 1 1 2 1 1 1 1 0 1 0 1 1 0 2 2 2 2 1 2 2 0 1 0 1 1 1 1 2 1 1 1 2 1 2 0 2 0 0 1 2 1 1 1 2 2 1 2 2 1 1 2 2 1 0 1 2 1 1 0 2 2 1 1 2 2 1 2 1 0 1 2 0 1 0 1 0 2 0 2 2 0 0 0 1 0 2 2 2 1 1 1 2 2 0 2 0 1 1 1 1 2 0 1 0 1 0 1 0 1 1 1 1 1 0 1 0 1 0 1 0 1 1 2 0 2 1 0 2 2 0 0 1 1 1 0 0 1 0 2 2 1 1 2 1 0 1 1 1 0 1 1 1 1 2 2 0 1 1 2 1 1 2 1 1 0 1 2 1 1 1 2 1 1 0 1 0 1 1 2 1 1 1 2 0 1 0 1 0 0 1 0 1 1 1 0 0 0 0 2 2 2 0 2 0 0 2 0 0 0 2 0 2 0 0 2 2 0 0 2 0 2 2 0 0 0 2 0 0 0 2 0 2 0 1 1 2 1 2 0 1 1 2 2 1 1 2 2 2 0 2 0 2 2 0 2 0 2 0 0 2 2 0 0 2 0 0 2 0 2 2 2 0 0 0 2 2 2 0 2 0 0 2 2 2 0 0 0 0 2 2 0 2 0 2 0 0 0 0 2 0 0 0 2 2 2 0 2 2 2 2 2 2 2 0 2 2 2 2 0 2 0 2 0 0 2 2 0 2 0 2 2 0 0 2 0 0 2 0 2 1 1 1 0 0 0 1 2 1 2 1 1 1 2 1 2 2 0 1 2 0 1 2 1 0 0 0 1 1 2 2 1 2 2 2 0 2 0 2 0 0 2 0 1 1 2 1 1 2 1 1 1 1 0 0 2 2 0 0 0 2 0 0 2 0 2 0 2 2 0 2 0 1 1 1 2 2 0 1 2 1 2 2 1 1 1 1 1 2 1 0 2 1 1 1 2 0 1 2 1 2 1 1 1 2 2 2 0 0 2 1 1 1 0 1 0 0 1 1 0 1 1 0 1 1 1 2 1 0 2 0 1 1 1 1 1 1 0 2 1 1 2 1 0 0 1 0 1 0 2 1 1 1 1 1 1 0 1 2 0 1 1 0 1 0 2 0 1 1 2 1 0 2 2 1 2 0 0 1 0 0 1 2 1 1 0 0 1 2 1 1 0 1 0 0 2 2 2 1 0 1 1 1 2 0 1 1 1 0 1 2 0 1 1 1 1 0 2 0 2 0 0 0 0 2 2 2 2 2 0 0 2 0 0 2 2 2 2 2 2 0 0 2 2 2 2 2 0 0 2 2 2 0 2 0 2 0 2 2 2 2 0 0 0 0 0 2 2 2 0 0 0 2 1 2 2 1 1 0 0 2 1 1 2 0 0 1 2 2 2 1 0 1 0 1 1 1 1 1 1 0 2 1 2 1 2 0 0 1 1 1 2 2 1 0 0 1 1 1 1 1 1 1 1 0 1 1 1 1 1 0 2 1 1 2 0 0 1 2 2 2 1 2 1 1 0 1 1 1 1 1 1 2 0 1 0 1 0 2 2 1 2 1 1 1 1 1 1 0 0 1 2 2 1 1 1 1 1 0 1 1 2 1 1 2 0 1 0 0 2 2 0 0 1 0 0 0 1 0 1 1 1 1 1 0 0 1 0 2 1 2 1 2 1 0 1 0 2 1 0 0 1 1 0 2 0 1 1 2 1 2 1 2 2 1 1 1 2 2 2 1 1 2 0 1 2 1 0 1 2 2 0 2 2 1 2 2 1 1 0 1 1 0 2 1 0 1 2 0 1 0 2 1 1 2 2 2 1 0 1 1 0 1 1 1 1 1 1 1 1 1 2 2 2 1 2 2 1 1 1 2 0 0 1 0 2 2 1 1 1 0 1 2 1 1 0 1 2 0 1 1 1 0 1 0 2 1 1 1 1 1 2 1 1 1 2 1 0 0 0 1 1 1 1 1 0 0 1 2 1 1 0 1 0 1 1 1 1 0 2 1 1 1 1 1 2 0 1 1 0 2 2 2 0 0 0 0 2 2 2 2 2 2 2 0 0 2 0 0 2 0 2 2 0 0 0 2 2 2 2 2 2 2 2 2 2 2 0 2 2 2 2 0 0 2 0 2 0 2 2 2 0 2 2 2 0 2 0 2 0 2 0 0 0 0 0 0 2 0 2 0 0 2 1 1 2 1 1 1 1 1 2 2 1 2 1 0 0 0 0 0 1 2 1 1 0 0 0 1 2 1 2 2 0 0 1 0 1 1 1 1 1 1 2 1 2 0 1 1 2 2 0 1 2 2 1 1 1 2 1 2 2 1 1 0 2 1 1 1 1 1 1 2 2 1 0 1 0 1 1 0 0 1 0 0 2 0 1 1 1 2 0 2 0 2 1 1 1 1 1 2 1 1 2 2 1 1 1 1 1 0 1 2 0 1 1 1 2 1 0 1 0 1 2 2 0 1 2 1 0 1 0 2 1 0 2 1 0 1 0 0 1 2 1 1 0 1 0 1 2 1 2 1 0 1 1 1 1 0 1 1 1 2 2 1 2 0 0 1 1 0 1 1 1 0 2 1 0 0 1 2 1 0 0 0 1 1 2 2 1 1 2 2 1 1 2 1 1 1 2 1 2 2 1 1 1 0 2 1 2 0 1 0 1 1 1 1 2 1 0 1 1 1 1 0 2 0 2 2 0 2 0 0 2 1 2 0 1 2 2 0 1 1 1 2 2 0 1 0 1 0 0 2 1 1 1 1 0 2 0 0 0 0 2 2 0 2 0 0 0 2 0 2 2 0 2 1 1 1 0 1 2 2 2 1 0 1 0 1 1 1 1 0 1 0 1 1 2 2 1 0 0 1 0 1 1 1 1 2 1 1 1 1 2 0 1 2 1 1 1 1 2 1 2 1 1 2 0 1 2 2 2 1 2 1 1 2 2 2 0 1 2 0 2 0 2 2 0 2 0 1 2 1 2 0 0 1 0 0 0 0 2 0 2 2 1 1 1 0 1 1 0 1 2 1 2 2 1 1 0 2 1 1 1 2 0 0 0 0 2 1 1 0 2 1 2 1 0 0 1 1 2 0 1 0 0 1 1 1 0 2 2 1 2 2 1 1 1 0 0 0 2 0 2 0 0 0 0 2 0 2 0 2 0 0 2 0 0 0 2 0 0 2 1 2 1 1 1 1 1 1 0 2 1 1 1 2 2 0 1 0 0 0 0 1 2 2 0 0 1 2 1 2 0 2 1 0 2 1 2 2 0 2 0 0 2 0 0 1 2 2 1 2 1 1 1 1 1 2 1 2 1 1 0 1 0 2 0 1 1 1 2 0 2 0 2 0 0 2 2 0 2 0 2 0 2 2 2 2 2 0 2 2 2 2 2 2 0 2 2 0 2 0 2 2 0 0 2 2 2 0 2 2 1 0 1 1 2 1 1 2 1 1 0 1 1 0 0 0 2 1 2 0 1 0 0 1 1 0 1 2 2 1 1 0 1 0 2 1 0 0 1 2 1 1 0 1 1 1 1 2 1 2 2 1 1 2 0 1 1 1 1 1 1 1 1 2 0 1 1 0 0 2 1 1 2 1 1 1 1 2 1 0 1 0 1 1 1 1 2 1 2 1 2 1 0 1 1 2 0 1 2 1 1 2 0 1 0 0 0 2 0 0 0 0 0 2 0 0 2 0 0 0 2 0 0 2 2 0 0 0 2 2 2 0 2 0 0 0 2 2 0 0 0 2 2 0 2 2 2 0 2 1 1 1 1 0 2 1 2 0 2 0 1 0 1 1 2 2 2 1 1 1 1 0 0 1 1 0 0 1 2 1 1 1 0 1 1 2 2 2 0 1 1 0 1 0 1 1 0 0 1 1 1 0 2 1 2 1 0 2 1 1 0 0 0 1 2 1 1 2 0 2 2 1 1 1 1 2 1 1 2 2 0 1 2 0 0 1 1 1 0 1 1 2 1 2 1 1 2 1 2 1 1 2 2 2 0 2 1 2 1 0 1 2 1 1 1 0 0 1 1 1 1 1 0 1 1 1 1 1 1 0 2 0 2 1 0 1 2 2 1 1 1 0 1 1 0 0 1 1 1 1 1 1 1 1 1 2 2 0 1 1 2 1 0 1 0 1 0 0 0 1 2 2 0 1 0 0 2 2 1 1 1 1 1 2 1 1 1 0 2 0 0 2 1 1 1 0 0 1 1 1 1 1 0 1 1 2 0 0 0 1 2 0 1 1 1 1 1 1 2 1 1 0 0 2 0 0 1 2 1 1 0 1 0 1 0 1 2 1 1 0 2 1 1 1 2 1 2 1 1 1 1 0 0 1 1 0 1 0 0 1 1 1 1 0 0 1 2 1 1 2 1 1 0 1 0 1 2 2 1 1 2 0 1 2 0 0 1 1 1 2 1 1 1 0 1 1 1 0 2 1 2 1 1 1 0 1 1 0 0 0 1 0 0 0 2 2 1 2 1 1 1 0 0 1 0 0 2 0 2 1 2 1 0 1 1 1 1 0 1 1 1 1 1 0 1 1 2 2 2 0 0 2 2 2 0 0 0 2 0 0 0 2 2 0 2 2 2 0 2 0 1 1 1 1 0 0 0 1 1 1 1 0 1 1 2 2 1 2 1 1 0 1 0 1 2 2 1 0 0 1 1 2 0 0 1 0 1 1 2 2 1 2 1 1 0 1 1 1 1 1 2 1 1 1 1 2 1 2 0 1 1 2 0 0 1 1 0 2 0 1 1 0 1 1 1 1 1 0 2 0 2 2 0 2 2 0 0 2 0 0 2 0 0 1 0 1 1 0 0 1 2 1 0 2 1 1 2 1 1 0 1 0 1 1 0 1 2 0 0 2 1 0 2 1 0 0 1 1 1 0 2 1 0 1 2 1 2 1 1 1 1 1 1 1 2 1 2 1 0 2 0 1 2 1 2 1 0 2 1 1 1 0 0 0 1 0 1 1 1 0 0 2 0 2 0 2 1 1 0 0 0 1 0 1 1 1 1 0 1 2 1 1 1 0 1 1 1 0 0 1 1 1 0 1 1 0 0 2 2 0 2 2 0 0 0 0 2 2 2 2 2 2 2 0 2 0 2 2 2 2 0 2 2 2 0 0 2 0 2 0 2 0 2 2 1 0 1 0 1 0 1 2 2 1 1 2 1 0 2 0 1 2 0 2 1 1 1 2 2 0 2 2 0 2 1 1 0 1 1 1 0 1 2 0 2 2 0 2 2 0 0 2 2 2 0 0 2 0 0 2 0 0 2 0 0 0 0 0 0 0 0 2 0 2 2 0 0 2 0 0 0 0 2 0 2 2 0 0 0 0 0 2 2 2 2 2 0 2 2 0 1 2 2 1 1 1 1 0 1 2 0 2 0 2 1 2 1 1 2 1 1 2 2 2 0 2 2 0 1 0 1 0 1 1 1 2 1 1 1 1 1 2 2 1 0 0 1 2 0 2 0 0 2 2 0 0 2 0 2 2 0 2 0 0 0 2 0 2 2 2 2 0 2 2 2 0 1 0 1 1 1 0 0 1 0 0 1 1 1 1 1 2 0 0 0 0 1 1 1 0 0 2 2 0 1 0 2 2 2 0 0 2 2 0 0 2 0 2 2 0 0 2 0 2 0 2 2 2 2 2 0 2 0 2 2 0 2 2 0 2 0 0 2 0 2 0 2 0 0 2 2 0 2 2 2 0 0 2 2 1 0 1 0 0 2 1 2 1 1 0 1 0 0 1 2 0 1 0 0 1 0 1 1 1 1 1 2 0 2 1 2 2 1 1 0 2 2 0 0 2 2 2 0 0 0 2 0 0 0 2 2 2 2 0 2 2 2 2 1 0 1 1 0 1 1 1 2 1 0 2 2 2 1 2 1 0 1 0 2 1 1 0 1 1 1 1 2 1 1 1 1 0 0 1 2 2 1 0 0 1 1 1 2 0 0 1 1 1 0 2 0 0 1 1 0 1 2 1 1 1 2 0 1 0 0 2 1 2 2 0 0 0 1 1 1 0 2 2 1 2 0 0 1 0 2 1 0 1 1 1 0 1 0 2 2 2 2 1 1 1 1 1 2 0 0 0 1 1 1 1 0 1 1 1 1 1 2 0 2 0 1 1 1 1 1 1 0 1 0 1 0 1 0 1 1 0 1 2 0 1 2 1 0 0 0 0 1 2 1 0 2 1 2 1 0 0 1 1 1 1 1 1 1 1 1 2 2 0 0 1 1 1 1 1 1 2 0 2 0 0 1 0 2 1 0 2 1 0 1 1 2 0 1 1 1 1 1 2 0 1 0 0 1 2 1 1 1 2 0 1 2 0 0 1 0 1 1 1 1 0 1 2 0 0 1 1 0 1 2 1 1 0 2 1 1 2 0 1 1 1 2 0 1 1 1 0 1 0 0 1 2 1 0 1 1 1 2 1 2 0 1 1 2 1 1 0 2 1 1 1 1 1 2 2 1 0 1 0 0 1 0 1 1 2 2 1 2 1 0 1 1 0 0 0 0 0 0 1 1 1 1 2 1 1 0 0 0 1 2 1 1 2 0 1 1 1 0 1 2 1 1 1 2 1 1 0 1 1 0 1 2 2 1 2 1 2 1 1 1 1 2 1 0 1 2 1 1 2 1 1 2 1 2 2 1 1 2 1 0 2 1 1 1 1 1 1 2 1 1 2 1 1 0 2 2 2 2 2 1 0 1 1 1 1 0 1 1 2 2 2 1 0 1 2 2 1 2 1 2 2 2 1 1 1 0 0 0 1 2 2 1 2 1 1 1 0 1 1 0 2 2 1 0 1 1 1 1 0 0 0 0 0 2 1 1 0 1 1 2 1 1 1 1 2 1 1 1 1 2 2 0 1 1 0 0 1 2 0 1 0 2 0 0 0 0 0 0 2 0 2 0 2 2 2 0 2 2 1 1 0 1 1 1 2 1 2 2 0 1 0 0 1 1 1 1 2 1 0 2 1 0 2 0 1 1 1 1 2 0 1 1 1 1 1 0 2 1 2 1 1 2 0 0 1 1 1 0 2 0 1 1 1 1 1 1 1 0 1 0 2 1 2 1 1 1 0 1 1 0 1 1 1 1 1 0 1 2 1 1 2 0 1 0 2 1 1 0 2 1 0 1 1 1 1 2 1 1 1 0 0 1 0 2 2 2 1 1 1 1 0 2 2 2 0 0 2 0 0 0 2 2 0 2 0 2 2 2 0 2 0 2 2 1 0 0 2 0 1 0 2 1 1 0 1 1 2 0 0 2 2 0 2 2 0 2 2 1 1 0 2 1 1 1 1 1 1 1 1 0 1 1 0 1 0 2 0 1 1 1 1 2 1 1 2 2 0 2 0 1 1 0 1 0 1 0 1 0 2 0 0 1 1 1 1 0 1 2 0 1 2 1 2 1 2 0 1 1 1 2 1 0 2 1 1 0 1 1 1 0 0 1 2 0 2 1 1 0 1 2 0 2 0 0 2 0 0 2 2 2 0 2 0 2 0 2 2 0 0 2 0 0 0 0 0 2 0 2 1 0 1 2 1 1 0 2
 18 3.481578800000000E-02 -1.288153768000000
 1 0 1 1 2 1 2 2 2 0 2 1 1 1 1 1 1 2 1 1 1 1 0 1 1 0 0 1 1 0 1 2 2 2 1 1 0 1 1 1 1 1 1 0 1 0 2 2 1 1 0 1 1 1 2 2 1 1 1 0 1 1 0 0 2 2 0 1 0 1 0 1 2 1 1 1 1 1 0 0 1 1 2 0 2 1 0 0 0 2 0 2 0 2 2 2 2 2 2 0 2 1 1 0 1 2 2 1 1 1 1 2 0 0 1 1 1 2 1 2 0 0 0 1 1 2 1 2 1 1 1 0 2 1 0 1 1 1 1 1 1 2 1 2 2 1 1 1 1 0 0 1 1 0 2 2 1 2 1 0 1 1 1 2 1 1 1 1 0 1 0 0 1 2 2 2 0 0 0 2 2 0 0 2 0 0 0 0 2 0 2 2 2 2 2 0 2 1 2 1 0 1 0 1 1 1 2 1 2 0 0 0 0 0 2 1 0 1 0 1 2 1 2 0 0 1 2 1 1 2 0 1 1 1 2 0 2 2 2 0 1 1 2 1 0 1 2 1 1 2 1 2 2 2 2 2 1 1 2 2 2 0 0 1 1 0 2 1 1 2 1 0 1 1 2 1 1 1 1 2 1 2 1 1 1 0 1 1 0 1 2 1 0 2 1 1 2 0 2 2 1 2 1 1 0 0 2 0 1 2 1 1 1 1 1 0 2 1 2 1 0 0 1 0 1 1 1 0 1 1 1 2 1 1 1 2 2 1 1 2 1 2 1 0 2 0 0 0 2 1 1 1 0 1 1 2 1 2 1 1 1 0 0 1 1 2 1 2 0 2 1 1 1 0 0 2 2 2 0 2 0 2 2 0 0 2 2 2 1 1 2 0 1 2 1 2 2 2 2 2 2 2 0 2 2 0 0 2 1 1 0 1 1 1 1 1 0 1 2 1 1 1 1 1 0 1 0 1 1 0 1 0 1 1 1 2 1 2 1 2 0 2 2 0 0 0 0 0 2 1 2 0 2 2 2 2 2 2 0 0 2 0 2 0 0 0 2 2 2 2 0 0 0 0 0 2 2 2 2 0 2 2 0 2 2 0 0 2 0 1 1 1 2 2 0 2 2 2 2 2 2 2 0 0 0 2 0 2 0 0 2 2 2 0 0 2 0 2 0 2 2 0 0 2 0 0 2 0 2 0 0 2 0 2 2 2 0 2 2 2 0 2 0 2 2 2 2 0 0 1 1 1 2 1 2 0 2 0 1 0 1 2 2 1 2 1 1 2 0 1 1 0 1 0 1 2 2 1 1 1 1 1 0 1 1 1 2 0 2 0 2 2 2 1 0 2 1 1 0 1 0 2 1 1 1 1 1 2 2 1 2 1 0 2 0 1 1 1 1 0 1 2 1 1 0 1 2 1 0 2 2 0 1 1 1 2 1 0 0 1 2 2 0 0 1 1 1 1 1 2 1 1 1 1 1 1 1 1 1 1 0 0 2 0 1 2 1 1 1 2 0 0 1 1 1 2 1 2 1 2 1 1 2 1 0 1 0 0 0 1 1 1 1 2 0 0 0 1 2 0 2 0 0 1 1 1 1 1 2 1 2 2 1 1 1 2 2 0 1 1 1 1 1 0 1 1 0 1 0 1 0 1 1 1 0 1 0 2 1 1 1 2 1 1 1 2 0 0 2 2 2 1 2 2 2 1 1 1 1 2 2 1 0 1 0 1 1 2 1 0 1 2 1 2 2 1 1 0 2 1 1 2 0 1 2 1 1 0 2 1 0 2 2 2 1 1 1 1 1 0 1 0 2 2 2 1 1 1 2 0 0 2 1 0 1 1 2 1 1 1 0 0 2 1 1 0 2 1 0 2 2 0 2 2 0 1 1 1 2 1 1 2 0 1 0 0 1 1 2 1 1 1 1 0 1 0 0 1 2 1 0 1 0 0 2 1 1 1 1 0 2 1 1 1 1 1 1 2 2 0 1 0 1 0 1 1 1 1 1 1 1 1 2 1 0 1 2 0 0 2 0 2 0 0 2 0 0 2 0 2 0 0 2 2 0 0 1 0 1 0 1 0 0 0 2 2 2 0 0 1 1 0 1 2 2 1 1 0 2 0 0 0 1 0 2 0 0 2 0 2 1 2 1 0 2 2 0 0 0 2 1 0 2 0 0 2 0 1 2 1 2 2 1 1 1 0 1 2 0 2 1 1 0 2 0 1 1 2 2 1 1 1 2 2 0 2 2 1 1 1 1 1 2 1 2 2 1 1 1 2 2 2 1 1 1 1 2 1 2 0 1 1 1 1 1 2 0 1 1 1 1 0 1 1 1 1 2 0 0 1 0 1 1 1 1 1 1 1 1 1 1 0 2 1 2 1 2 2 1 2 2 0 1 1 0 1 1 2 1 2 2 1 1 1 2 1 2 1 2 1 2 0 2 0 0 0 2 2 0 0 0 2 0 2 0 0 2 2 2 0 0 2 2 2 2 0 2 2 2 2 2 2 2 2 0 0 0 2 0 0 2 2 2 2 0 0 2 2 0 0 2 2 0 0 0 2 0 0 0 0 2 0 2 0 0 2 0 2 0 0 0 0 0 2 0 2 0 0 2 2 0 2 0 2 0 0 0 2 2 0 2 0 0 2 0 0 2 2 2 0 2 0 2 0 0 0 0 2 2 0 2 0 0 2 2 2 2 0 2 0 2 2 2 0 0 0 0 2 0 0 0 2 0 2 0 0 0 0 2 0 0 0 0 2 2 0 0 0 2 0 2 2 2 2 0 0 2 0 2 2 0 0 2 0 2 0 0 2 2 0 0 0 0 2 0 2 2 2 2 0 0 0 0 2 2 0 0 0 0 2 2 0 2 2 0 0 2 0 2 2 2 2 2 0 0 0 2 0 2 2 2 2 2 0 2 2 2 2 2 0 0 0 2 0 2 0 2 0 2 2 2 2 2 0 0 2 0 0 2 2 0 2 0 2 0 2 0 0 0 0 2 2 2 0 2 2 0 0 2 0 0 2 2 2 0 2 2 0 0 0 0 0 2 0 0 0 2 0 2 2 2 0 0 0 2 2 2 0 0 2 2 0 2 2 0 2 2 2 0 2 0 2 2 0 0 2 2 2 0 0 2 2 0 2 2 2 2 0 2 2 0 2 2 0 2 2 0 0 2 0 0 0 2 0 2 2 0 2 2 2 0 2 0 0 2 0 0 2 0 0 0 2 2 0 0 0 2 2 0 0 0 0 0 2 0 0 0 2 2 2 2 2 2 0 0 2 0 2 2 2 0 0 0 2 2 2 0 0 2 2 0 2 2 2 2 2 0 2 0 0 0 0 0 0 0 2 0 2 0 0 0 0 2 0 2 2 2 2 0 2 2 2 2 2 2 2 2 0 2 0 2 2 0 2 2 0 2 0 0 2 1 2 2 0 1 1 2 0 1 1 1 0 1 2 2 1 2 1 0 0 2 0 0 2 2 0 2 2 0 0 0 0 2 2 0 0 0 0 2 0 0 2 2 0 0 0 0 0 2 2 0 2 2 2 1 1 2 0 1 1 1 0 1 2 2 1 1 1 1 2 1 0 2 1 2 2 0 1 1 2 1 1 0 1 2 1 2 1 0 2 2 2 0 0 2 2 0 2 2 0 2 2 0 0 2 2 2 0 2 0 2 2 0 2 1 1 1 1 1 0 0 1 0 1 1 0 1 2 0 1 0 2 0 2 0 2 2 2 0 2 2 0 2 2 2 2 0 0 2 0 0 0 0 0 0 0 2 2 2 2 2 2 2 0 2 0 0 0 2 0 0 0 2 0 2 0 2 2 0 2 2 2 0 2 2 0 2 2 0 0 0 0 2 2 0 2 0 2 2 2 2 0 0 0 0 0 2 2 0 0 0 0 2 2 0 2 0 0 2 2 2 0 0 2 0 0 2 2 2 2 0 2 0 0 0 0 0 0 2 2 0 0 0 2 0 2 0 0 2 2 0 0 0 0 2 0 0 2 0 2 2 0 2 2 0 0 0 2 0 0 2 2 0 2 2 2 0 0 2 0 0 2 0 0 0 2 0 0 2 0 0 0 2 0 0 2 0 2 0 2 0 0 2 0 2 2 2 2 2 0 2 2 0 2 0 2 0 0 2 2 2 0 0 0 0 0 0 2 0 0 2 2 2 2 0 2 2 0 0 2 2 0 2 0 2 0 2 0 2 0 2 0 0 0 2 0 0 2 2 2 2 0 2 0 2 0 0 2 2 0 2 0 2 2 2 0 0 2 2 0 0 2 2 0 2 0 2 0 0 2 2 0 2 0 0 2 2 2 2 2 2 0 2 2 1 2 2 2 1 0 1 0 0 1 1 2 1 2 1 2 0 1 2 2 1 1 2 1 1 2 0 1 2 0 0 2 1 1 0 2 2 2 2 0 1 1 1 1 1 1 0 1 2 0 0 0 1 1 2 1 1 2 1 1 2 1 1 1 0 1 1 2 0 2 0 1 1 1 1 1 2 1 0 0 2 0 1 1 1 0 1 2 1 0 2 1 1 2 0 2 2 0 0 0 2 2 0 2 0 0 0 0 2 2 0 2 0 2 2 0 2 2 0 0 0 2 2 2 0 0 0 2 0 0 0 2 2 2 2 2 2 2 0 2 0 0 0 2 0 0 2 2 0 0 2 2 0 0 0 0 2 2 0 2 0 2 2 0 0 0 0 0 0 2 2 0 0 2 2 2 0 2 2 2 2 0 2 2 2 0 2 2 0 0 2 2 2 0 0 0 2 2 0 0 0 2 0 2 2 2 0 2 2 0 0 2 2 0 0 2 0 0 0 2 2 2 2 2 2 2 0 2 0 2 2 2 0 0 0 0 0 0 0 2 2 0 0 0 0 2 0 0 0 0 0 0 2 2 0 0 2 2 2 0 2 0 2 0 0 2 0 0 2 2 0 0 0 0 0 0 1 2 1 1 1 1 2 1 0 1 2 1 1 0 1 0 2 1 2 2 2 1 0 0 1 0 2 1 0 1 0 2 2 2 2 0 0 0 0 2 2 2 0 0 2 0 1 2 1 0 0 2 0 2 2 2 2 2 1 0 1 1 2 0 1 2 0 0 1 1 2 1 0 0 1 1 1 1 2 0 2 0 1 2 1 1 2 2 0 2 0 0 2 1 1 2 1 1 1 1 1 1 0 2 2 2 0 2 2 1 1 1 1 0 1 2 2 0 2 0 1 2 0 1 1 1 0 2 2 2 0 1 2 0 2 1 0 1 1 1 2 0 0 1 1 0 1 1 2 1 2 1 1 1 2 1 0 1 2 1 2 1 1 1 0 1 2 1 2 1 1 1 1 1 0 1 1 1 1 1 2 1 1 2 2 1 0 1 0 1 1 1 2 1 0 2 1 2 2 2 2 1 2 1 1 1 1 2 1 0 1 0 0 2 1 1 1 1 1 1 0 2 2 0 2 2 0 2 0 0 2 2 0 0 0 0 0 2 0 2 2 2 2 0 0 2 0 0 0 2 0 0 0 0 0 0 2 2 2 2 2 0 2 0 2 2 2 0 0 0 1 2 1 0 1 1 1 1 2 1 2 0 1 1 1 2 1 1 2 0 0 1 2 0 1 2 1 1 1 2 0 1 1 0 1 2 0 0 1 0 1 1 2 2 1 2 0 2 1 0 2 0 2 1 0 1 1 0 0 2 2 0 1 1 1 1 2 1 2 2 2 2 2 0 2 2 2 2 0 2 2 0 0 0 2 2 0 0 2 0 2 0 0 0 0 0 2 2 0 0 0 0 0 0 0 2 2 2 2 0 0 2 2 0 1 1 0 1 0 1 1 2 2 1 1 1 1 0 0 2 1 1 2 1 0 1 1 1 1 2 1 1 2 1 1 0 1 1 1 1 1 1 1 2 0 2 1 0 0 1 1 1 1 2 1 1 2 0 1 0 2 1 1 0 1 0 1 1 1 1 1 1 2 2 1 2 0 2 2 2 0 0 0 2 0 2 2 0 2 2 2 2 2 0 0 2 2 0 2 0 2 0 2 0 0 2 2 0 2 0 0 1 1 1 1 1 1 1 1 1 1 0 1 1 0 1 1 2 0 0 0 1 1 2 1 1 2 1 0 1 1 2 0 0 0 0 0 1 1 1 1 1 2 0 2 1 1 1 1 1 1 1 0 2 0 1 2 0 2 1 1 0 0 2 2 0 0 0 2 0 0 2 0 2 0 2 2 0 2 0 1 1 1 2 2 0 1 2 1 2 2 1 1 1 1 1 2 1 0 2 1 1 1 2 0 1 2 1 2 1 1 1 2 2 2 0 0 2 1 1 1 0 1 1 0 1 2 1 1 1 1 0 0 1 1 1 1 1 1 1 1 1 1 1 1 0 2 1 1 2 1 0 0 1 0 1 0 2 1 1 1 1 1 1 0 1 2 0 2 2 1 1 1 1 1 1 1 2 1 1 2 1 1 2 0 0 1 1 0 0 1 1 0 1 0 0 0 0 0 2 2 2 0 2 2 2 2 0 0 0 0 0 2 2 2 2 1 1 1 1 1 2 0 2 0 0 1 2 0 1 2 2 1 1 2 1 2 1 1 0 1 2 0 1 0 2 2 2 1 1 2 1 1 2 1 1 1 1 0 1 2 0 1 2 0 1 2 1 2 0 1 1 1 0 1 0 1 2 0 1 1 1 1 2 0 1 0 1 1 1 1 1 0 1 1 1 1 1 1 1 0 0 0 1 0 0 0 1 0 1 1 2 0 1 1 1 1 1 1 2 2 0 1 1 0 0 0 0 2 2 1 1 0 1 2 2 0 1 0 1 1 1 1 1 1 0 1 1 2 0 1 1 0 2 2 0 1 0 1 1 1 0 2 0 0 2 1 1 2 2 0 2 1 2 0 0 1 0 0 1 1 0 1 1 0 1 2 2 0 1 1 0 1 1 0 0 1 2 2 1 0 0 1 1 0 1 0 2 1 2 2 0 1 0 2 1 1 1 2 0 1 1 1 0 1 2 0 0 0 1 2 0 2 1 1 2 2 2 1 0 1 1 0 2 1 2 2 1 1 2 1 1 0 2 1 1 2 2 0 1 1 2 1 2 0 0 1 2 1 1 1 1 1 0 1 1 0 0 0 1 0 0 1 2 1 2 0 1 1 1 1 1 1 2 1 1 1 1 0 2 2 2 1 1 2 2 0 1 1 0 1 1 0 1 1 0 1 0 0 2 1 2 2 0 1 1 1 0 1 1 1 1 1 1 0 1 1 2 0 2 1 1 2 2 1 1 1 1 1 1 1 2 2 1 0 0 1 2 1 0 2 0 2 1 1 2 0 1 1 2 2 2 1 2 0 2 2 0 2 2 1 0 1 0 0 1 2 2 2 2 2 1 0 1 2 0 1 1 0 2 1 2 2 0 2 2 2 2 2 2 0 0 2 2 2 2 2 1 1 2 2 1 0 1 1 1 0 0 2 1 1 1 1 1 1 0 1 0 2 0 0 1 0 1 0 2 1 2 1 1 1 1 1 2 0 1 1 2 2 2 1 0 1 1 1 1 1 1 2 1 0 2 1 1 2 2 1 1 0 0 0 1 0 1 1 2 1 2 1 1 0 1 0 2 0 2 2 1 1 1 1 2 1 1 1 2 0 0 2 1 1 2 0 1 0 1 1 0 1 1 2 2 2 2 1 1 0 0 0 1 0 1 1 1 0 2 0 1 1 0 1 1 1 2 1 0 1 2 2 2 2 0 0 1 2 0 2 2 0 2 1 2 0 1 0 1 1 2 1 0 1 0 1 0 0 2 1 0 1 1 2 0 1 1 1 2 0 2 1 1 1 1 1 1 0 1 0 0 2 1 0 1 0 1 2 1 0 1 1 1 2 2 1 1 1 1 2 2 1 2 1 2 0 2 1 0 0 0 1 0 1 1 1 2 0 2 2 1 2 1 1 2 1 2 2 1 2 1 1 2 1 1 1 1 0 1 1 1 0 0 0 1 2 0 1 1 2 0 1 1 1 2 1 2 2 0 0 0 2 2 2 2 2 2 2 2 2 0 2 0 2 0 0 0 2 2 2 0 0 0 2 2 2 0 0 2 2 2 2 2 0 0 0 0 0 2 0 0 2 0 0 2 2 2 0 0 0 2 0 0 0 0 0 2 2 0 0 0 2 2 0 2 0 0 0 0 2 0 0 0 0 2 0 0 0 2 2 2 0 0 0 0 2 0 2 2 2 0 2 0 2 0 2 0 2 0 2 1 1 1 1 1 0 1 1 0 1 1 1 1 1 2 1 0 2 0 1 1 0 1 2 0 2 1 0 2 1 1 0 1 2 0 1 2 1 1 1 0 0 0 0 0 0 1 1 2 1 2 1 1 0 1 2 2 0 2 1 1 1 1 1 0 1 1 1 1 0 2 1 1 1 1 1 0 2 0 1 0 2 2 2 1 1 2 2 0 0 1 0 2 1 1 0 1 0 1 2 1 1 1 2 1 0 1 1 1 0 1 0 0 2 0 1 1 2 1 1 1 1 0 2 0 0 0 2 1 1 0 0 1 1 1 0 1 2 1 1 1 2 1 1 0 1 1 0 2 1 2 1 0 2 0 1 1 0 1 2 1 1 1 0 1 2 1 1 2 2 0 1 1 2 1 1 0 2 0 1 1 1 2 0 2 0 2 0 0 2 2 0 2 0 2 0 2 2 2 2 2 0 2 2 2 2 2 2 0 2 2 0 2 0 2 2 0 0 2 2 2 0 2 2 0 0 0 2 1 0 2 2 1 1 0 1 1 1 0 0 2 1 2 0 1 0 0 1 1 0 1 2 2 1 1 0 1 0 2 1 0 0 1 1 0 0 0 2 2 2 0 1 2 1 2 0 0 2 1 0 1 1 1 0 1 0 0 1 1 2 1 0 0 2 1 1 1 1 1 1 2 1 2 1 1 1 1 2 1 2 1 2 2 2 1 1 0 0 1 1 1 2 2 0 2 2 0 0 0 0 0 1 1 1 1 0 0 1 0 0 2 0 0 0 1 1 1 1 1 0 1 1 1 2 2 1 1 0 1 1 2 2 0 0 0 1 1 1 2 1 1 0 2 2 1 1 0 0 2 2 1 1 1 0 0 0 1 0 1 2 1 1 1 1 0 1 0 1 2 1 1 0 2 2 1 0 0 1 1 2 2 2 0 1 2 0 1 1 2 1 1 1 1 2 1 0 1 0 1 1 1 1 1 0 0 1 0 0 2 0 1 1 0 1 1 0 2 1 2 1 1 2 2 1 1 1 1 0 1 0 0 0 0 1 1 2 2 2 1 1 1 1 2 0 0 2 2 2 1 1 0 1 1 0 2 2 1 2 1 0 0 0 1 1 2 0 0 2 2 2 0 0 1 0 1 0 1 0 0 2 2 2 2 0 2 0 2 1 0 1 1 2 0 0 0 1 2 1 1 1 1 0 1 1 2 0 1 1 0 0 0 0 0 0 2 2 0 2 0 0 2 2 0 0 0 0 2 2 0 0 2 0 2 0 0 2 1 1 1 0 0 1 1 1 1 1 1 1 2 2 1 1 1 0 2 1 1 1 2 0 1 2 1 2 1 0 0 2 0 0 1 2 1 1 0 1 0 1 0 1 1 0 0 1 1 1 0 1 2 2 2 2 2 0 1 0 1 1 0 1 0 0 1 1 1 2 1 0 0 2 1 2 2 1 1 0 0 1 1 1 2 1 1 0 1 1 1 2 0 1 0 1 1 2 2 1 0 1 2 1 1 1 1 2 1 2 1 1 0 1 0 0 0 0 1 1 1 1 1 1 1 1 0 2 2 0 1 0 1 0 1 0 1 2 1 2 0 1 0 1 1 1 1 2 2 1 1 0 0 1 1 1 1 1 1 1 1 0 1 2 2 1 1 1 1 2 2 0 2 2 1 2 1 1 1 1 1 1 0 0 1 0 0 1 2 1 2 2 2 2 2 1 0 1 0 2 1 0 1 2 1 0 0 1 0 1 1 1 2 1 1 2 2 1 1 0 1 2 1 2 1 2 2 1 0 2 1 1 1 1 1 2 0 0 1 0 0 2 0 0 2 2 2 2 2 0 0 2 2 1 0 2 1 1 1 1 1 0 2 2 2 0 2 0 2 1 2 1 0 1 1 2 1 2 1 1 0 0 0 2 0 1 1 1 2 2 2 2 2 0 0 0 2 0 0 1 2 0 1 1 0 2 1 1 2 1 0 1 2 0 1 2 0 2 1 0 1 2 2 2 1 1 1 2 1 1 2 1 1 1 0 1 0 1 2 0 0 1 2 0 0 0 0 2 0 2 1 1 0 2 1 1 0 1 1 2 0 1 2 2 1 0 0 2 1 1 1 0 1 1 1 0 0 1 1 1 0 1 1 1 1 2 1 0 1 1 1 1 1 1 1 2 2 1 2 1 1 1 1 1 2 1 1 2 0 2 2 2 0 0 2 0 2 0 2 0 2 2 1 0 1 0 1 0 1 2 2 1 1 2 1 0 2 0 1 2 0 2 1 2 1 2 1 0 2 2 1 1 0 1 0 0 2 2 0 0 2 0 2 2 0 2 2 0 0 2 2 2 0 0 2 0 0 2 0 0 2 0 0 0 0 0 0 0 0 2 0 2 2 0 0 2 0 0 0 0 2 0 2 2 0 0 0 0 0 2 2 2 2 2 0 2 2 0 2 2 2 2 0 0 2 0 2 2 0 0 0 0 2 0 2 0 1 1 1 2 1 1 1 1 1 1 1 0 1 0 1 1 1 1 0 1 2 1 1 1 1 2 0 1 1 2 1 1 1 1 1 1 0 0 1 0 1 0 1 2 1 1 1 1 0 0 1 0 0 1 2 0 0 1 0 0 1 2 2 0 1 2 1 1 1 2 1 0 2 1 1 1 1 0 2 2 2 1 1 0 2 0 2 1 2 2 1 1 1 1 2 1 0 1 1 0 0 1 1 0 1 1 2 1 1 0 1 1 2 2 1 0 2 0 0 2 1 2 0 0 0 0 2 0 0 0 2 2 0 2 2 0 0 2 2 1 0 0 1 1 0 1 1 1 1 1 1 1 2 0 1 1 1 0 0 0 1 0 1 1 1 1 1 2 1 2 1 1 1 1 0 0 2 1 1 2 0 0 0 0 0 2 2 2 0 0 0 2 2 0 0 0 2 0 2 0 0 0 0 2 0 2 2 2 2 2 0 2 0 2 0 0 2 0 2 0 0 0 2 0 2 2 0 2 0 2 2 0 2 1 1 0 0 1 2 0 1 1 0 1 0 0 1 0 1 0 1 2 1 0 1 0 2 1 1 0 0 1 0 2 2 1 1 1 1 0 1 0 0 1 0 1 1 1 0 2 1 1 0 1 1 1 1 0 2 1 1 2 2 2 0 1 0 1 2 1 0 0 2 0 2 0 0 0 1 1 2 1 0 1 0 1 0 1 1 0 1 1 1 1 1 1 0 1 0 1 1 2 1 0 1 1 1 1 1 2 1 1 1 1 0 0 1 1 1 1 1 1 2 1 1 2 1 1 1 1 1 1 0 1 2 1 0 2 2 0 1 2 2 1 1 2 0 1 0 1 1 1 0 1 1 0 1 0 1 0 2 2 0 0 1 1 0 1 1 0 2 1 0 1 2 0 0 2 0 1 2 1 2 2 0 1 2 1 1 0 2 2 0 0 1 1 1 0 2 0 0 1 2 0 1 1 2 0 2 2 0 1 0 1 1 0 1 1 2 2 0 0 0 0 0 2 2 0 2 0 0 2 0 2 0 0 0 0 2 2 2 2 0 2 2 2 0 2 2 2 0 2 2 2 0 2 1 1 1 0 1 1 1 0 0 1 1 1 0 0 1 1 2 1 2 1 1 1 0 1 1 1 1 1 0 1 2 1 1 0 2 0 0 1 2 0 0 0 2 0 0 2 2 2 2 2 2 2 1 2 0 2 1 2 0 1 1 1 1 1 2 0 2 1 2 2 1 1 2 1 0 2 1 1 1 2 1 2 1 2 1 1 1 0 1 1 2 1 1 0 1 1 1 0 0 0 0 2 0 2 0 0 0 2 0 2 0 0 1 0 0 0 2 0 2 0 0 0 0 0 2 1 2 1 2 2 2 0 0 2 2 0 0 2 2 2 2 2 2 2 0 1 1 1 1 2 2 2 1 2 1 1 1 1 1 0 1 1 0 1 1 1 1 2 1 0 1 2 1 1 0 0 1 1 0 1 0 1 1 1 1 2 0 2 2 2 0 2 2 1 2 0 2 1 1 1 1 1 1 1 1 1 1 2 2 2 0 1 2 0 2 0 1 2 0 2 1 0 0 1 1 1 1 1 2 1 0 2 1 1 1 1 2 0 2 2 0 2 0 0 1 2 2 1 2 1 2 2 1 0 0 2 0 2 1 1 0 0 1 1 1 1 1 0 1 0 1 1 1 0 2 2 1 0 1 0 1 2 1 2 0 0 2 0 2 2 0 2 0 0 2 0 0 0 2 2 2 2 2 0 2 0 2 0 2 2 0 0 2 0 2 0 2 2 0 0 2 2 2 0 2 0 0 2 0 0 0 2 2 0 0 2 2 2 0 2 0 0 2 0 0 0 2 2 2 2 2 0 2 0 2 2 2 0 0 0 2 0 2 2 2 2 2 2 2 2 2 0 2 0 2 0 2 0 0 2 2 0 2 0 0 2 0 0 0 2 0 2 0 2 0 0 0 2 2 2 0 0 2 0 2 2 0 2 0 2 0 2 0 2 2 2 0 2 2 2 0 0 2 2 0 0 2 2 0 2 2 2 0 0 2 0 2 0 0 2 0 0 2 2 2 0 2 0 2 0 2 2 0 0 0 2 0 0 0 2 2 0 0 0 2 2 0 2 0 2 2
 19 -0.9953364130000000 -3.806521893000000
 1 0 2 1 1 1 1 1 1 0 1 2 2 1 1 1 1 1 0 1 1 2 0 0 1 1 0 2 0 1 1 2 0 2 1 1 2 2 2 0 0 1 2 1 0 1 0 1 1 1 0 2 2 0 0 2 2 0 1 2 2 1 1 1 1 0 0 0 1 2 1 2 0 2 1 1 0 0 1 1 0 2 1 2 1 1 1 2 2 2 2 2 0 0 0 0 1 2 2 0 1 2 2 1 2 1 1 0 0 0 1 2 0 0 0 0 1 1 0 1 1 0 1 1 0 2 2 1 1 0 1 1 1 1 1 2 1 2 1 0 1 2 1 1 1 2 0 2 1 1 1 2 1 1 1 2 1 2 1 0 2 2 1 1 1 1 1 2 0 0 0 1 1 2 1 2 0 0 0 2 2 0 1 1 2 0 0 0 0 2 0 0 2 2 0 2 2 2 2 0 0 1 1 0 2 1 2 1 2 0 0 0 0 0 2 1 0 1 0 1 2 1 2 0 0 1 2 1 1 2 0 1 0 1 2 0 2 2 2 1 2 1 2 2 1 1 2 0 2 2 1 1 0 2 0 0 1 2 1 2 1 2 1 1 2 2 1 2 0 2 1 0 1 1 2 1 1 2 0 1 0 1 1 0 1 0 2 1 1 2 1 1 2 1 0 1 1 1 1 0 1 1 2 0 2 0 0 0 2 0 0 2 0 2 2 2 0 0 2 2 1 0 1 2 0 0 2 2 0 2 0 2 2 2 2 2 2 0 2 0 0 0 0 2 2 2 0 2 0 2 2 2 2 2 0 0 2 0 2 0 0 2 0 0 2 0 2 0 0 2 2 2 0 2 0 0 2 0 2 2 0 2 2 0 2 2 0 2 0 2 0 2 0 2 0 0 0 0 0 0 2 2 0 0 0 2 2 2 2 0 0 2 0 2 0 0 0 0 2 0 0 2 0 0 0 2 0 2 2 0 0 0 0 0 0 2 0 2 2 0 2 2 0 2 0 2 2 0 0 0 2 0 2 0 0 2 0 0 0 2 2 2 0 2 0 2 2 0 2 0 2 2 2 2 2 0 2 2 2 2 0 0 2 2 2 0 2 2 2 0 0 0 0 0 2 2 0 2 0 0 2 0 2 0 2 0 2 0 0 2 2 0 2 2 2 2 2 2 2 2 2 0 2 2 2 2 0 2 0 2 2 2 2 2 0 2 0 0 2 0 2 0 0 0 0 0 0 0 2 2 0 2 0 2 0 0 2 2 2 0 2 2 2 0 0 0 2 2 2 0 2 2 2 0 2 2 2 2 0 0 0 0 0 2 2 2 0 0 0 2 0 0 2 2 0 2 0 2 0 0 2 0 2 2 0 0 2 0 2 0 2 0 0 0 0 2 0 0 2 1 2 0 1 2 0 0 0 2 1 1 1 0 1 2 0 2 1 0 2 1 1 1 0 0 1 0 0 0 2 2 0 0 0 2 2 2 0 2 2 2 0 0 2 0 2 0 0 2 2 2 0 2 2 0 2 2 0 2 2 0 0 0 0 0 2 2 2 0 0 0 0 2 2 0 2 2 0 2 2 0 1 1 1 1 1 1 1 0 2 2 1 1 2 1 1 1 2 1 1 1 1 1 0 0 0 2 1 2 0 1 1 0 1 2 1 1 1 2 1 1 0 1 1 1 0 1 1 1 1 2 2 1 1 2 1 1 2 2 0 2 2 2 0 2 0 0 2 2 0 0 2 0 2 2 0 0 2 0 2 0 2 0 2 0 2 0 2 0 0 0 1 1 2 2 1 1 2 0 2 2 1 0 0 1 1 2 1 0 2 0 1 0 2 0 1 0 2 1 2 2 1 1 1 1 0 1 2 2 1 0 0 1 2 2 1 0 2 2 1 0 0 2 1 1 0 1 2 0 2 1 1 2 0 0 2 1 0 1 1 2 0 0 1 1 1 1 1 0 2 1 1 1 1 1 1 2 2 1 2 1 0 1 1 0 0 1 1 1 1 1 1 0 1 1 1 0 2 1 2 1 1 2 1 0 2 1 0 1 0 2 0 2 2 2 2 2 2 0 0 2 0 0 2 2 0 1 0 1 1 2 1 1 0 1 2 2 2 0 0 2 0 0 1 0 2 1 1 1 1 1 1 2 2 0 1 1 0 1 1 1 0 1 2 1 1 1 0 1 1 1 1 2 0 1 1 0 0 0 2 0 1 1 2 1 1 1 1 1 1 1 1 1 1 0 1 1 0 0 0 1 1 1 1 1 2 2 2 0 1 1 1 1 1 1 1 0 1 1 1 1 2 0 1 2 1 1 0 2 1 2 1 1 1 0 2 0 2 0 2 2 2 0 2 2 0 2 2 0 2 2 0 0 2 0 2 2 2 2 2 2 2 0 2 2 0 0 0 2 0 2 2 2 2 2 2 2 2 2 2 2 2 0 2 0 1 1 1 2 1 0 0 2 1 1 1 2 2 1 2 0 0 2 2 2 1 1 1 1 2 2 1 2 1 2 0 1 0 1 0 0 2 2 1 1 0 1 2 2 1 1 1 2 1 0 1 2 1 0 0 0 2 1 1 0 2 1 0 2 0 1 2 1 1 0 0 1 1 1 1 1 0 0 0 1 1 2 0 1 1 0 2 0 1 0 0 0 1 1 1 1 2 2 1 2 1 1 0 1 1 1 1 1 1 2 1 1 0 1 2 1 0 1 1 2 2 2 0 0 1 1 0 2 2 1 2 2 0 1 2 1 0 1 0 0 1 2 0 1 2 1 0 1 2 0 1 0 1 0 1 1 0 1 2 2 0 0 1 0 2 1 2 1 2 0 1 2 1 2 1 2 1 1 2 0 1 1 2 0 0 1 2 0 1 1 1 1 2 0 1 2 1 1 1 0 1 1 0 1 1 2 2 0 0 0 1 0 1 1 1 0 2 1 1 2 1 0 0 0 1 1 2 1 1 0 1 1 1 0 2 2 0 2 0 2 0 2 0 0 0 0 2 2 2 0 2 1 0 1 1 2 2 0 2 1 2 2 2 1 2 1 2 2 1 1 1 2 2 1 0 2 1 1 0 1 1 0 1 1 1 1 2 0 0 0 0 1 1 1 1 1 1 1 2 1 1 2 0 1 0 0 2 1 1 1 1 2 1 1 1 1 2 1 1 0 0 0 0 2 2 2 1 1 1 2 2 2 1 1 1 1 1 1 0 1 2 1 1 1 1 1 1 1 1 2 0 2 2 1 2 1 0 1 1 2 0 0 0 1 1 1 2 1 1 0 0 1 1 2 1 2 0 0 0 2 1 0 0 2 1 1 2 2 1 1 2 2 0 1 1 1 0 0 0 0 1 1 1 2 0 1 0 1 2 1 2 1 2 2 1 1 1 2 2 2 2 0 2 0 0 0 0 0 0 2 2 0 2 2 0 1 0 1 1 0 1 1 2 0 0 2 0 2 2 2 0 0 0 2 2 0 0 2 0 0 2 2 0 0 0 2 0 0 2 2 2 0 0 2 2 0 2 0 0 0 2 2 0 0 2 0 2 0 0 0 0 0 0 2 2 2 2 0 1 1 1 0 2 1 1 0 0 2 1 2 1 1 1 2 0 2 1 0 1 1 2 2 2 2 0 2 1 1 1 0 2 1 1 2 2 0 1 1 1 0 2 2 2 0 1 0 1 2 1 1 0 1 0 1 1 0 1 1 1 1 0 1 2 1 1 1 1 1 1 1 1 2 0 1 1 0 1 2 1 1 1 1 0 1 2 1 2 1 2 1 1 1 1 0 0 1 0 1 2 0 2 0 1 0 2 1 1 2 1 2 1 0 1 2 1 1 1 1 1 1 1 1 2 2 1 0 1 1 1 1 1 2 0 2 1 1 1 1 0 0 0 0 2 1 1 0 1 1 1 1 0 2 1 1 2 2 1 0 1 1 0 0 2 2 2 2 0 2 0 0 1 1 1 1 2 2 1 2 0 0 0 2 1 0 0 2 1 2 2 1 1 2 2 1 2 1 2 0 1 2 1 1 1 1 1 1 2 2 1 1 2 1 1 1 1 1 1 2 0 1 1 1 0 0 1 0 1 1 1 1 1 2 0 2 1 2 0 0 1 0 1 0 1 2 2 0 1 0 0 1 1 0 2 1 1 1 0 1 1 1 2 0 0 1 1 0 2 2 2 1 0 1 2 1 1 2 2 1 1 0 1 1 2 0 1 0 2 1 0 1 0 0 0 0 0 1 2 2 2 2 2 2 2 2 2 1 1 0 1 1 1 0 1 1 1 1 1 1 2 2 0 1 1 2 1 2 2 0 1 0 1 1 2 2 1 1 2 0 1 1 1 1 1 1 2 1 0 1 1 2 1 1 1 1 0 2 1 2 1 2 0 1 2 2 2 2 0 1 1 1 0 1 2 1 0 1 2 2 2 0 0 0 2 0 2 2 2 0 0 2 2 0 0 2 1 1 2 2 2 0 1 0 1 2 2 1 1 0 0 0 0 2 2 0 2 2 0 0 0 0 0 2 0 2 0 0 0 0 2 2 2 0 0 2 2 0 2 0 1 1 1 0 1 1 2 2 2 1 2 1 0 1 2 1 1 1 0 1 1 0 1 0 2 2 2 0 0 1 1 2 2 2 0 1 1 0 2 2 2 1 1 0 1 1 2 0 2 1 0 2 1 1 1 2 2 0 2 0 2 1 1 1 0 1 0 1 1 2 2 0 0 1 0 0 0 1 1 1 0 1 1 1 0 0 0 1 2 2 0 1 1 2 0 0 0 2 0 2 1 2 0 1 2 1 0 1 2 1 1 0 2 1 2 1 0 1 2 2 1 0 1 1 1 2 1 2 0 0 2 1 1 2 1 1 2 1 2 0 0 2 1 1 0 1 1 0 1 2 1 1 0 0 1 1 1 0 1 1 1 1 2 1 2 2 0 1 0 0 2 2 0 1 0 0 1 1 2 2 0 2 1 1 1 1 0 1 1 1 1 1 1 1 2 1 1 1 2 1 0 1 1 1 1 1 1 2 0 2 2 2 2 0 0 0 0 2 2 2 0 1 2 1 1 2 1 1 1 2 0 1 1 1 2 1 2 0 2 1 1 1 1 2 1 0 0 1 1 1 0 1 0 1 2 2 1 1 2 1 1 1 1 2 2 1 1 1 0 0 1 0 1 1 2 2 1 1 1 0 0 1 2 2 1 1 1 1 1 1 2 0 1 1 1 1 1 0 1 2 0 1 0 2 1 1 1 1 1 1 2 0 1 2 0 1 2 0 1 1 0 2 1 2 1 2 1 1 1 2 0 1 1 2 1 1 2 0 1 2 1 1 0 1 1 1 1 1 1 1 1 2 1 1 0 1 1 1 1 1 0 2 1 1 0 1 0 2 2 2 2 0 2 0 0 1 1 1 2 0 1 1 1 1 2 1 0 1 0 1 1 1 2 1 1 2 2 1 1 2 1 1 2 1 1 2 0 0 1 2 0 1 0 1 0 2 1 1 1 1 2 1 2 1 2 0 1 1 1 2 0 2 1 0 1 1 1 1 0 2 0 2 1 1 1 1 2 1 1 2 1 2 0 1 0 1 1 1 1 2 1 1 1 0 1 2 0 1 1 1 0 0 0 1 0 1 1 1 1 0 1 1 2 1 1 0 1 1 1 1 0 0 0 1 1 1 2 1 2 1 0 1 2 1 0 1 1 1 0 1 1 1 1 0 0 2 2 0 0 2 1 1 1 0 1 0 0 0 2 2 2 0 0 0 0 2 2 2 0 2 0 0 2 0 0 0 2 0 2 1 1 2 2 0 1 1 0 1 1 0 1 0 2 1 1 0 1 1 2 1 2 1 2 0 1 1 0 1 1 1 2 0 0 1 1 2 0 2 2 0 2 0 2 0 2 0 2 0 0 2 2 2 0 2 0 0 0 2 2 2 0 2 0 2 2 0 0 0 1 1 2 0 0 1 2 1 1 0 1 2 1 1 0 1 0 1 2 0 1 2 2 1 0 2 1 1 2 1 2 1 1 2 2 2 2 1 2 1 2 0 1 1 1 0 2 0 1 2 0 1 1 0 0 1 0 1 0 1 0 1 0 1 1 1 1 1 1 0 0 1 2 1 2 0 1 1 0 1 2 1 0 0 1 0 0 1 1 1 2 1 2 0 1 0 1 0 1 1 0 1 1 1 0 1 1 1 2 2 2 0 0 0 1 2 0 1 1 2 0 2 1 1 1 1 1 2 0 0 2 1 0 1 1 1 0 1 2 1 2 2 1 1 1 1 2 2 1 2 2 0 0 2 1 0 2 2 2 0 1 2 2 2 1 0 1 1 0 2 0 0 1 0 1 1 2 1 0 1 1 0 1 1 1 1 1 1 1 1 0 2 0 2 0 1 1 0 1 1 0 0 1 0 0 1 1 1 1 0 2 1 1 1 1 0 1 1 1 1 1 0 1 1 1 0 0 2 2 2 1 1 1 2 0 1 1 0 0 1 2 0 1 0 1 1 2 0 1 1 2 1 1 2 1 1 1 0 2 1 2 1 1 0 1 0 1 0 1 1 2 2 1 2 1 1 1 1 1 1 1 2 2 2 1 2 1 0 2 2 0 2 1 2 1 1 0 1 2 1 2 2 0 1 1 0 0 1 2 1 1 0 2 2 0 1 2 1 2 0 0 0 2 0 2 0 2 2 0 0 2 0 1 1 1 2 1 1 1 1 2 1 0 1 0 2 2 2 2 1 1 0 1 0 0 0 1 2 0 1 1 2 0 1 0 1 2 1 1 1 1 0 0 0 1 2 2 1 2 2 2 0 1 0 1 2 1 1 1 2 1 1 1 1 1 1 2 2 2 1 2 2 1 1 1 1 2 0 0 2 2 0 2 0 0 2 0 2 2 2 0 2 2 2 0 0 0 0 0 0 0 0 0 0 0 0 2 2 0 0 0 0 2 0 2 0 0 0 2 0 0 0 2 2 0 0 2 0 0 2 2 2 2 0 2 2 0 2 0 0 2 0 2 0 2 0 2 2 2 0 0 2 0 2 1 1 0 1 1 2 2 2 2 0 1 2 1 2 2 2 1 1 1 0 1 0 0 1 2 1 1 0 0 1 2 1 1 1 1 2 0 0 1 0 0 1 0 0 1 1 0 1 1 2 2 1 0 1 0 1 1 0 2 1 2 2 0 0 0 2 2 1 0 1 2 1 1 1 1 0 1 1 0 2 2 0 1 0 0 1 1 2 1 0 2 2 1 1 0 1 0 0 0 2 1 1 0 2 0 1 1 0 2 1 2 1 1 0 2 1 0 1 1 1 1 0 1 2 2 0 1 0 2 0 0 2 1 1 0 1 1 1 1 2 0 1 1 0 2 2 2 0 0 0 0 2 2 2 2 1 2 1 1 0 2 1 1 1 0 1 1 1 2 1 2 2 2 2 2 2 1 1 2 2 2 1 2 2 1 2 1 1 1 1 1 1 1 1 2 0 2 2 2 0 2 0 2 0 2 0 0 0 0 0 0 2 0 2 0 0 2 0 0 2 0 1 1 1 1 2 1 1 1 1 0 0 0 0 1 1 1 1 0 1 2 2 0 0 0 0 0 0 0 0 0 2 2 2 2 1 1 1 0 2 0 2 2 1 1 1 0 2 0 0 2 2 0 0 2 2 2 2 0 2 0 2 0 0 2 2 2 2 2 2 0 2 0 0 0 2 2 0 2 2 2 0 0 2 2 2 2 2 0 0 2 2 0 0 2 2 0 0 0 2 0 2 2 0 0 0 2 2 2 0 2 2 2 2 2 2 2 2 0 0 0 2 0 2 2 2 2 0 0 0 0 2 2 2 0 0 2 0 2 0 0 0 2 0 2 0 2 2 2 2 0 0 0 0 0 2 2 2 2 0 2 2 0 2 2 0 2 2 2 0 0 0 0 2 0 2 2 2 0 2 2 2 2 2 0 2 0 0 0 0 2 2 2 2 0 2 2 2 0 2 2 0 2 0 0 2 2 0 0 2 2 0 0 2 0 2 0 0 2 2 0 2 0 0 2 2 2 2 2 2 2 2 2 0 2 0 2 0 0 0 2 2 2 0 0 0 2 2 2 0 0 2 2 2 2 2 0 0 0 0 0 2 0 0 2 0 0 2 2 2 0 0 0 2 0 0 0 0 0 2 2 1 1 1 2 2 1 1 0 0 1 0 0 0 2 2 2 2 0 2 0 2 2 2 1 0 0 1 1 1 0 1 1 1 0 1 1 1 1 0 1 2 0 1 0 0 1 0 0 1 1 1 1 1 1 2 1 2 1 1 2 1 1 1 0 1 2 1 1 1 1 1 0 1 1 1 1 1 0 2 2 2 1 1 0 1 0 0 1 1 1 2 1 1 0 2 1 1 1 2 0 2 2 1 1 1 2 1 0 2 1 1 1 2 0 2 2 2 0 0 0 0 2 2 2 0 0 2 2 0 0 2 1 0 1 1 2 0 0 1 1 1 1 1 1 1 1 2 1 1 2 2 1 0 1 1 0 2 2 2 1 1 0 0 1 1 1 0 1 0 2 2 0 1 1 1 1 0 0 2 2 1 1 1 2 1 1 1 1 2 1 2 1 1 1 0 2 0 1 1 0 1 2 2 2 2 0 2 2 2 0 2 2 0 0 2 2 2 0 0 2 0 2 2 2 2 0 2 0 2 0 0 2 2 0 2 0 2 0 2 2 2 2 2 0 2 2 2 2 2 2 0 2 2 0 2 0 2 2 0 0 2 2 2 0 2 2 0 0 0 2 0 0 2 2 2 2 0 0 0 2 0 0 2 2 2 0 2 0 0 0 0 0 0 2 2 2 0 0 2 0 2 0 1 0 1 0 1 1 0 2 1 2 1 1 1 0 1 1 0 1 1 1 1 1 1 1 1 0 1 1 1 2 1 1 1 1 0 0 1 2 1 1 2 1 1 2 0 1 2 1 2 2 0 2 1 2 1 0 1 0 1 0 2 1 1 1 1 2 1 1 0 0 0 1 1 1 2 1 0 1 0 1 2 1 1 1 1 1 2 1 1 1 1 1 1 2 1 2 1 0 2 2 2 1 0 1 1 1 0 2 2 0 0 0 2 2 1 1 0 0 2 2 1 1 1 0 0 0 1 0 1 2 1 1 1 1 0 1 0 1 2 1 2 1 1 2 1 1 1 0 2 2 2 2 1 2 2 1 2 1 1 2 2 2 1 2 1 1 1 1 0 1 1 1 2 0 0 2 0 0 2 0 0 0 0 0 0 0 2 0 2 0 2 2 2 0 2 0 0 0 2 0 0 0 0 0 2 2 2 2 2 0 0 0 2 0 0 2 2 2 2 0 0 0 0 0 2 2 2 2 2 0 0 0 2 2 2 0 0 2 2 2 0 0 0 0 0 0 0 0 0 1 1 2 2 1 2 0 1 1 0 1 1 2 0 0 0 1 2 1 1 1 1 0 1 1 2 0 1 1 0 0 0 0 0 0 2 2 0 2 0 0 2 2 0 0 0 0 2 2 0 0 2 1 2 0 0 2 0 2 2 0 0 0 2 2 2 2 2 0 2 2 2 2 2 0 2 2 0 0 2 0 2 2 0 2 0 0 0 2 0 0 0 2 1 1 0 1 1 0 0 2 0 1 0 2 0 2 0 1 1 1 1 2 2 0 1 0 1 1 0 1 1 1 1 1 1 2 1 0 0 2 1 2 2 1 1 0 0 1 2 1 1 0 0 0 0 2 2 1 0 2 0 2 1 2 2 2 0 1 1 1 2 2 1 2 1 1 0 2 0 2 0 0 0 0 1 1 1 1 1 0 2 1 0 2 2 0 1 0 1 1 1 0 0 1 1 1 1 1 1 0 2 2 2 1 2 0 1 1 0 1 0 1 0 0 1 1 1 0 0 1 2 1 1 0 1 1 1 0 2 1 1 2 0 1 2 0 1 2 1 1 1 1 0 0 1 0 2 2 2 1 2 2 1 1 1 2 0 0 1 1 1 1 1 2 1 1 1 1 1 0 1 2 2 1 1 1 0 2 0 1 2 2 1 1 1 1 1 0 2 1 1 1 0 1 1 0 1 2 0 0 2 1 1 1 2 0 1 1 2 0 0 2 0 0 2 0 2 0 2 2 1 0 2 1 2 2 2 0 2 0 0 2 2 2 2 2 0 2 0 0 2 0 0 0 2 0 0 0 0 2 2 0 0 2 0 0 2 0 0 0 0 2 2 0 2 0 0 2 2 0 0 2 2 0 0 2 0 0 2 0 2 0 0 2 0 0 2 0 0 2 2 0 0 0 0 2 0 2 2 2 0 2 2 2 1 1 1 1 1 2 0 2 1 1 1 1 0 2 1 1 0 0 1 2 1 2 1 1 0 1 1 1 1 1 0 1 1 1 2 0 0 2 2 1 1 1 0 0 1 1 1 1 1 2 1 1 1 1 2 1 1 1 1 2 1 2 2 1 0 1 2 1 0 0 0 1 1 1 2 0 0 1 2 1 2 2 1 2 2 2 1 1 1 0 0 1 0 2 1 2 0 2 1 1 1 1 1 0 1 1 1 0 1 1 0 1 2 1 1 2 0 2 2 0 1 1 2 1 0 1 2 1 0 1 1 1 1 0 0 1 0 0 0 0 0 1 0 2 2 0 1 1 0 1 1 1 2 0 2 1 0 1 1 1 1 2 1 1 1 2 1 2 2 0 1 2 2 1 1 1 1 1 1 2 0 2 1 2 0 1 1 1 1 1 1 2 1 1 1 1 1 1 1 0 1 0 1 1 1 2 1 1 2 1 1 1 1 2 0 1 1 2 1 1 1 1 1 1 0 0 1 0 1 0 1 2 1 1 0 1 0 0 1 0 0 2 1 0 1 1 1 0 1 2 1 1 2 1 2 1 2 1 1 1 1 1 1 2 1 2 1 1 1 0 2 1 1 1 1 0 1 0 0 1 1 1 1 0 1 2 0 0 2 1 1 1 1 1 1 1 2 1 1 1 0 2 0 1 1 1 2 2 0 2 0 0 2 1 2 0 1 0 1 1 1 0 2 2 1 1 1 1 1 2 1 2 1 1 1 0 2 2 2 1 0 2 2 2 0 2 0 0 2 1 1 2 1 1 0 0 2 1 1 1 2 1 2 0 0 0 0 1 1 2 2 2 1 1 2 0 2 1 2 0 1 1 2 1 0 1 1 0 1 1 2 1 1 2 1 1 1 2 2 0 2 1 1 1 2 1 1 0 1 2 2 2 2 1 0 1 1 1 2 1 0 0 2 1 1 1 2 0 1 2 0 2 1 1 2 0 0 0 0 2 1 1 1 0 2 2 0 0 1 1 1 1 2 1 0 1 1 1 2 0 0 1 1 1 1 1 1 2 1 1 0 1 0 0 1 1 1 1 0 1 2 2 0 1 0 0 2 2 0 0 2 0 2 0 0 0 2 0 2 0 0 0 0 2 0 0 2 0 2 0 0 0 0 2 0 2 0 0 0 2 1 1 0 1 1 0 2 1 0 2 1 1 1 0 1 1 0 2 2 1 2 0 2 1 0 0 0 1 0 1 1 0 2 1 1 1 1 1 1 1 1 0 0 1 0 1 0 1 2 0 0 1 0 1 2 0 0 1 1 1 0 0 1 2 1 2 0 0 2 1 1 1 1 0 1 2 1 0 1 2 2 2 1 2 2 1 0 0 1 1 1 1 1 1 2 1 2 1 1 0 2 0 2 0 1 1 1 1 1 1 1 2 1 0 1 0 1 2 1 1 1 0 1 2 2 0 1 1 1 1 1 1 1 1 0 0 1 1 2 2 1 1 1 1 1 2 2 1 1 2 2 2 0 1 2 0 1 1 1 1 2 0 0 0 1 1 0 0 1 1 2 1 2 1 1 1 0 1 1 1 1 1 0 1 2 1 1 0 2 0 0 1 2 0 0 0 2 0 0 2 2 2 2 2 2 2 2 2 0 2 2 2 0 0 2 2 0 2 2 0 2 2 2 2 0 0 2 0 0 2 2 2 2 2 2 2 2 2 2 0 2 0 0 2 2 0 0 0 0 0 2 0 0 0 0 0 2 0 2 0 0 0 1 2 1 0 1 1 1 1 1 1 1 1 0 1 1 0 1 1 2 1 1 2 1 0 1 1 1 2 1 1 1 0 1 2 1 0 0 1 0 1 2 1 1 1 1 2 1 2 1 1 1 1 0 2 1 0 1 1 1 2 1 0 1 1 1 1 1 1 1 1 1 2 0 2 2 0 1 1 2 0 0 1 1 0 1 0 2 0 2 2 2 0 0 0 0 2 2 2 2 2 2 2 0 0 2 2 0 2 0 0 0 2 2 0 0 2 0 1 2 2 0 2 2 2 0 2 2 2 0 2 2 2 2 0 2 0 0 2 2 0 2 0 0 2 2 0 2 2 1 1 1 2 2 0 1 0 0 2 1 1 2 1 1 1 2 1 1 2 0 1 0 2 1 1 0 2 0 1 1 0 1 1 2 2 0 1 0 1 1 1 1 2 2 2 0 2 1 1 1 1 2 1 1 2 0 0 0 2 2 1 1 0 1 2 2 0 2 0 1 1 2 1 0 1 1 2 0 2 2 0 1 1 2 1 0 2 1 2 1 0 1 2 0 0 2 2 1 1 1 0 2 1 0 1 1 2 1 1 1 1 2 1 2 0 1 1 1 1 2 1 1 2 2 0 2 0 1 1 0 1 0 1 0 2 0 1 0 0 1 1 1 1 1 1 1 0 2 2 2 2 2 2 1 0 0 1 2 0 0 2 0 0 0 2 0 0 1 1 1 2 0 2 1 0 1 2 1 0 1 0 0 2 1 0 1 2 1 1 1 1 1 0 1 2 1 1 2 1 2 1 0 0 2 0 2 0 1 1 0 0 1 2 1
 20 1.422611833000000 1.266449451000000
 1 0 1 0 2 0 1 1 1 0 1 2 2 1 0 0 1 1 0 1 0 2 1 0 0 0 0 2 1 0 1 1 1 1 0 1 2 2 2 0 0 0 1 1 1 2 0 2 0 2 0 2 2 0 0 2 2 0 0 2 2 0 0 0 0 0 0 0 2 2 0 2 0 2 2 2 0 0 0 1 1 1 1 1 1 0 2 2 1 1 2 2 0 0 1 1 1 2 1 0 2 1 1 0 1 2 2 1 1 1 1 2 0 0 1 0 2 2 1 2 0 0 0 2 1 2 2 2 1 0 1 0 1 1 1 1 1 1 2 2 2 1 0 1 1 2 1 0 2 1 0 1 1 0 2 1 1 2 1 2 1 0 1 2 0 1 1 1 1 1 1 1 1 2 1 2 1 1 1 1 1 1 0 1 1 1 0 0 2 0 2 1 2 2 2 0 2 0 2 2 0 2 1 1 1 0 2 1 2 0 2 2 0 2 1 1 2 1 1 2 1 1 2 1 2 2 0 0 2 1 1 0 2 1 1 1 1 0 1 1 1 1 2 1 0 0 2 0 0 1 0 2 1 1 0 0 1 1 1 2 2 1 1 0 2 1 2 2 1 1 1 1 1 0 2 2 1 1 0 1 0 1 2 0 1 0 1 0 2 1 0 1 1 1 1 1 1 1 0 1 2 1 1 1 2 1 0 1 1 1 0 2 0 2 2 1 0 1 1 0 1 2 0 0 1 0 2 0 0 1 1 1 1 1 0 1 2 1 1 2 2 1 0 0 2 0 0 1 1 1 1 0 0 2 2 2 1 2 1 1 1 0 0 0 1 1 1 2 1 1 1 2 0 1 1 1 1 0 2 1 1 2 2 1 2 2 0 2 0 1 1 2 1 2 0 0 1 1 0 1 2 1 1 0 1 1 1 1 1 0 1 1 1 1 0 0 1 0 1 1 0 2 1 1 0 1 1 1 2 1 1 1 1 1 0 1 0 2 2 1 2 1 1 1 0 2 1 2 2 2 2 0 2 0 0 2 0 1 1 0 1 0 2 1 2 2 1 1 1 1 2 1 0 0 1 1 1 2 2 1 1 1 1 2 1 0 1 2 1 0 1 1 2 1 0 0 1 2 2 1 1 2 1 1 1 1 1 2 1 0 0 0 0 1 1 1 1 1 1 1 2 1 0 0 1 0 1 1 1 2 0 1 0 1 1 1 2 2 0 1 0 1 1 1 0 2 2 1 0 1 1 2 2 0 1 2 2 0 0 2 0 2 2 2 2 2 0 2 0 0 2 0 0 1 0 0 0 1 0 0 1 0 1 1 2 1 2 1 1 1 1 1 2 2 2 1 1 1 1 0 0 2 1 2 0 2 1 2 0 0 1 1 1 1 1 1 0 0 0 1 1 1 1 2 0 0 0 2 2 1 1 1 1 1 1 2 0 0 0 1 1 2 1 1 1 0 1 0 0 1 0 1 1 1 2 1 1 1 0 0 1 1 2 1 2 1 0 1 2 1 1 0 0 1 1 1 2 2 2 2 1 2 2 0 0 2 1 1 0 1 1 2 0 1 0 0 0 0 2 1 1 1 0 0 1 0 1 2 1 0 1 1 1 1 1 1 1 1 1 2 0 2 1 1 1 0 0 2 0 2 0 0 2 2 0 0 0 2 0 2 0 2 2 2 0 2 0 0 2 2 2 0 2 2 2 0 1 1 1 1 2 1 1 1 0 1 2 1 1 0 1 1 2 2 0 1 1 1 2 0 2 0 2 0 2 1 1 1 0 0 1 2 1 1 0 0 1 1 2 2 1 0 0 1 2 1 1 1 2 1 0 1 2 0 1 0 2 1 1 2 1 1 2 1 1 0 2 1 2 0 0 1 1 2 1 0 2 2 0 0 1 1 2 1 1 1 2 1 2 0 0 2 1 1 2 2 1 1 1 2 0 1 2 2 0 1 2 0 1 2 0 0 1 2 1 1 1 0 2 2 0 2 2 0 0 2 0 0 1 1 1 0 1 1 1 0 1 0 1 1 2 2 1 0 2 0 1 0 0 1 2 0 1 1 2 0 0 0 1 1 1 1 1 2 1 1 0 1 1 1 1 1 2 0 0 0 2 0 1 2 1 1 1 0 2 1 0 1 0 1 1 1 1 0 1 1 0 1 1 1 1 0 2 0 0 1 0 1 1 1 1 2 0 0 1 1 1 0 1 1 1 1 1 1 1 1 0 2 1 0 1 0 1 1 2 1 0 1 1 2 1 1 1 0 1 1 1 1 1 0 1 0 2 2 1 0 0 2 1 0 0 1 0 1 1 1 1 1 1 0 1 0 0 2 0 2 1 0 0 2 1 0 2 2 1 2 2 1 2 2 0 0 2 0 2 2 2 2 2 2 2 0 2 2 0 0 1 1 1 2 1 2 2 2 1 1 1 2 2 2 2 0 2 0 0 0 2 1 0 0 0 2 1 1 0 1 2 2 2 0 0 1 1 2 0 2 0 1 1 2 1 2 0 1 1 2 1 1 1 0 2 1 2 2 0 0 2 2 1 0 2 2 1 0 0 2 1 0 1 1 2 0 2 1 0 1 1 2 0 0 1 1 1 1 0 1 1 1 2 0 1 1 1 2 1 2 1 1 1 1 1 1 0 1 0 0 0 1 0 1 2 2 1 1 1 1 1 1 1 1 1 1 1 1 2 1 0 1 1 0 1 1 2 1 1 1 1 1 1 1 1 2 1 1 1 1 1 0 1 1 1 2 1 1 1 2 1 1 2 2 1 1 2 1 1 0 1 1 1 0 0 0 2 2 0 0 0 0 2 0 2 2 2 0 2 2 2 2 2 2 0 2 2 1 1 2 2 1 1 0 1 1 1 1 2 2 2 1 1 2 1 1 2 1 2 1 0 1 1 1 1 0 0 1 1 0 1 2 0 1 1 1 2 1 1 0 1 0 2 2 1 1 2 0 0 1 1 1 2 1 0 1 0 1 0 1 1 0 0 1 2 0 1 1 1 0 0 0 0 1 2 0 1 1 1 1 1 1 1 0 1 1 2 0 0 2 2 0 0 2 2 1 1 1 1 1 1 1 0 2 1 1 1 1 1 2 1 0 0 1 1 2 1 2 0 1 0 0 1 1 1 0 2 1 1 2 0 2 0 1 0 1 1 0 2 2 1 0 1 2 0 1 1 2 1 2 2 1 1 1 2 0 0 1 2 1 2 1 0 1 1 1 1 1 2 0 2 0 0 2 0 0 0 0 1 2 1 0 2 0 1 1 1 0 0 0 0 1 1 2 0 1 1 2 0 0 1 2 1 1 2 1 0 1 2 1 1 0 2 2 1 0 0 0 1 1 1 2 0 0 0 1 1 0 1 2 1 1 1 2 1 1 1 1 2 2 2 0 1 1 2 1 1 1 1 1 1 1 0 2 1 2 2 0 1 0 1 0 1 1 0 1 2 0 1 1 0 0 1 0 0 1 1 1 1 0 1 2 2 1 2 2 0 1 0 0 1 0 2 1 1 0 1 1 1 1 0 2 1 1 0 0 1 1 1 0 1 1 2 1 1 2 1 1 1 2 2 2 1 1 1 0 2 0 0 2 1 0 1 1 1 2 1 2 0 0 1 1 0 2 2 2 2 0 0 0 2 0 0 2 2 0 0 2 1 0 1 1 2 2 1 0 0 2 1 2 1 1 1 0 0 0 0 1 0 1 1 1 0 0 1 0 1 1 1 2 0 2 0 0 2 2 2 2 0 0 0 2 2 0 2 2 2 2 1 1 0 1 1 0 0 1 2 0 2 0 1 0 2 1 1 2 1 2 0 0 1 1 1 1 2 0 1 0 0 1 1 1 2 2 1 1 2 1 1 2 1 1 2 2 2 0 0 0 0 0 1 2 1 1 0 0 1 1 0 2 1 1 1 1 2 1 1 1 1 1 1 2 2 2 0 2 0 0 1 1 1 1 2 2 0 1 1 2 1 2 1 0 1 2 0 1 1 0 1 1 1 2 1 2 2 0 1 2 1 1 1 1 1 1 2 2 1 1 2 1 1 1 1 1 1 2 0 1 1 1 0 0 1 0 1 1 1 1 1 2 0 2 1 2 0 0 1 0 1 1 1 2 2 0 1 1 0 1 1 1 1 1 2 1 1 1 0 1 1 0 0 2 0 0 2 2 2 2 0 1 2 0 0 2 2 0 2 0 2 0 2 0 2 0 2 0 0 0 2 0 0 2 2 1 2 0 1 1 2 1 0 1 1 1 1 0 1 1 1 1 1 1 1 0 0 2 2 1 1 0 1 1 1 2 2 0 2 0 0 2 2 2 2 2 2 0 2 2 2 2 2 2 2 0 0 0 0 1 1 2 2 1 1 2 1 1 1 2 1 0 2 1 1 2 0 0 1 1 0 1 1 2 0 1 2 2 2 0 1 0 2 0 1 1 1 0 1 1 1 0 0 2 1 1 2 2 1 0 1 1 0 0 0 0 2 2 0 2 0 0 2 0 1 1 1 1 0 0 1 1 1 2 1 0 1 1 1 1 2 0 1 2 1 1 2 0 0 0 1 1 1 1 1 1 1 1 2 2 0 1 1 1 1 0 1 2 0 0 0 1 2 2 1 0 0 2 0 1 1 2 1 1 2 1 2 2 1 1 0 0 1 2 1 0 2 1 0 1 1 1 0 1 1 0 2 1 1 1 1 2 1 0 1 0 0 1 0 2 2 1 1 1 2 1 0 1 2 2 2 0 2 2 1 0 2 2 0 0 1 2 1 0 0 1 1 2 1 1 0 1 1 2 2 2 1 2 1 1 1 2 1 0 1 2 1 0 1 1 2 1 2 1 1 1 1 2 1 2 1 2 0 0 1 1 1 0 0 2 2 1 0 0 1 1 0 0 1 1 0 1 2 1 1 0 0 1 1 0 2 1 2 1 0 2 1 0 2 1 1 1 1 1 1 1 2 1 0 2 1 2 2 0 0 2 1 2 0 0 2 1 1 1 2 2 1 1 1 1 1 1 1 1 1 2 1 1 1 2 1 0 0 1 1 1 2 1 1 1 2 0 0 2 1 1 1 1 0 2 1 1 1 1 1 1 2 2 2 1 2 1 0 1 0 1 2 0 0 1 1 2 1 2 1 1 2 0 2 2 0 2 2 2 0 2 0 0 1 0 1 1 2 2 1 2 0 0 0 2 1 2 0 2 2 1 0 0 2 1 1 1 1 0 2 1 1 2 1 0 1 1 0 1 2 1 0 0 2 0 1 1 0 1 1 1 1 1 0 1 1 0 1 1 2 1 2 1 1 1 2 1 0 1 2 1 2 1 1 1 0 1 2 1 2 1 1 1 1 2 0 0 1 1 0 2 1 2 1 2 1 1 1 1 1 0 1 0 2 0 1 1 0 1 2 1 1 2 2 1 2 1 0 2 2 1 2 1 0 1 1 1 0 0 1 2 0 1 2 1 2 2 0 2 0 1 2 2 1 1 0 1 1 1 0 2 2 2 2 0 0 2 0 0 0 2 0 0 0 0 0 0 2 2 2 2 2 0 2 0 2 2 2 0 0 0 1 2 1 0 1 1 1 1 2 1 2 0 1 1 1 2 1 1 2 0 0 1 2 0 1 2 1 1 1 2 0 1 1 0 1 2 0 0 1 0 1 1 2 2 1 2 0 2 1 0 2 0 2 1 0 1 1 0 0 2 2 0 1 0 1 1 2 1 1 2 2 2 1 1 1 1 1 1 0 1 2 1 1 1 1 0 1 1 1 2 0 1 1 1 1 1 0 0 2 0 1 1 0 1 1 1 1 2 1 2 1 0 0 0 2 0 0 0 1 1 2 1 1 1 2 1 2 0 0 2 1 1 2 1 0 1 1 1 1 2 1 1 2 1 1 0 1 1 1 1 1 1 1 2 0 2 1 0 0 2 2 2 0 2 0 2 2 0 0 0 2 0 2 0 0 0 2 2 0 0 2 2 2 2 0 2 0 2 2 2 0 0 2 0 2 2 1 1 0 2 1 2 2 0 0 2 2 1 1 1 1 2 1 2 1 0 1 2 0 1 1 1 2 2 1 1 0 2 1 1 1 1 1 1 2 0 0 2 2 0 0 1 1 1 2 0 1 0 0 1 1 1 0 1 2 0 0 0 0 0 1 0 2 0 1 1 0 1 2 0 1 0 1 1 0 0 2 1 2 1 2 1 1 1 1 1 0 0 0 1 1 1 2 1 2 2 1 1 1 1 2 2 1 1 2 0 0 2 1 0 2 2 1 1 1 1 1 2 1 1 2 0 0 2 0 0 2 2 2 0 0 2 2 1 2 0 0 1 1 2 0 1 0 1 0 1 2 1 1 1 1 0 0 1 1 1 1 1 1 1 0 2 0 2 0 1 1 0 1 1 0 0 1 0 0 1 0 1 1 1 1 1 1 1 0 1 2 0 2 1 0 1 0 1 0 1 1 1 1 1 2 1 0 1 1 1 0 2 1 0 1 2 0 1 0 0 0 0 0 2 2 2 0 2 2 1 1 0 1 1 1 0 1 1 2 1 1 1 1 1 1 2 0 2 0 0 1 2 0 1 2 2 1 1 2 1 2 1 1 0 1 2 0 1 0 2 2 2 1 1 2 1 1 2 1 1 1 1 0 1 2 0 1 2 0 1 2 1 2 0 1 1 1 0 1 0 1 2 0 0 2 1 1 2 0 1 1 0 1 1 1 1 0 1 1 1 1 1 2 0 0 1 1 0 0 0 1 2 1 1 0 1 0 1 0 0 1 1 1 2 2 0 0 1 0 1 0 1 2 2 2 0 0 1 2 2 0 1 0 1 1 1 1 1 1 0 1 1 2 0 1 1 0 2 2 0 1 0 1 1 1 0 2 0 0 2 1 1 2 2 0 2 1 2 0 0 0 0 0 1 1 1 1 1 0 1 1 2 1 1 0 1 2 0 2 1 1 1 1 1 1 0 2 1 0 1 1 0 1 1 1 2 2 0 1 2 0 2 1 0 1 1 1 1 1 1 2 2 2 1 0 2 0 2 2 1 1 1 0 2 1 2 1 0 1 2 1 2 2 1 0 2 2 0 0 0 0 0 2 0 2 0 0 2 2 2 2 0 2 2 1 0 1 1 0 1 1 0 2 1 1 2 1 2 2 1 0 1 1 2 1 1 1 0 2 2 1 1 0 1 1 1 0 0 1 0 2 1 0 0 2 0 1 0 0 1 1 1 1 2 0 2 1 0 1 1 2 1 1 0 1 1 1 1 1 0 1 2 0 1 0 1 2 1 1 1 2 2 0 1 2 1 2 1 0 1 1 2 1 1 1 0 2 2 1 1 0 0 1 1 2 2 1 2 0 2 1 1 1 2 0 1 2 0 0 0 2 1 1 2 2 0 1 2 1 1 1 0 0 1 0 2 1 0 2 2 1 1 1 2 1 1 2 2 2 2 2 0 2 2 2 1 0 0 1 1 0 1 2 2 1 0 1 2 1 1 0 1 1 0 0 1 1 2 0 2 2 2 1 1 0 2 1 2 0 2 1 2 1 1 2 0 2 2 1 1 1 1 2 1 1 1 1 0 2 2 2 2 0 0 1 1 1 1 1 2 0 2 1 1 0 2 0 1 1 2 1 1 2 1 1 2 1 1 1 2 0 0 2 1 1 2 0 1 0 1 1 1 1 1 2 2 2 2 2 0 0 1 0 0 1 1 2 1 1 1 0 2 1 1 1 2 0 1 1 1 0 1 2 2 1 0 0 1 1 1 2 1 0 1 2 2 1 1 1 2 2 1 1 0 1 1 1 0 1 2 1 1 1 0 1 1 0 2 2 0 1 0 0 1 1 2 0 1 1 0 1 1 1 1 0 0 2 2 0 0 1 0 2 1 1 2 0 2 0 0 0 0 0 1 1 0 1 1 1 0 1 2 1 2 0 0 1 0 1 1 2 1 0 1 2 1 2 2 2 1 2 2 0 2 1 1 0 2 1 1 2 1 0 2 1 1 2 0 0 1 1 1 1 2 1 1 1 1 0 0 2 0 2 0 0 0 0 1 1 1 1 2 1 2 1 1 1 1 0 1 0 0 1 2 1 0 1 0 1 1 0 1 2 1 1 1 1 1 1 1 1 1 2 0 2 1 0 2 1 1 0 1 1 1 1 2 2 1 1 1 1 0 2 1 1 0 0 1 1 1 1 2 1 0 1 1 1 0 1 1 2 1 2 1 2 1 1 1 2 2 2 0 2 0 2 0 2 0 2 0 2 0 2 2 0 2 0 0 0 0 2 2 0 2 2 2 0 0 1 0 1 0 2 1 2 2 1 1 1 1 1 1 0 2 1 2 1 2 2 2 1 1 1 0 0 2 0 2 2 0 2 0 2 0 2 2 2 0 0 0 0 2 0 2 0 2 2 2 2 0 0 0 2 2 0 2 0 0 0 2 2 0 2 2 0 2 2 0 0 2 0 0 0 2 0 2 0 0 0 0 2 0 2 0 2 0 0 2 0 0 0 2 0 0 2 1 2 1 1 1 1 1 1 0 2 1 1 1 2 2 0 1 0 0 0 0 1 2 2 0 0 1 2 1 2 0 2 2 1 1 1 2 2 0 2 0 0 2 0 0 0 2 0 0 0 1 1 2 0 1 0 0 1 2 1 0 1 1 0 2 1 1 2 0 1 1 1 1 2 0 1 1 1 2 0 1 1 0 1 0 1 2 1 2 1 1 1 1 0 1 1 1 2 2 2 0 0 0 1 0 1 1 1 2 1 1 2 2 1 2 0 1 2 0 0 1 2 2 1 1 0 1 0 1 0 1 0 0 0 0 1 1 1 2 1 0 1 2 2 1 2 0 1 0 0 1 2 1 1 2 2 0 0 1 0 2 0 1 2 1 1 2 1 2 1 0 1 1 1 1 1 2 0 0 2 1 1 1 2 2 1 0 2 0 0 0 0 2 0 2 0 2 0 2 0 2 0 0 2 2 2 0 0 2 2 0 2 0 2 0 0 0 2 0 0 0 0 0 2 0 0 2 0 0 0 2 0 0 2 2 0 0 0 2 2 2 0 2 0 0 0 2 2 0 0 0 2 2 0 2 2 2 0 2 2 2 0 0 0 2 2 2 0 2 0 0 0 0 0 1 1 2 1 1 1 1 0 1 0 1 1 0 1 2 1 1 0 1 2 1 1 2 2 1 1 1 1 0 0 1 1 1 1 1 1 0 1 2 0 1 2 0 2 1 2 2 1 1 1 0 2 0 2 1 1 2 1 0 1 1 1 0 1 0 1 2 2 1 0 2 1 1 1 1 2 1 2 1 1 1 1 1 2 2 0 1 2 1 2 0 2 0 2 2 1 2 1 0 2 0 2 2 2 2 2 0 0 2 0 2 0 0 2 0 2 2 2 2 2 2 0 0 2 2 2 0 1 1 2 1 1 1 1 2 1 2 1 2 1 2 1 2 0 2 0 1 1 1 1 1 0 0 1 0 0 2 2 0 2 0 0 2 2 0 0 0 0 2 2 0 0 2 0 2 0 0 2 2 0 0 0 0 2 1 0 0 1 0 2 2 1 1 1 1 2 0 0 2 1 2 0 0 2 2 2 1 0 0 2 0 0 1 2 2 2 0 1 1 1 0 1 1 2 0 2 0 2 0 0 0 0 0 2 2 0 2 0 0 2 0 0 1 1 0 2 2 1 0 0 0 2 2 2 2 2 2 0 0 2 1 2 1 1 1 0 1 1 1 1 0 1 0 1 2 2 2 1 0 0 1 0 1 1 2 2 2 1 1 1 0 1 0 0 0 0 0 0 0 0 2 1 1 2 0 2 2 0 0 0 0 1 2 0 1 1 2 1 1 2 1 1 1 1 1 1 2 1 0 1 0 2 1 2 1 1 2 0 0 0 1 1 2 2 2 1 2 1 1 0 2 1 2 2 1 2 1 1 2 1 1 1 0 1 0 1 1 1 2 2 2 1 2 1 1 2 1 2 1 0 0 1 2 1 1 1 1 0 2 2 1 1 2 2 2 0 0 1 1 2 1 1 1 2 1 0 1 1 2 1 1 0 0 1 0 1 2 0 1 2 0 0 2 1 1 1 2 0 1 1 2 1 0 2 1 1 1 1 1 0 2 2 1 0 2 1 2 1 2 0 1 0 1 2 2 2 2 2 0 1 0 1 1 0 1 1 2 1 1 1 1 1 1 0 1 1 0 1 2 0 1 1 0 2 1 1 2 0 0 2 2 0 0 2 1 1 0 1 0 1 2 1 1 1 1 2 1 1 2 1 0 1 1 0 0 1 1 1 0 2 2 1 0 1 1 2 1 1 1 1 1 2 0 2 1 1 1 1 0 2 1 1 0 0 1 2 0 2 2 0 0 2 2 0 0 0 0 0 0 0 2 0 0 2 2 0 2 2 0 0 0 0 2 2 2 2 2 2 2 0 2 0 2 2 2 2 0 2 2 2 0 0 2 0 2 0 2 0 2 2 1 0 1 0 1 0 1 2 2 1 1 2 1 0 2 0 1 2 0 2 1 2 1 2 1 0 2 2 1 1 0 1 0 0 2 2 0 0 2 0 2 2 0 2 2 0 0 2 2 2 0 0 2 0 0 2 0 0 2 0 0 0 0 0 0 0 0 2 0 2 2 0 0 2 0 1 0 1 1 1 1 2 0 0 1 1 0 1 1 1 2 2 0 2 2 1 1 1 2 1 1 1 2 1 1 1 1 0 0 0 1 0 1 1 1 1 1 2 1 1 1 1 1 1 1 0 1 0 1 1 1 2 1 1 2 1 1 1 1 2 0 1 1 2 1 1 1 1 1 1 0 0 1 0 1 0 1 2 1 1 1 1 0 0 1 0 0 1 2 0 0 1 0 0 1 2 2 0 0 2 0 0 0 1 1 1 1 2 0 0 0 0 1 1 2 1 1 1 2 0 1 0 2 2 1 0 1 1 2 1 0 1 1 0 0 1 1 0 1 1 2 1 1 0 1 1 2 2 1 0 2 0 0 2 1 2 0 0 0 0 2 0 0 0 2 2 0 2 2 0 0 2 2 1 0 0 1 1 0 2 2 2 2 0 0 2 2 0 2 0 0 0 0 0 2 0 0 0 0 0 2 2 2 2 0 2 0 2 0 0 2 2 2 1 0 0 0 1 1 2 2 1 1 1 0 1 1 0 1 0 1 1 1 1 1 0 1 2 0 2 2 1 2 1 0 2 1 2 1 1 2 0 1 0 1 1 2 0 1 2 1 2 1 1 1 0 1 1 0 1 1 1 1 0 1 1 1 1 1 0 0 0 2 0 1 2 0 0 1 1 1 0 2 0 0 2 0 2 2 0 2 2 0 0 0 1 1 1 0 1 1 2 1 1 1 0 0 2 0 1 1 0 2 0 1 1 2 1 1 0 0 0 1 1 0 0 2 1 1 1 0 0 1 0 1 0 1 0 1 2 1 0 1 0 1 1 1 1 1 1 0 1 0 1 1 2 1 0 1 1 1 1 1 2 1 1 1 1 0 0 1 1 1 1 1 1 2 0 2 2 0 0 0 2 0 2 0 0 2 2 0 2 2 0 0 2 2 0 0 2 0 0 0 2 2 0 0 0 0 0 2 0 0 0 2 2 0 0 2 2 0 2 0 0 2 2 0 1 1 0 1 2 1 0 1 2 2 2 1 2 2 1 0 0 1 1 1 0 1 1 1 0 2 0 0 1 2 0 1 1 2 0 2 2 0 1 0 1 1 0 1 1 2 2 0 0 0 0 0 2 2 0 2 0 0 2 0 2 0 0 0 0 2 1 2 2 0 2 2 2 1 2 1 1 0 2 1 1 1 2 2 0 1 0 1 2 1 0 0 0 1 0 0 1 1 1 1 2 1 1 0 0 0 1 2 1 1 2 0 1 1 1 0 1 2 1 1 1 2 1 1 0 1 1 0 1 2 2 1 2 1 2 0 1 1 1 1 1 0 2 1 0 2 1 1 1 2 0 2 2 2 2 2 2 0 2 0 0 0 1 0 1 1 1 0 2 1 0 1 1 2 2 2 1 1 1 1 0 1 1 0 1 1 2 1 1 0 1 1 2 1 1 1 0 1 1 2 0 2 0 0 0 0 0 2 2 2 2 2 2 2 0 0 2 1 1 1 1 1 2 2 1 2 1 0 0 1 0 1 1 1 1 0 2 2 1 0 2 0 1 1 1 1 1 2 2 0 2 0 0 0 1 2 0 1 0 2 0 0 0 0 0 0 2 0 2 0 2 2 2 0 2 2 1 1 0 1 1 1 2 1 2 2 0 1 0 0 1 1 1 1 2 1 0 2 1 0 2 0 1 1 1 1 2 0 1 1 1 1 0 0 2 0 1 2 0 2 0 1 2 0 2 0 0 2 2 2 0 2 0 2 2 2 0 0 2 0 2 0 2 0 0 0 0 0 2 0 0 0 0 2 0 0 0 2 2 0 0 0 0 0 2 0 1 2 1 1 2 1 1 0 1 1 1 1 1 1 1 2 2 1 1 1 1 0 2 2 2 1 1 0 0 0 0 0 1 0 0 0 1 1 2 2 1 2 0 1 0 2 2 1 1 1 1 1 2 2 1 0 1 1 2 0 1 2 2 1 1 2 1 1 1 1 2 0 1 0 0 2 1 1 1 1 1 0 1 1 0 1 0 2 0 0 1 1 1 1 2 1 2 1 1 1 1 2 1 1 2 0 1 1 1 1 2 1 1 0 2 2 1 1 0 1 1 2 1 1 2 1 2 1 1 0 1 2 1 0 2 2 2 0 0 2 2 0 0 2 1 1 1 2 2 1 1 2 0 2 0 0 2 0 1 1 2 2 0 1 1 2 0 1 2 1 1 0 1 0 0 1 2 1 0 1 1 1 2 2 2 0 0 2
 21 0.7640911339999999 0.4131129980000000
 0 0 2 2 0 2 2 2 0 0 0 2 2 0 2 2 0 2 0 2 2 2 0 0 0 0 0 2 0 0 0 2 2 2 2 2 0 0 0 2 2 0 0 0 2 0 2 2 0 2 0 0 2 0 2 2 0 2 2 0 0 0 0 0 2 2 0 2 0 2 0 0 2 2 0 0 0 2 0 0 2 0 2 0 2 2 0 0 0 2 0 2 0 2 2 2 2 2 2 0 2 2 2 0 2 2 2 0 0 0 2 2 0 0 0 0 0 2 0 2 0 0 0 0 2 2 0 2 0 2 0 0 2 2 0 0 2 2 0 0 0 2 2 2 2 0 2 2 0 0 0 2 2 0 2 2 2 2 0 0 2 2 2 2 0 0 0 2 0 0 0 0 0 2 2 2 0 0 0 2 2 0 0 2 0 0 0 0 2 0 2 2 2 2 2 0 2 0 2 2 0 2 0 2 0 0 2 2 2 0 2 2 0 2 2 2 2 2 2 2 2 2 2 1 2 2 1 1 2 1 1 0 2 1 1 2 1 1 1 2 0 0 1 1 1 2 1 1 1 1 0 2 1 2 2 2 1 1 2 2 1 0 0 1 0 0 1 1 1 1 1 0 1 2 1 2 2 2 0 2 2 2 2 2 1 1 1 0 1 1 1 1 0 1 0 0 2 0 2 1 0 1 2 2 0 1 1 1 1 2 1 1 1 1 2 1 1 2 1 0 1 1 1 0 1 1 1 0 1 1 1 2 1 0 1 1 1 1 1 2 1 1 2 1 1 1 1 1 1 2 0 1 0 0 1 1 1 1 2 1 0 0 0 1 1 2 1 2 0 2 1 1 1 0 0 2 2 2 0 1 1 1 2 1 0 1 1 1 0 0 1 0 2 1 0 1 2 1 2 2 1 2 1 1 2 0 0 2 0 2 1 1 1 1 1 1 0 0 1 0 1 2 0 0 0 2 0 2 1 1 1 0 0 1 1 1 0 1 2 1 1 1 1 1 0 1 1 1 2 1 2 0 2 1 1 2 1 2 1 0 2 0 2 1 1 1 2 2 2 1 1 0 0 0 1 1 2 2 2 1 1 1 1 2 2 0 1 2 1 1 1 0 2 0 0 0 2 2 2 2 0 2 0 2 1 1 1 2 1 0 0 0 0 1 1 1 1 1 1 1 2 1 0 0 1 0 1 1 1 2 0 1 0 1 1 1 2 2 0 0 0 2 2 0 0 2 2 0 0 2 2 2 2 0 0 2 2 0 0 2 0 2 2 2 1 1 1 2 0 1 1 0 1 1 1 1 1 1 0 0 1 1 1 1 2 1 2 0 2 0 1 1 1 2 2 1 2 1 1 1 2 0 0 1 1 1 1 1 2 0 2 0 0 1 1 0 2 0 1 1 0 2 2 0 0 1 0 2 1 1 0 1 0 1 0 1 1 0 2 0 1 1 0 1 1 1 1 1 0 1 0 2 2 1 2 2 0 0 2 1 1 0 2 0 1 2 1 1 1 2 0 0 1 1 1 2 1 2 1 2 1 1 2 1 0 1 1 1 0 0 2 1 0 1 0 0 1 0 1 0 2 1 1 1 2 1 1 2 2 1 2 2 0 1 0 1 2 1 1 1 1 1 0 0 0 2 1 1 0 0 1 1 0 1 1 2 1 2 2 0 1 1 0 0 1 1 1 1 1 2 2 2 1 2 1 2 1 1 0 2 2 2 0 2 0 0 2 2 0 0 2 1 2 2 1 1 1 0 2 0 1 1 1 0 2 0 1 0 1 0 0 2 2 2 0 1 1 0 1 1 0 0 1 1 2 1 1 0 2 0 0 1 1 0 1 1 2 1 1 1 0 0 2 1 1 0 2 2 1 1 1 1 2 2 1 1 1 1 1 1 1 2 1 2 0 0 2 0 2 1 0 1 1 0 1 1 0 0 1 1 0 1 1 1 1 2 2 1 1 1 1 0 2 2 2 1 1 1 2 1 1 1 2 0 1 2 0 0 0 2 2 1 1 2 1 1 2 0 1 2 1 2 1 0 2 0 0 1 0 2 0 1 2 2 1 1 1 0 0 1 1 0 1 1 1 1 1 1 1 2 2 0 0 1 2 1 1 1 1 1 1 1 1 0 2 0 0 2 0 2 1 2 2 0 1 2 1 0 0 1 2 1 2 0 0 1 0 1 1 1 1 2 0 0 1 1 1 0 1 1 0 2 2 2 2 2 0 2 0 0 2 0 1 2 2 1 1 0 0 0 0 0 0 0 2 2 2 0 0 0 0 0 2 2 0 0 0 2 0 2 2 0 0 2 0 0 0 2 0 2 2 2 0 0 2 0 2 0 2 2 2 1 1 1 0 2 1 0 2 1 0 1 2 1 1 1 2 1 1 1 1 0 2 1 0 1 0 1 1 2 2 2 1 2 1 1 2 2 2 2 2 0 2 0 0 0 2 1 0 1 1 2 2 0 0 2 1 0 1 0 1 1 1 1 1 1 1 1 1 2 0 1 1 2 0 1 0 0 0 0 1 2 2 2 0 0 2 2 0 0 2 2 0 0 0 2 0 0 0 0 2 0 2 0 0 2 0 2 0 0 0 0 0 2 0 2 0 0 2 2 0 2 0 2 0 0 0 2 2 0 2 0 0 2 0 0 2 2 2 0 2 0 2 0 0 0 1 2 2 1 2 0 1 2 2 1 1 1 1 1 1 1 1 1 1 1 0 1 1 1 0 1 1 1 1 1 1 1 2 0 1 1 1 2 2 1 0 1 1 0 2 1 1 2 0 1 0 0 0 1 1 1 1 2 1 1 1 1 1 0 1 2 2 0 2 1 1 1 0 0 2 2 0 2 0 0 2 0 0 0 2 2 2 0 0 2 0 0 0 0 0 2 2 2 0 0 0 0 0 2 2 0 0 2 0 0 0 2 0 0 0 0 0 2 2 0 0 0 0 0 2 0 0 0 2 0 2 2 2 0 2 0 2 0 2 0 0 2 0 0 2 0 0 0 2 0 0 0 0 2 2 0 2 0 2 2 2 2 2 0 2 2 2 0 0 2 2 0 0 2 2 0 0 2 0 0 2 0 0 2 2 0 0 0 0 2 2 0 0 0 0 2 2 2 0 2 0 0 0 0 2 0 2 2 0 2 0 2 0 0 0 0 2 0 2 2 2 0 0 2 0 0 2 2 0 2 2 2 2 2 2 0 0 0 2 0 2 0 0 0 2 0 0 0 2 0 2 0 0 2 0 0 0 0 0 2 2 0 2 0 2 0 0 0 0 0 0 2 0 2 0 0 2 2 0 0 2 2 2 2 2 2 0 0 2 2 0 1 1 1 0 0 0 0 1 1 1 2 0 0 0 1 1 0 1 2 1 1 1 2 1 1 1 2 2 2 2 0 2 0 2 1 0 1 2 1 1 1 0 1 1 1 1 0 1 2 2 0 0 1 1 1 1 2 2 2 1 0 1 1 2 1 0 1 1 1 2 1 0 0 0 0 2 2 0 0 0 0 2 0 0 2 2 0 0 0 0 0 2 2 0 2 2 2 1 1 2 0 1 1 1 0 1 2 2 1 1 1 1 2 1 0 2 1 2 2 0 1 1 2 1 1 0 1 1 1 1 1 1 1 1 1 0 1 1 2 1 2 1 1 1 2 0 0 1 1 2 0 1 1 1 1 1 2 1 2 0 0 0 1 1 1 1 2 0 1 2 2 1 1 0 1 0 2 1 1 1 2 1 1 1 1 2 1 2 1 1 0 2 1 0 1 1 1 0 0 2 2 2 1 1 1 2 0 2 0 1 0 2 1 0 1 1 1 2 0 2 2 0 2 2 2 0 2 2 0 2 2 1 1 0 0 2 1 0 2 1 1 2 2 1 0 1 1 1 1 2 1 1 0 0 1 2 1 1 1 1 0 1 1 1 1 0 2 1 1 1 2 2 2 0 2 0 0 1 1 1 1 2 2 0 1 0 1 0 2 1 0 1 2 0 1 1 0 1 1 1 2 1 2 2 0 1 2 1 1 1 1 1 1 2 2 1 1 2 1 1 0 2 0 0 2 0 0 0 2 0 0 2 0 0 0 2 0 0 2 0 2 0 2 0 0 2 0 2 1 1 1 2 1 2 1 1 1 0 1 1 0 2 1 2 0 1 0 1 0 0 1 0 0 2 1 2 1 1 2 2 0 0 2 1 1 1 0 2 0 2 0 2 1 2 1 1 0 1 1 1 2 1 1 1 1 2 0 1 1 0 2 1 1 1 0 1 1 2 1 1 2 1 1 1 2 1 1 2 0 1 1 1 2 2 0 1 0 1 1 2 1 1 1 2 0 1 0 0 1 0 1 1 2 0 2 1 2 1 1 0 1 0 1 0 1 2 1 1 2 1 2 2 2 1 2 1 1 1 1 1 0 0 2 2 2 1 1 0 0 1 1 1 2 1 1 1 2 1 1 0 1 0 0 2 1 0 0 1 2 1 0 1 1 1 2 1 0 1 2 1 1 2 0 2 0 1 1 1 0 1 1 1 0 1 1 2 1 0 1 1 2 0 0 1 1 1 2 1 1 0 2 1 0 1 1 1 1 0 2 0 2 1 1 1 1 1 0 0 2 2 2 0 1 0 1 0 0 0 2 2 2 2 2 2 2 0 2 0 0 0 2 0 0 2 2 0 1 1 1 1 0 0 1 1 1 1 2 1 1 1 1 0 0 1 1 1 1 1 1 0 1 1 2 0 2 1 1 2 1 1 2 1 0 2 2 1 0 1 1 1 1 0 0 2 2 0 1 1 1 1 1 2 2 0 2 2 0 0 2 2 1 1 1 1 1 1 2 1 2 2 2 1 2 1 1 1 2 2 2 1 1 1 1 1 0 0 2 1 1 0 1 0 1 0 1 0 0 0 0 2 2 0 0 2 1 2 1 1 0 2 1 1 1 1 0 2 1 1 1 1 1 1 1 1 1 1 1 2 1 2 1 0 1 1 1 1 0 1 1 1 0 2 2 1 2 1 1 1 1 1 1 1 1 0 2 1 1 1 0 1 0 1 1 2 2 0 0 1 0 2 2 0 1 1 2 1 2 1 1 2 1 1 0 1 1 2 0 1 2 0 0 2 1 2 2 1 0 1 0 0 1 2 1 1 0 0 1 2 0 1 1 0 1 1 0 1 1 1 1 0 0 1 0 1 1 1 1 1 1 0 2 2 2 1 1 1 1 1 0 1 2 0 1 1 1 0 1 2 2 0 2 2 2 0 1 2 0 1 0 0 0 0 2 2 0 0 2 2 0 2 0 2 0 2 0 2 2 2 0 0 0 2 2 2 0 2 2 0 0 1 0 1 2 1 0 1 1 1 1 2 1 0 1 2 2 2 2 1 0 1 2 0 0 1 1 2 0 0 2 0 2 2 2 2 2 1 0 1 1 0 2 2 1 1 1 1 2 1 0 0 0 0 2 1 1 1 1 2 2 1 2 1 0 2 1 0 1 0 1 1 1 1 2 1 1 2 0 0 2 0 0 1 2 0 1 1 1 1 1 1 2 1 1 1 1 1 1 1 1 2 0 1 0 1 2 0 0 2 2 1 2 1 2 2 1 0 1 2 1 2 1 1 0 0 2 1 0 0 1 0 2 2 1 0 1 2 1 2 2 0 0 0 0 2 0 1 1 1 2 0 1 1 0 1 0 2 2 1 1 0 1 0 2 1 1 1 2 1 0 1 1 2 1 1 2 2 1 2 1 2 1 0 1 2 1 1 0 1 1 0 1 2 1 1 1 0 0 1 0 1 1 1 0 0 1 0 0 0 2 2 2 2 1 0 1 1 0 2 0 0 0 1 1 2 1 1 1 2 1 2 0 1 1 2 2 1 1 1 1 2 1 1 1 2 1 1 1 1 1 1 0 2 1 1 0 1 1 0 2 1 1 1 2 1 1 0 2 0 2 2 0 0 0 2 0 2 0 0 0 2 2 0 0 2 2 2 2 0 2 0 2 2 2 0 0 2 1 1 1 2 1 1 2 1 1 1 0 1 1 2 1 1 1 2 2 2 2 1 0 1 2 0 0 2 0 2 1 0 0 0 2 2 2 0 2 0 2 2 1 1 2 2 1 1 2 0 2 2 0 1 1 0 1 1 1 0 1 1 1 1 1 1 0 1 1 2 0 1 1 0 1 1 1 1 1 1 2 0 0 2 1 1 0 2 2 2 2 1 1 1 1 0 0 1 1 2 0 2 2 1 1 1 1 1 2 2 1 1 0 0 2 1 0 2 2 0 2 0 1 0 1 1 1 1 0 1 1 1 1 2 2 2 1 0 2 2 1 1 0 0 1 2 1 1 1 1 2 1 2 2 1 1 1 1 1 1 0 0 2 1 1 1 2 1 2 0 2 1 2 1 0 1 1 0 0 1 1 1 2 0 1 2 2 0 0 2 2 0 2 2 0 1 1 1 2 1 1 1 0 0 2 2 1 2 2 1 2 0 1 1 2 1 1 0 1 1 1 1 0 1 1 1 2 1 1 0 1 2 2 2 1 1 0 0 1 2 2 2 2 0 2 2 1 1 2 1 2 1 1 2 1 0 1 2 2 1 1 2 1 1 2 0 1 2 2 1 1 1 2 2 1 1 2 1 1 1 2 0 0 1 1 0 1 1 0 2 2 1 1 1 1 2 0 1 1 1 0 1 0 1 1 0 1 1 0 1 1 1 2 0 2 1 1 2 1 0 1 0 2 1 0 0 1 0 0 1 1 0 1 0 1 0 0 1 1 1 1 2 2 1 1 1 1 1 0 1 2 1 1 0 0 1 2 1 2 1 1 1 1 1 2 0 1 1 2 2 1 0 1 1 0 1 1 0 0 1 1 2 1 0 1 1 0 0 1 2 0 0 2 1 1 1 2 1 1 1 1 0 1 2 1 1 1 2 1 2 1 1 1 1 2 1 2 1 0 1 1 0 0 0 1 1 1 1 1 0 0 0 2 1 1 2 1 1 1 0 1 2 0 1 2 2 0 2 1 1 1 1 1 0 1 1 1 1 0 1 1 1 2 1 1 2 1 2 2 1 1 1 2 1 2 1 1 1 1 1 1 0 0 1 1 1 0 2 1 0 2 1 1 1 1 2 1 2 1 1 1 1 1 1 0 1 1 1 1 1 2 1 2 0 2 1 2 2 1 1 1 1 1 1 1 0 2 2 1 1 0 2 1 1 2 0 0 2 0 0 1 1 0 0 0 0 2 0 2 2 0 0 0 2 0 2 0 2 2 2 0 0 0 2 1 1 2 0 2 1 2 0 1 1 1 0 0 2 1 1 1 1 1 0 1 0 1 2 1 2 1 2 1 1 1 1 2 1 1 1 2 1 2 2 0 2 1 1 0 2 0 1 1 2 2 2 1 1 0 1 1 1 1 1 1 0 2 0 2 2 0 1 1 1 2 1 1 0 0 1 2 1 2 2 1 1 1 1 0 0 0 2 0 0 0 1 1 1 0 1 1 0 0 0 1 2 1 1 2 1 2 1 1 1 1 1 2 1 1 2 1 1 1 2 2 2 2 2 1 2 2 2 2 1 1 2 0 0 2 1 1 1 1 2 2 0 1 1 2 0 2 1 2 0 1 0 1 0 1 0 2 0 2 2 1 1 1 1 2 1 1 1 2 0 0 2 1 1 2 0 1 0 1 1 0 1 1 2 2 2 2 1 1 0 0 0 1 0 2 2 0 0 1 0 1 1 1 1 1 1 1 1 1 1 2 2 2 2 1 0 0 2 0 2 1 1 2 1 2 0 1 1 2 1 2 2 0 0 0 0 1 1 1 0 1 2 2 2 1 0 1 1 1 0 2 1 1 1 0 1 1 0 0 0 0 1 2 0 0 0 2 2 1 0 1 1 1 2 2 1 2 0 0 1 1 0 1 1 1 0 2 1 0 0 1 2 1 0 0 0 2 0 2 2 2 2 2 2 2 0 2 2 2 2 0 0 2 2 2 2 2 0 2 2 0 0 0 1 2 1 1 1 2 1 0 1 1 1 2 1 2 1 1 1 0 2 1 1 2 2 2 1 2 2 1 1 0 2 0 1 1 1 1 1 1 0 0 2 1 2 0 1 1 2 1 1 1 0 1 1 0 0 1 1 2 2 2 0 2 2 0 2 0 2 0 0 0 2 0 2 1 2 0 0 0 1 2 1 0 0 0 1 2 2 2 0 0 2 0 2 0 2 1 2 1 2 1 1 1 0 0 2 0 1 0 0 1 1 1 2 0 1 1 1 2 1 1 1 1 1 1 1 1 1 1 1 0 1 2 1 1 0 1 2 0 2 1 2 2 1 0 0 1 0 0 0 2 2 1 1 1 1 2 0 0 0 0 0 1 0 1 2 1 1 1 2 0 2 2 2 0 0 0 0 2 0 2 0 2 2 2 2 0 0 0 2 2 0 2 0 0 0 2 2 0 2 2 1 1 1 1 1 1 0 0 0 2 0 1 1 1 0 0 2 1 2 1 1 1 0 1 1 1 2 1 1 1 1 2 1 0 1 0 1 0 0 2 1 0 0 1 1 2 2 1 0 1 0 1 0 1 1 0 2 0 1 2 0 1 0 1 1 1 0 1 2 1 2 1 0 1 0 1 1 2 2 1 2 1 1 1 1 1 1 0 1 0 1 0 1 1 1 0 0 1 1 2 1 2 0 1 1 1 1 2 0 1 1 1 1 2 2 2 1 1 1 2 2 1 2 1 2 0 2 2 0 1 1 2 2 1 0 2 1 1 1 2 1 0 0 0 2 2 0 1 2 1 0 0 2 2 1 1 0 2 0 2 0 1 1 1 1 2 0 2 1 1 1 2 0 1 0 1 1 0 0 1 2 1 1 0 1 1 1 1 2 1 2 2 1 1 2 0 1 1 1 1 1 1 1 1 2 0 1 1 0 0 2 1 1 2 1 1 1 1 2 1 0 1 0 1 1 1 1 2 2 2 2 2 2 0 0 0 2 0 2 2 0 2 2 0 0 0 0 0 2 0 0 0 0 0 2 0 0 2 0 0 0 2 0 0 2 2 0 0 0 2 2 2 0 2 0 0 0 2 2 0 0 0 2 2 0 2 2 2 0 2 2 2 0 0 0 2 2 2 0 2 0 0 0 0 0 2 2 2 2 0 2 0 0 0 0 2 0 0 0 2 2 2 0 0 2 0 2 2 2 0 0 2 0 0 0 2 0 0 0 2 2 2 0 2 0 2 2 0 2 0 0 0 0 0 0 2 0 2 2 0 2 2 0 2 2 2 2 0 2 2 2 0 2 2 0 0 0 0 0 0 2 0 2 2 2 0 2 2 2 2 0 0 2 2 2 0 2 0 2 2 0 2 2 0 2 0 0 0 0 0 0 2 0 0 2 2 2 0 0 2 0 2 0 2 0 0 2 2 2 2 0 2 0 2 2 0 0 2 2 0 0 0 0 2 2 2 2 2 0 2 0 2 0 0 0 0 0 0 0 0 0 2 2 0 2 0 0 2 2 0 0 0 0 2 2 0 0 2 0 2 0 0 2 2 0 0 0 0 2 0 0 0 0 0 2 2 2 0 0 0 0 2 0 2 2 2 0 0 2 2 2 2 0 0 2 0 0 2 2 1 2 0 1 1 1 1 0 2 0 1 1 2 0 1 0 2 1 1 2 2 0 1 1 0 2 1 1 1 0 1 1 1 2 0 0 1 2 2 1 1 1 2 0 1 2 0 1 1 1 1 0 1 1 1 1 0 1 0 1 2 2 2 1 0 0 1 0 1 1 2 2 2 1 1 1 0 1 0 0 0 0 0 0 0 1 1 1 1 1 0 2 2 0 0 0 0 0 2 0 2 2 2 2 0 2 1 1 0 1 0 1 1 2 0 1 0 2 2 1 2 1 2 0 1 0 1 2 2 1 2 2 1 2 2 1 1 2 1 1 2 1 1 2 1 0 0 1 0 0 0 2 2 1 2 2 2 1 2 0 0 1 0 1 2 0 1 1 2 0 0 0 1 1 2 2 2 2 1 2 2 0 0 0 1 1 1 1 1 1 1 1 1 2 1 2 1 1 0 2 1 1 2 1 0 1 1 0 1 1 1 2 2 0 0 2 2 2 0 2 2 2 0 2 0 0 2 2 2 0 2 0 2 0 1 1 1 0 1 2 2 2 2 1 0 1 0 1 1 0 1 1 2 1 1 2 1 1 1 0 1 1 1 1 2 1 1 1 1 1 0 1 2 0 0 2 2 1 1 1 1 1 0 1 0 1 2 1 1 2 1 2 1 2 2 2 1 0 0 1 1 2 1 0 0 1 1 0 0 1 1 1 1 2 0 2 0 2 0 2 0 2 1 1 0 2 2 2 0 0 1 2 1 1 1 1 0 1 2 1 0 0 0 0 0 1 1 1 1 1 1 1 1 1 1 0 0 1 2 2 2 1 2 2 1 0 2 1 2 2 2 2 1 1 1 2 1 0 2 0 2 0 2 0 2 2 0 0 2 0 0 0 0 2 1 1 1 1 2 1 2 0 1 2 0 1 0 2 2 1 1 1 1 1 1 2 1 0 1 0 2 1 0 1 2 0 2 2 1 1 1 1 1 1 1 2 0 0 1 1 1 1 0 0 2 0 0 0 1 1 1 1 0 2 0 2 2 1 0 2 0 1 0 1 1 1 1 2 0 0 1 1 0 1 2 2 2 2 0 2 2 0 2 2 2 2 0 0 2 0 2 2 0 0 0 0 2 0 2 0 1 1 1 2 1 1 1 1 0 2 0 1 1 0 1 1 2 2 1 2 2 0 2 2 2 2 1 0 1 1 0 1 1 2 1 0 2 1 2 2 0 2 1 0 1 1 0 2 1 1 1 0 0 1 1 0 1 2 1 0 2 2 1 1 1 1 1 0 1 2 1 0 1 2 0 1 0 2 1 1 1 0 2 1 1 1 1 0 1 0 0 1 1 1 1 0 0 2 0 0 1 1 2 1 1 1 2 0 2 0 1 1 1 2 2 0 2 0 0 2 0 2 0 0 0 0 2 0 0 0 2 2 0 2 2 0 0 2 2 2 0 1 1 0 0 1 2 1 2 1 0 2 2 0 1 1 0 0 1 0 1 0 0 1 0 1 2 1 2 1 1 2 1 2 0 0 1 2 2 0 0 1 1 2 1 1 1 1 1 1 0 1 1 0 1 0 1 1 1 1 1 0 1 2 0 2 2 0 1 1 1 1 1 2 1 1 2 0 1 0 1 0 0 0 2 1 0 1 1 1 1 2 2 1 0 0 1 1 2 1 0 1 0 1 2 1 0 1 0 2 0 2 0 0 1 1 0 1 1 1 1 0 2 1 1 0 1 2 2 2 1 0 1 1 1 2 0 0 1 1 1 2 1 0 1 0 2 0 1 1 2 2 1 1 0 2 1 2 2 1 1 1 1 1 2 0 0 0 1 1 1 2 1 2 0 0 1 2 0 0 1 1 2 2 1 1 0 1 0 1 2 2 2 1 1 1 1 2 1 2 1 1 1 1 1 0 2 1 1 1 0 2 1 2 1 1 2 1 2 1 1 0 1 1 2 0 1 1 1 1 2 1 1 1 1 1 0 2 0 1 0 2 1 1 1 1 1 0 2 0 2 2 0 0 0 0 0 0 2 0 2 0 0 0 2 0 0 2 0 2 2 0 2 2 0 0 2 0 1 0 1 1 1 1 0 2 1 1 2 1 1 1 2 0 1 1 1 1 1 1 1 0 1 1 0 0 2 1 1 2 1 1 1 0 1 2 2 0 1 1 1 1 1 1 1 1 0 0 1 1 2 2 1 1 1 1 1 2 2 1 1 2 2 2 0 1 1 1 2 1 0 0 1 0 0 1 0 1 0 0 1 1 2 1 2 1 1 1 0 1 1 1 1 1 0 1 2 1 1 0 2 0 0 1 2 0 0 0 2 0 0 2 2 2 2 2 2 2 2 2 0 2 2 2 0 0 2 2 0 2 2 0 2 2 2 2 0 0 2 0 0 2 2 2 2 2 2 2 2 2 2 0 2 0 0 2 2 0 0 0 0 0 2 0 0 0 0 0 2 0 2 0 0 0 1 2 1 0 1 1 0 0 2 1 2 0 0 1 1 0 1 2 2 1 1 2 2 0 0 2 1 2 1 1 1 0 1 2 1 0 0 1 0 1 2 1 1 1 1 2 1 2 1 1 1 1 0 2 1 0 2 2 0 2 0 0 0 1 2 0 1 1 2 0 1 1 0 1 1 1 0 2 1 1 1 1 0 1 2 2 1 1 2 1 1 2 1 2 2 0 1 0 0 1 1 1 1 2 1 0 2 1 0 2 0 1 1 1 1 2 0 1 1 1 1 0 0 2 0 1 2 0 2 0 1 2 0 2 0 0 2 2 2 0 2 0 2 2 2 0 0 2 0 2 0 2 0 0 0 0 0 2 0 0 0 0 2 0 0 0 2 2 0 1 0 1 1 1 0 2 1 0 1 1 1 1 0 1 1 1 1 1 1 1 2 2 1 1 1 1 0 2 2 2 1 1 0 0 0 0 0 2 1 0 1 1 2 2 2 0 2 0 1 1 1 1 0 1 1 1 0 2 1 0 0 0 2 2 0 1 2 2 1 1 2 1 1 1 2 1 0 1 1 1 1 1 1 1 1 1 0 1 1 0 1 0 2 0 0 1 1 1 1 2 1 2 1 1 1 1 2 1 1 2 0 1 1 0 1 2 1 1 1 1 1 0 1 1 1 1 1 1 1 2 1 2 0 1 1 1 2 1 0 2 1 1 1 2 1 0 1 1 1 2 0 2 1 0 1 2 1 0 1 0 0 2 1 0 1 2 1 1 1 1 1 0 1 2 0 1 1 0 1 1 0 0 2 1 2 1 2 1 1 1 1 2 2
 22 0.8057627680000000 3.081150055000000
 1 0 2 1 1 1 2 2 1 0 1 2 2 1 1 1 0 2 0 1 1 2 0 0 0 0 0 2 0 0 0 2 2 1 1 2 1 1 1 1 1 0 0 1 2 1 2 2 1 2 1 0 1 1 2 1 1 1 1 0 1 1 0 0 2 2 0 1 0 1 0 1 2 1 1 1 1 1 0 0 1 1 2 1 1 1 1 1 1 2 1 2 0 1 1 1 2 2 2 0 2 2 2 0 2 2 2 0 0 0 2 2 0 0 0 0 1 2 0 2 1 0 0 1 1 1 0 2 0 0 1 1 1 2 0 1 1 1 1 0 2 0 0 0 2 2 2 2 0 0 2 0 2 0 2 2 0 0 2 1 1 1 1 2 1 1 1 1 0 1 0 0 1 2 1 2 1 1 1 1 1 1 0 1 1 1 0 1 2 0 2 1 1 0 1 1 1 0 2 0 0 0 1 1 2 0 1 1 1 1 1 2 1 1 1 0 0 1 0 1 1 0 2 1 2 1 0 0 1 1 1 1 1 1 1 1 1 0 1 0 2 1 2 0 1 1 1 1 2 1 1 2 1 1 0 1 1 1 0 1 2 0 0 1 1 1 2 1 2 1 0 1 1 1 0 1 2 1 0 1 2 1 2 1 1 2 1 0 1 2 0 0 1 1 0 0 1 1 2 0 1 1 1 2 1 2 0 1 0 2 0 0 2 0 2 2 0 2 0 0 2 2 0 0 2 0 2 0 0 2 2 2 0 0 0 0 2 0 0 2 2 2 0 0 2 0 0 0 2 0 2 0 0 2 2 2 2 2 0 2 2 0 0 0 2 2 0 2 1 2 2 1 0 1 0 1 1 1 1 1 1 1 2 1 1 1 0 1 0 1 0 1 1 2 0 0 1 1 0 1 2 1 1 0 1 1 1 2 1 1 1 2 0 2 0 1 0 1 2 1 1 2 1 0 0 1 1 1 2 1 1 1 1 1 0 1 0 2 2 2 2 0 2 0 0 2 0 2 2 2 2 0 2 2 2 2 2 2 0 0 2 0 2 0 0 0 2 1 2 1 1 1 1 2 2 0 2 2 2 2 0 0 2 1 1 1 1 2 1 0 1 1 1 1 1 1 0 2 1 0 2 1 2 0 1 0 1 1 0 1 1 0 1 1 2 2 1 2 1 1 2 1 1 1 2 1 0 2 0 2 1 1 1 2 0 2 0 1 1 0 1 1 0 0 1 0 1 0 2 2 1 2 1 1 1 0 2 1 2 0 2 2 2 1 0 0 2 2 1 0 1 1 1 0 2 1 1 1 1 0 0 0 0 2 2 2 0 0 1 2 1 1 1 1 1 2 0 1 1 1 1 1 2 1 1 0 2 0 2 1 1 1 0 1 1 1 0 1 2 1 1 0 2 1 0 1 0 1 1 2 1 1 1 1 0 2 2 1 2 1 1 0 0 0 1 1 0 1 1 2 0 1 0 2 2 1 0 2 1 1 1 1 2 1 2 0 0 2 2 1 1 1 1 0 2 1 1 2 2 1 0 1 1 0 1 2 2 1 0 0 1 2 1 0 1 1 0 1 2 1 0 2 1 0 1 0 1 1 1 1 0 0 2 1 1 0 1 0 1 1 1 1 0 1 0 1 0 1 1 0 1 1 0 1 1 2 1 2 2 0 1 1 0 0 1 1 1 1 1 2 2 2 1 2 1 2 1 1 1 1 2 1 1 1 0 1 2 1 2 1 0 2 2 1 1 1 0 2 2 1 1 0 1 0 2 1 1 2 1 0 2 2 1 0 1 0 0 1 2 1 1 1 1 2 2 1 1 0 1 1 2 0 1 1 1 0 2 0 2 2 2 0 0 0 0 0 0 0 0 0 0 2 2 2 0 0 0 0 0 0 2 0 2 1 0 1 1 0 2 2 0 1 2 0 1 1 0 1 2 1 1 2 0 1 2 1 1 2 0 1 1 0 2 1 2 1 1 2 1 0 1 0 1 0 1 1 1 1 1 1 1 1 2 1 0 1 2 1 1 1 0 2 0 0 2 1 0 2 0 2 0 1 2 2 1 1 1 0 0 1 1 0 1 1 1 1 1 1 1 2 2 0 0 1 2 1 1 0 2 0 0 0 0 0 2 0 0 1 0 2 2 1 1 0 2 1 1 0 0 1 0 0 2 0 0 1 0 0 1 0 1 2 0 0 1 1 0 1 0 2 1 1 1 2 1 1 0 2 1 1 2 1 2 2 1 2 1 1 1 1 1 0 0 0 2 2 2 0 0 0 0 0 2 2 0 0 0 2 0 2 2 0 0 2 0 0 0 2 0 2 2 2 0 0 2 0 2 0 2 2 2 0 2 1 0 1 2 0 1 1 1 0 2 1 2 1 2 1 1 1 1 0 2 1 0 1 0 1 1 2 2 2 1 2 1 1 1 2 2 2 2 1 2 1 1 0 1 1 1 1 0 2 0 2 0 0 2 2 2 0 0 2 2 2 2 0 2 2 2 2 2 2 2 2 0 0 0 2 0 0 2 2 0 0 0 2 2 2 2 0 0 2 0 2 0 0 2 2 2 2 0 2 2 2 2 0 2 2 0 0 0 2 2 2 0 2 2 1 2 0 2 1 1 1 1 1 1 2 1 2 0 2 1 1 1 1 0 1 1 0 2 1 1 0 0 0 1 2 2 1 2 0 1 2 2 1 1 1 1 0 2 1 2 0 0 0 1 2 1 1 1 2 0 1 1 1 0 1 2 1 0 0 0 1 1 1 0 0 2 0 1 1 2 1 0 0 1 0 2 2 0 1 2 1 1 0 1 1 2 1 1 0 1 1 0 2 1 2 1 1 1 0 1 1 2 0 1 0 0 2 2 0 1 2 0 0 2 0 1 2 2 1 1 0 0 0 1 1 1 2 2 1 2 1 1 2 2 2 1 0 0 0 1 1 1 1 1 1 1 2 1 1 2 0 1 2 1 1 2 1 1 2 1 1 1 2 1 0 0 0 2 1 1 0 2 1 0 1 2 1 1 1 2 2 1 2 2 0 0 1 0 1 1 0 1 0 2 0 2 2 2 1 0 1 2 2 2 0 0 2 1 0 1 1 0 1 1 2 1 2 0 2 2 1 1 1 1 1 0 0 2 2 1 1 1 1 2 0 2 1 0 0 1 2 0 1 1 1 0 1 1 1 1 2 0 0 1 2 2 1 0 2 1 0 2 0 1 1 1 1 0 1 2 1 0 1 2 1 1 1 0 1 2 1 0 1 2 0 0 1 0 1 0 1 1 1 1 1 1 1 2 0 0 2 2 2 0 0 2 2 0 2 2 2 2 2 0 2 0 0 0 0 0 0 0 2 0 2 0 0 0 0 2 0 2 2 2 2 0 2 2 2 2 1 2 2 2 0 1 1 2 1 1 1 1 1 1 1 0 2 1 2 2 0 0 1 2 0 1 2 0 0 1 1 1 1 1 0 0 0 1 0 1 2 1 0 2 2 1 1 1 1 1 1 0 0 0 0 2 0 1 1 1 0 1 1 1 1 2 1 0 1 1 1 2 0 2 1 0 1 2 1 0 1 1 1 0 2 1 1 0 0 1 2 1 2 0 1 1 2 1 1 0 1 2 1 2 1 0 2 2 2 0 0 2 2 0 2 2 0 2 2 0 0 2 2 2 0 2 0 2 2 0 2 1 1 1 1 1 0 0 2 0 1 1 1 1 1 0 1 0 1 1 1 0 2 1 2 0 1 2 1 1 2 1 1 1 1 1 1 0 1 1 2 0 0 1 2 2 0 0 0 2 0 2 0 2 0 2 2 0 2 0 2 1 0 2 2 0 1 2 1 0 1 1 1 1 1 1 1 0 0 2 1 0 2 2 0 2 2 2 0 0 0 0 0 0 2 2 2 0 0 0 0 0 2 2 2 0 0 2 2 2 1 2 2 0 2 2 2 0 2 0 0 2 2 2 2 2 2 0 2 1 1 1 1 2 0 0 1 1 2 1 0 2 0 2 2 1 2 1 1 0 1 1 2 2 1 1 1 1 1 2 1 1 1 2 2 1 2 1 1 1 1 2 1 1 0 1 0 1 2 1 1 2 2 1 1 2 1 1 0 0 0 1 0 1 2 2 0 1 0 0 1 1 0 2 1 1 0 1 2 0 2 2 0 0 2 0 1 1 2 2 2 0 1 2 1 1 1 1 1 2 0 2 0 1 1 1 0 1 1 0 1 0 0 0 0 0 2 2 2 2 2 2 2 1 2 2 2 1 1 0 1 1 0 1 0 1 1 1 1 1 1 0 1 1 1 1 1 2 0 2 0 0 2 2 2 2 2 2 0 2 2 2 2 2 2 2 0 0 0 0 0 2 2 2 2 2 2 0 0 2 2 2 0 2 1 1 2 0 1 2 0 0 2 1 1 0 2 2 2 2 0 1 0 2 0 1 1 1 0 1 1 1 0 0 2 1 1 2 2 1 0 1 1 1 1 0 1 1 2 0 2 0 1 1 1 1 1 2 1 0 0 1 1 1 2 1 0 1 1 1 1 2 0 1 2 1 1 2 0 0 0 1 1 1 1 1 1 1 1 2 2 0 1 1 1 1 0 1 2 0 1 1 1 1 1 1 1 1 1 0 1 1 2 2 2 2 2 1 2 0 2 0 0 1 2 1 1 1 1 0 1 1 1 1 0 0 1 1 1 1 2 1 1 1 1 0 0 1 1 1 1 1 1 0 1 1 2 0 1 2 1 2 1 2 1 1 1 2 2 0 1 2 2 1 0 0 1 2 2 1 0 1 2 1 2 2 2 0 2 1 0 0 2 2 1 1 1 1 1 1 2 1 2 2 2 1 2 1 1 1 2 2 2 1 1 1 1 1 0 0 2 1 1 0 1 0 1 0 1 0 0 0 0 2 2 0 0 2 1 2 1 1 0 2 1 1 1 1 0 2 1 1 1 1 1 1 1 1 1 1 1 2 1 2 1 0 1 1 1 1 0 1 1 1 0 2 2 1 2 1 1 1 1 1 1 1 1 0 2 1 1 1 0 1 0 1 1 2 2 0 0 1 0 2 2 0 1 1 2 1 2 1 1 2 1 1 0 1 1 2 0 1 2 0 0 1 1 2 1 0 0 1 1 1 1 2 0 2 0 1 2 1 1 2 1 1 1 0 0 2 1 1 2 1 1 1 0 2 1 0 1 2 2 1 1 1 1 1 1 1 0 1 0 0 2 0 0 1 2 0 1 1 1 1 0 1 0 1 1 2 0 0 2 0 1 2 0 0 2 0 1 1 1 0 2 2 2 2 2 0 0 2 2 0 2 2 0 2 2 0 0 0 2 2 2 2 0 0 2 0 1 0 1 0 0 1 1 1 1 0 2 1 1 0 1 0 2 2 2 2 1 1 1 1 2 1 1 1 1 2 2 1 1 1 2 1 2 2 1 0 0 2 2 1 0 1 2 2 1 1 2 1 2 2 1 1 1 1 0 0 1 1 1 2 0 1 2 1 1 2 0 0 2 0 0 0 1 1 1 0 1 0 1 2 2 1 2 1 0 1 0 1 2 1 0 0 1 1 1 0 0 1 1 2 2 1 2 2 1 1 1 2 2 2 0 1 0 1 2 2 1 1 1 0 2 2 2 1 2 1 0 1 2 1 0 0 0 2 1 0 0 1 0 1 1 2 0 1 1 0 1 1 1 0 0 2 0 0 0 2 0 2 0 2 0 2 2 2 2 2 0 2 2 2 2 0 2 2 0 0 1 2 1 1 0 1 1 1 0 1 1 0 1 0 0 2 0 1 1 0 1 1 1 1 2 1 1 1 0 1 0 2 1 1 0 1 1 2 1 1 2 2 1 1 1 1 0 1 1 1 1 1 2 1 1 1 1 2 1 1 2 1 2 0 0 2 2 0 1 1 1 0 1 0 2 1 2 0 1 1 2 1 2 1 2 1 1 1 2 2 0 0 1 0 1 1 1 1 0 1 1 0 0 1 1 0 1 0 2 1 2 1 1 2 1 2 2 2 2 1 1 1 2 2 0 2 0 2 0 1 1 1 1 2 0 2 1 0 0 2 0 0 2 0 2 0 0 0 0 0 0 0 2 0 2 0 0 0 2 2 2 2 0 2 2 0 1 1 2 0 0 1 1 1 1 1 1 2 2 1 1 1 0 1 1 0 1 1 1 1 1 1 1 1 1 1 1 2 0 0 1 2 1 0 1 2 1 0 2 0 1 0 1 1 1 1 0 2 1 1 1 1 1 1 1 1 2 2 2 1 1 1 1 2 2 1 2 2 0 0 2 1 0 2 2 2 0 1 2 2 2 1 0 1 1 1 2 0 1 0 1 0 1 2 1 1 1 1 0 0 1 1 1 1 1 1 1 0 2 0 2 0 1 1 0 1 1 0 0 1 0 0 1 0 1 1 1 2 1 1 0 0 0 1 1 2 2 1 1 1 1 1 1 1 2 1 1 2 1 1 2 0 0 1 1 0 1 1 1 1 1 0 0 1 0 0 1 2 1 0 2 2 2 2 0 1 0 1 1 1 1 1 1 0 1 2 0 0 2 0 1 0 1 1 2 0 0 1 1 1 1 2 2 2 1 0 1 1 1 1 2 1 2 2 2 1 1 2 2 1 2 1 0 0 1 1 2 1 1 1 2 0 1 2 1 2 0 0 0 1 0 2 1 2 1 0 1 1 0 1 2 1 2 0 1 1 0 2 1 0 0 0 2 2 2 2 0 0 0 0 0 0 0 0 2 0 2 0 2 0 1 1 1 1 1 1 2 2 0 1 1 0 0 0 0 2 2 1 1 0 1 2 2 0 1 0 1 1 1 1 1 1 0 1 1 2 0 1 1 0 2 2 0 1 0 2 0 1 0 2 1 0 2 2 1 2 1 0 2 1 2 0 0 2 0 0 2 2 0 2 2 1 2 1 2 1 1 1 0 1 1 0 0 1 2 2 1 0 0 1 1 0 1 0 1 2 1 1 1 1 0 1 1 1 2 2 0 1 2 0 1 0 2 1 1 1 1 1 1 1 1 2 2 2 1 1 1 1 2 0 1 1 1 2 2 1 1 1 1 1 1 0 0 2 1 1 0 1 2 1 2 1 0 0 2 1 0 1 1 1 0 1 0 0 1 0 1 0 0 1 1 0 2 0 1 2 1 2 2 0 2 1 1 1 2 0 1 1 2 2 0 2 2 0 2 0 0 2 0 0 0 0 0 0 0 0 2 0 2 2 0 0 0 2 0 2 1 2 1 1 0 0 0 2 2 0 2 0 2 2 2 0 2 2 2 0 0 2 2 2 2 0 0 0 2 0 0 2 0 2 2 2 2 0 0 2 2 2 2 2 2 0 2 2 0 2 2 0 0 2 0 0 0 2 2 2 2 2 0 0 2 2 0 2 0 0 2 0 2 2 0 2 2 2 2 2 2 0 0 2 2 2 2 2 1 1 2 2 1 0 1 1 1 0 0 2 1 0 0 0 1 1 1 1 0 2 1 0 2 1 2 1 2 1 1 1 2 0 1 2 1 0 2 2 1 1 2 2 1 2 2 1 1 1 1 1 0 1 1 1 0 2 2 1 1 0 0 0 1 0 1 1 2 1 2 1 0 1 2 0 2 0 2 2 2 2 0 2 2 2 2 1 1 1 0 2 1 1 2 0 1 1 1 1 0 0 0 2 2 1 1 1 0 0 0 0 0 1 1 1 1 0 1 1 2 1 0 1 1 1 1 0 1 0 1 2 1 2 1 1 0 1 0 1 1 0 1 2 1 0 2 1 2 2 1 1 0 1 1 1 0 1 2 0 0 1 1 2 1 0 2 1 1 0 1 0 1 2 1 1 0 0 0 2 2 1 2 1 0 2 1 1 1 0 2 1 1 2 2 1 2 0 0 1 1 0 1 1 1 0 2 1 0 0 1 2 1 0 0 0 2 1 1 1 2 2 2 2 2 0 2 2 2 2 0 0 2 2 2 2 2 0 2 2 0 0 0 2 2 0 2 2 2 0 1 2 1 2 1 0 1 0 1 2 0 2 0 0 1 1 2 1 2 2 1 1 0 2 0 1 1 1 1 1 1 0 0 2 1 2 0 1 1 2 1 1 1 0 1 1 0 0 1 1 1 2 2 0 2 2 0 2 0 2 0 0 0 2 0 2 2 2 0 0 0 0 2 2 0 0 0 0 2 2 2 0 0 2 0 2 0 2 0 2 0 2 0 1 0 1 1 2 0 1 0 0 1 1 1 2 0 1 1 1 2 1 1 1 1 1 1 1 1 1 1 1 0 1 2 1 1 0 1 2 0 2 1 2 2 1 1 0 2 1 1 0 1 2 1 1 2 1 1 1 0 0 0 1 2 1 2 2 1 1 0 2 1 1 1 2 0 1 0 1 2 1 1 0 2 1 1 2 1 0 1 2 1 0 2 0 0 0 2 2 1 1 2 0 1 1 0 1 1 0 1 1 2 1 1 1 1 1 1 2 0 2 0 1 1 1 2 1 1 1 1 1 1 1 1 2 2 2 1 0 1 0 1 1 0 0 0 1 2 1 1 1 2 1 1 0 1 2 1 2 0 1 1 1 2 1 2 2 2 0 0 1 1 1 1 2 0 0 1 0 2 1 0 1 1 1 1 2 0 2 1 1 0 2 1 1 2 2 1 2 1 1 2 0 2 0 1 0 0 2 2 0 1 0 2 1 1 1 2 2 2 1 1 1 1 1 1 2 1 1 2 0 2 1 2 2 1 1 1 2 2 0 2 1 1 0 1 1 1 0 2 0 2 1 1 2 1 2 1 1 2 0 2 0 2 2 2 1 2 0 1 0 0 1 1 1 1 0 1 0 0 0 1 2 2 2 0 1 0 1 2 2 0 1 1 2 2 2 0 2 2 0 2 2 0 2 2 2 0 0 2 0 0 2 0 0 2 2 2 0 1 1 0 1 0 1 2 0 2 0 1 0 2 0 2 0 0 1 1 1 0 0 2 1 0 2 0 2 0 0 0 2 0 0 1 0 1 2 1 0 2 1 1 1 1 1 1 2 1 0 1 0 2 1 1 1 2 0 0 0 2 2 0 0 0 2 2 0 2 2 2 0 2 2 2 0 0 0 2 2 2 0 2 0 0 0 0 0 2 2 2 2 0 2 0 0 1 0 1 1 0 1 2 1 1 0 1 2 1 1 2 2 1 0 2 1 0 1 1 1 0 1 1 1 1 1 2 0 1 2 0 2 1 1 0 0 0 1 2 1 1 1 0 1 1 0 2 1 2 1 1 2 2 1 1 1 1 0 1 0 0 0 0 1 1 2 2 2 1 1 1 1 2 0 0 2 2 2 1 1 0 1 1 0 1 2 2 1 1 0 0 0 2 2 2 1 0 1 2 2 1 0 0 0 1 1 0 0 1 1 1 2 2 1 2 1 2 1 0 2 0 2 1 0 1 2 2 0 0 0 0 0 0 1 2 0 1 1 0 1 0 0 0 1 2 2 0 1 0 0 2 2 1 1 1 1 1 2 1 1 1 0 2 0 0 2 0 2 2 0 0 0 2 2 1 2 1 1 1 1 0 0 1 2 1 0 0 0 0 1 1 1 2 1 1 0 0 1 0 0 0 2 1 1 0 1 1 0 0 2 1 2 2 1 1 2 1 1 2 0 1 0 0 2 1 0 1 1 2 0 2 0 0 0 1 0 2 0 0 0 2 1 1 2 1 1 0 1 1 1 1 1 0 1 1 1 2 1 0 1 1 2 1 2 1 2 1 0 0 1 2 1 2 1 2 0 0 2 0 2 1 0 0 0 1 0 0 1 1 1 2 1 1 1 1 0 0 1 0 0 2 0 2 1 2 1 0 1 2 0 1 1 1 0 0 1 1 1 1 1 2 1 2 0 1 1 2 1 0 1 1 1 1 1 0 2 2 1 1 2 1 0 2 0 1 1 1 0 0 1 0 0 1 2 1 0 1 1 2 1 1 1 1 1 0 0 1 1 2 1 2 0 0 0 2 2 1 1 1 1 0 2 2 1 0 1 0 1 0 1 1 1 1 1 2 1 1 2 1 2 0 2 1 2 2 2 0 0 1 1 0 1 0 2 2 0 0 2 1 1 1 1 2 1 1 2 0 1 2 1 1 1 1 0 2 0 0 2 1 1 1 1 1 1 2 0 0 2 0 0 2 0 0 0 2 0 0 0 0 2 2 0 0 2 0 0 2 0 0 0 0 2 2 0 2 2 0 0 2 0 2 2 0 2 2 0 2 2 2 2 2 0 0 2 0 0 2 0 2 2 0 2 0 0 2 0 0 0 2 0 1 1 1 0 0 2 0 2 0 2 2 0 0 0 0 2 0 0 2 2 2 0 0 2 2 0 0 0 2 0 0 0 0 2 2 2 0 2 0 2 2 2 0 0 0 0 2 2 2 2 0 2 2 1 2 1 1 1 1 1 2 1 1 1 1 1 2 1 0 1 2 1 2 0 1 1 1 1 2 0 0 1 2 1 2 2 1 2 2 2 1 1 1 0 0 1 0 2 1 2 0 2 1 1 1 1 1 0 1 1 1 0 2 1 0 1 2 1 2 2 1 1 2 1 0 2 1 2 1 0 1 0 1 1 0 1 2 0 0 0 0 1 1 1 0 2 0 2 2 0 1 2 0 0 0 0 1 0 1 2 1 0 0 0 0 1 2 2 1 1 0 1 1 0 1 1 1 1 0 2 2 2 2 2 1 1 2 2 1 1 1 2 2 0 2 2 2 1 1 2 1 0 1 0 1 0 1 1 1 2 1 1 1 1 1 2 2 1 0 0 1 2 0 2 0 0 2 2 0 0 2 0 2 2 0 2 0 0 0 2 0 2 2 2 2 0 2 2 2 0 1 0 1 1 1 0 0 1 0 0 1 1 1 1 1 2 0 0 0 0 1 1 1 0 0 2 2 0 1 0 2 2 2 0 0 2 2 0 0 2 0 2 2 0 0 2 0 2 0 2 2 2 2 2 0 2 0 2 2 0 2 2 0 2 0 0 2 0 2 0 2 0 0 2 2 0 2 2 2 0 0 2 2 1 0 1 0 0 2 1 2 1 1 0 1 0 0 1 2 0 1 0 0 1 0 1 1 1 1 1 2 0 2 1 2 2 1 1 0 2 2 0 0 2 2 2 0 0 0 2 0 0 0 2 2 2 2 0 2 2 2 2 1 0 1 1 0 1 1 1 2 1 0 2 2 2 1 2 1 0 1 0 2 1 1 0 1 1 1 1 2 1 1 1 1 0 0 1 2 2 1 1 0 2 1 2 2 1 0 0 2 0 1 2 0 0 1 1 1 1 2 0 1 2 1 1 2 0 0 2 1 2 2 0 0 0 1 1 0 1 1 2 2 1 0 1 0 0 1 1 1 1 0 1 1 2 0 1 1 1 2 1 0 0 2 0 2 0 0 0 1 1 2 1 0 0 1 1 1 0 2 0 1 0 1 1 1 1 1 1 0 1 0 1 0 1 0 1 1 0 1 2 0 1 2 1 0 0 0 0 1 1 2 1 2 0 2 1 0 0 0 1 0 1 1 0 2 2 0 1 1 1 0 1 1 1 1 2 0 1 1 2 1 1 0 1 0 1 2 0 1 0 1 1 1 1 1 2 0 1 1 1 1 2 1 1 2 0 0 1 0 1 2 2 2 2 1 2 2 1 0 0 1 1 1 1 1 0 2 1 1 1 0 1 2 0 1 1 2 0 2 2 0 1 0 1 1 0 1 1 2 2 0 0 0 0 0 2 2 0 2 0 0 2 0 2 0 0 0 0 2 2 2 2 0 2 2 2 0 2 2 2 0 2 2 2 0 2 2 0 1 0 1 2 1 0 0 0 1 0 0 1 1 1 1 2 1 1 0 0 0 1 2 1 1 2 0 1 1 1 0 1 2 1 1 1 2 1 1 0 1 1 0 1 2 2 1 2 1 1 1 1 1 2 0 1 1 1 0 0 2 1 1 0 2 1 2 2 1 1 1 2 0 2 1 0 0 1 0 1 1 1 0 2 1 1 2 0 1 1 2 0 2 2 0 1 1 0 1 2 0 1 0 0 0 1 0 1 0 1 0 1 0 0 2 1 1 0 1 0 1 1 2 1 2 1 2 2 2 0 0 2 2 0 0 2 2 2 2 2 2 2 0 0 2 1 1 1 1 2 0 1 2 0 1 1 1 1 2 0 0 2 2 2 0 2 0 0 0 1 1 1 1 0 2 1 1 0 1 1 1 2 0 1 1 1 2 1 0 2 2 2 2 0 2 0 1 2 2 2 2 1 0 0 0 2 2 2 0 1 2 0 2 0 1 2 0 2 0 0 0 2 0 2 0 2 1 1 1 1 1 1 1 0 2 0 1 2 0 2 0 0 2 2 2 0 2 0 2 2 2 0 0 2 0 2 0 2 0 0 0 0 0 2 0 0 0 0 2 0 0 0 2 2 0 0 0 0 0 2 0 1 2 1 1 2 1 1 0 1 1 1 1 1 1 1 2 2 2 1 1 0 1 1 2 2 0 1 0 0 1 1 1 1 1 1 1 1 0 1 1 0 1 0 2 0 2 1 1 1 1 1 1 2 1 0 1 1 2 2 1 1 1 1 0 2 1 1 2 2 1 1 0 1 1 1 1 1 1 2 1 1 1 1 2 0 1 1 1 1 0 2 0 0 2 0 2 0 0 0 0 0 2 0 0 0 0 2 2 0 0 0 2 2 0 0 0 2 2 0 0 2 0 2 0 2 2 2 0 0 2 0 2 2 2 2 0 0 0 0 0 2 0 0 2 2 0 0 2 0 2 2 0 2 2 0 2 0 2 2 0 2 2 0 2 0 2 2 1 1 0 0 1 0 0 1 1 1 1 0 2 1 0 2 1 1 1 1 0
 23 1.343471527000000 1.118932486000000
 1 0 2 1 1 1 2 2 1 0 1 2 2 0 2 2 0 2 0 1 1 2 0 1 1 0 0 1 1 0 1 2 2 2 1 1 1 1 1 0 0 0 1 1 1 2 1 2 0 2 0 1 2 0 1 2 1 1 1 1 1 0 0 0 1 1 1 0 1 2 0 1 0 2 2 2 0 0 0 0 0 2 2 2 0 0 2 2 2 2 2 2 0 0 1 1 2 2 2 0 2 1 1 0 1 2 2 1 1 1 1 2 0 0 1 1 2 2 1 2 1 0 0 2 0 1 1 2 1 0 1 0 2 1 0 2 0 0 2 1 2 1 0 1 2 2 1 1 1 0 1 0 1 0 2 2 0 1 2 1 1 1 1 2 1 1 1 1 0 1 0 0 1 2 1 2 1 1 1 1 1 1 0 1 1 1 0 1 2 0 2 1 1 0 1 1 1 0 2 0 0 0 1 1 2 0 1 1 1 1 1 2 1 1 1 0 0 1 0 1 1 0 2 0 1 1 1 0 0 2 0 1 1 2 2 2 2 0 2 0 0 0 2 2 0 0 1 1 1 2 1 1 1 2 1 1 2 1 2 2 2 0 0 1 1 0 2 1 1 1 1 0 1 2 1 2 2 2 0 2 2 2 2 2 1 1 1 0 1 1 1 1 0 1 0 0 2 0 2 1 0 1 2 1 1 0 1 0 2 1 1 2 0 2 2 2 0 1 1 1 1 1 0 1 1 0 2 1 0 2 1 2 1 1 1 1 2 0 1 1 1 1 0 1 2 1 0 1 1 1 2 1 1 2 1 1 2 1 1 1 1 1 0 0 2 1 0 2 1 2 2 1 1 1 0 1 0 2 1 0 1 1 1 2 0 1 1 1 0 1 0 1 1 1 1 1 2 1 1 2 1 1 2 0 1 0 0 1 0 1 2 1 1 1 0 1 1 0 0 1 1 1 2 1 0 1 2 1 2 2 1 2 1 2 1 1 1 1 2 1 1 1 2 0 0 2 1 2 1 2 1 0 2 1 1 1 0 0 0 0 0 1 1 0 1 2 0 1 1 1 1 1 1 0 1 2 1 1 1 1 2 2 0 2 0 1 1 1 2 2 1 0 1 1 2 2 0 1 1 1 0 2 0 0 2 0 1 2 2 2 2 1 2 1 1 0 0 1 1 0 0 1 1 1 0 0 2 0 2 1 0 2 0 2 1 2 1 2 1 1 0 2 1 1 1 2 2 1 0 1 1 1 2 0 2 1 1 0 1 0 2 1 2 0 1 1 1 2 1 0 1 2 2 0 1 1 1 1 0 1 2 0 2 0 1 1 1 1 1 1 2 1 1 1 1 0 1 1 1 1 1 0 1 0 0 0 1 1 0 2 2 2 0 0 2 1 1 1 1 2 1 1 0 2 1 0 0 2 1 1 2 1 1 1 1 1 0 0 1 0 2 2 0 0 0 0 1 0 1 2 0 1 1 1 2 2 1 1 1 1 0 0 2 0 2 1 0 1 2 2 0 1 1 1 1 2 1 2 2 1 1 1 1 0 1 2 1 0 0 1 0 2 2 1 2 1 1 2 1 0 1 1 1 1 1 1 1 0 2 2 1 1 2 1 1 1 2 1 1 1 1 1 0 0 0 2 1 2 1 0 2 0 0 1 1 2 2 1 2 1 1 1 1 1 1 0 1 2 1 2 1 2 1 1 0 1 2 2 1 2 2 2 1 1 1 1 2 2 1 0 2 0 1 2 1 1 2 0 2 0 2 0 2 0 1 0 2 0 0 0 1 0 1 2 2 1 2 1 2 1 2 0 1 2 1 1 0 0 2 1 2 0 1 0 2 0 1 1 2 1 1 1 0 1 1 1 1 1 0 0 1 2 1 1 1 0 1 0 1 1 2 1 1 1 0 0 2 1 2 1 0 0 1 1 1 1 1 1 1 1 0 2 1 0 1 1 2 2 1 0 1 0 2 1 1 1 1 2 2 0 1 0 1 0 1 1 1 1 1 1 1 1 2 1 0 2 1 0 0 1 1 2 0 0 2 0 1 1 0 2 1 0 1 1 1 0 0 1 1 1 1 0 1 2 1 0 0 1 1 2 2 0 0 0 2 2 2 2 0 2 2 2 2 2 0 0 2 0 2 0 2 0 0 2 1 0 0 1 1 1 1 0 1 1 0 1 1 1 1 1 1 1 1 0 2 2 0 0 0 2 0 1 2 1 2 2 0 1 1 0 1 1 1 1 1 2 0 0 0 1 1 0 0 0 2 2 1 0 0 0 0 0 2 2 0 0 0 2 0 2 2 0 0 2 0 0 0 1 0 2 1 2 1 0 2 0 1 1 1 2 1 0 2 2 1 1 2 1 2 1 0 1 1 0 1 2 2 1 1 2 2 1 2 1 1 0 1 1 1 1 2 2 2 2 2 2 2 2 2 2 2 0 2 0 0 0 2 1 0 1 1 2 2 0 0 2 1 0 1 0 1 1 1 1 1 1 1 1 1 2 0 1 1 2 0 1 0 0 0 0 1 2 1 1 1 1 2 1 0 1 2 2 1 0 0 2 1 0 1 1 2 0 2 0 0 1 1 1 1 0 0 1 0 1 0 1 0 1 2 1 0 1 0 2 0 1 0 1 1 0 2 0 0 1 0 0 1 2 1 1 2 1 2 1 1 1 0 1 1 0 1 1 0 1 2 2 1 0 2 0 1 2 2 1 1 1 0 1 0 0 0 2 1 2 1 0 1 1 2 1 0 0 1 2 1 1 0 0 1 0 1 2 1 2 0 0 1 0 1 2 1 1 2 0 1 1 1 1 1 0 1 0 1 2 1 1 2 1 1 1 0 1 1 2 2 1 1 1 1 1 1 1 1 2 1 1 2 1 1 2 2 0 2 2 2 0 0 2 0 0 0 2 0 0 2 0 0 0 2 0 2 0 0 2 2 0 0 0 0 0 2 0 0 0 2 0 2 2 0 2 0 0 2 0 0 2 2 0 0 0 0 0 0 0 0 2 0 2 2 2 0 0 0 2 0 2 0 0 0 0 0 0 2 0 0 2 2 0 0 0 0 0 2 0 0 0 0 0 0 2 2 0 0 0 2 2 2 2 2 2 2 0 0 2 2 2 0 0 2 0 0 2 0 2 2 2 2 2 0 2 2 2 2 0 0 0 0 2 2 2 2 0 0 2 2 2 0 2 2 2 0 2 0 0 2 0 2 2 0 1 0 1 2 1 0 1 2 1 1 1 0 1 0 2 0 0 0 2 2 2 2 2 2 0 0 2 0 2 2 2 0 0 0 2 1 1 0 1 1 1 1 1 1 2 2 1 1 1 1 1 1 0 0 0 1 1 1 1 1 1 1 1 1 1 1 1 2 1 1 1 1 1 2 2 1 2 1 1 2 1 1 2 0 1 1 0 1 1 0 2 1 1 2 1 1 2 2 1 1 1 0 2 1 1 1 1 1 1 1 1 0 2 0 0 2 0 1 2 1 0 1 1 1 2 0 0 0 0 2 0 0 1 1 1 1 1 0 1 1 1 0 1 1 2 0 1 1 1 2 2 2 1 0 2 0 1 2 2 0 1 0 1 2 1 0 2 0 1 0 1 2 1 1 2 1 1 2 1 0 2 2 2 1 0 1 1 1 1 1 1 2 1 0 1 2 1 1 0 2 1 2 1 0 2 0 2 0 0 0 0 0 0 0 2 0 0 2 2 0 0 0 0 2 0 0 2 0 2 0 0 2 2 2 2 0 0 0 2 2 0 2 2 2 2 1 1 0 1 1 0 0 1 2 0 2 0 1 0 2 1 1 2 1 2 0 0 1 2 1 0 1 0 1 0 0 2 1 1 2 2 1 1 1 0 0 1 2 1 1 2 2 1 0 1 0 0 0 2 1 1 1 1 0 0 1 2 1 2 0 1 1 2 2 0 2 2 0 1 2 1 1 2 1 1 2 2 1 1 1 1 0 1 2 1 1 1 2 1 1 1 1 2 2 1 2 0 0 2 0 2 1 1 2 1 1 1 0 2 1 0 1 1 1 2 2 1 1 1 2 0 0 1 1 0 1 2 1 1 2 0 1 0 2 0 1 1 1 1 1 2 1 1 1 1 2 0 1 1 2 2 1 0 2 1 1 0 2 0 1 0 2 1 1 1 2 0 0 1 0 1 1 1 2 1 1 2 2 1 1 1 0 2 1 0 2 0 1 1 1 1 1 2 1 1 0 1 1 1 0 1 1 2 2 0 0 2 0 2 0 2 0 0 0 0 2 2 2 2 0 2 2 2 0 2 2 0 0 2 2 2 2 0 1 0 1 1 2 2 1 1 2 0 1 1 1 1 1 1 2 1 0 1 1 1 2 1 1 2 1 2 0 1 2 2 1 1 2 1 1 2 0 1 2 0 0 2 1 1 0 2 2 2 2 0 1 0 2 0 1 1 1 0 1 1 1 0 0 2 1 1 2 2 1 0 1 1 1 1 0 2 0 1 1 2 1 2 1 2 1 1 2 0 1 1 0 2 0 0 1 1 1 0 2 0 2 1 0 2 1 1 2 0 0 0 1 1 1 1 1 1 1 1 2 2 0 1 1 1 1 0 1 2 0 0 0 1 2 1 1 2 1 0 2 2 0 0 2 0 0 2 0 0 2 2 0 1 1 1 1 0 2 1 1 2 0 0 0 2 2 0 1 0 1 0 2 1 0 0 2 0 0 2 0 2 2 2 2 0 2 0 1 1 2 2 2 0 2 2 0 0 2 2 0 0 0 1 2 1 2 1 1 0 1 1 2 0 1 0 1 2 1 0 0 2 1 1 2 0 1 2 2 0 1 0 2 1 0 2 1 1 0 1 1 1 1 2 1 1 2 0 0 0 2 1 1 1 0 1 1 2 0 1 0 1 0 1 1 0 1 1 0 2 2 1 1 0 1 1 1 1 1 1 2 1 1 2 1 2 1 1 1 1 1 1 1 1 1 2 1 1 1 2 2 1 0 1 2 1 0 0 1 1 0 1 1 1 1 1 1 2 1 1 1 2 1 0 0 1 1 1 2 1 1 1 2 0 0 2 1 1 2 1 1 2 0 0 1 0 1 1 2 2 2 0 2 2 1 2 1 1 1 1 2 1 1 1 1 2 1 1 2 1 1 1 1 2 1 2 0 1 1 1 0 0 1 1 1 1 1 2 0 0 0 1 2 2 2 0 2 0 0 0 0 2 0 2 2 0 2 2 2 0 2 2 2 2 1 2 1 1 1 1 2 1 2 1 0 1 2 0 1 0 0 1 0 1 2 2 0 0 1 2 1 1 0 1 2 0 1 1 2 1 1 1 1 1 0 1 0 1 1 1 1 2 2 2 0 1 0 1 1 1 0 1 1 1 1 1 1 1 2 1 2 0 1 1 1 1 2 2 1 0 1 2 1 2 2 1 1 2 2 0 0 1 2 1 2 0 2 1 1 1 2 2 0 1 1 1 0 2 1 2 1 2 0 2 1 1 1 1 1 1 2 0 2 1 2 0 0 1 2 2 0 2 0 1 1 1 1 2 0 1 0 1 0 1 0 1 1 1 1 1 0 1 0 1 0 1 0 2 2 1 1 1 1 2 0 0 1 2 0 2 1 2 1 0 0 2 2 1 2 1 0 0 1 1 1 1 0 1 1 2 0 1 1 0 2 2 2 1 1 2 0 0 1 2 0 1 2 1 0 1 1 1 1 0 1 1 2 1 1 2 1 0 0 0 0 0 1 0 1 1 1 0 0 0 0 1 2 2 0 1 1 0 2 1 1 0 1 1 2 1 1 2 2 0 1 1 0 1 1 0 1 0 2 1 1 0 1 1 2 1 1 2 2 1 1 1 1 0 1 1 1 1 1 2 1 1 1 1 2 1 1 1 1 1 1 0 2 1 0 1 2 1 0 2 0 1 1 2 1 1 0 2 1 2 1 1 0 0 2 1 2 0 0 0 1 2 1 0 2 1 2 0 0 0 0 2 0 0 0 2 2 2 0 2 2 2 2 2 2 2 0 2 1 2 2 1 2 0 1 1 1 2 2 0 1 1 2 1 0 0 1 0 0 2 2 1 0 0 2 0 2 1 1 1 1 1 0 1 1 1 0 2 1 1 2 1 1 1 1 2 1 1 1 1 1 2 2 2 2 2 2 0 2 0 1 1 0 1 1 2 0 1 0 2 1 0 2 2 1 0 0 1 2 1 0 0 1 1 0 2 1 2 1 2 2 1 1 0 1 1 0 2 2 0 0 2 2 1 2 1 1 1 1 2 1 2 0 2 0 1 2 1 0 2 1 0 2 2 2 0 2 2 2 0 0 2 2 0 2 0 2 0 0 2 1 0 1 0 1 1 2 1 1 1 1 1 1 2 2 0 1 1 2 0 2 1 1 2 1 1 0 1 0 2 1 1 2 1 1 0 1 1 0 1 2 0 1 1 1 0 1 1 1 0 0 2 2 1 2 1 1 2 0 0 1 1 0 1 1 1 1 1 0 0 1 0 0 1 2 1 0 2 2 2 2 0 2 1 1 1 1 1 0 1 1 0 2 1 1 2 2 2 2 1 2 0 2 0 1 2 2 1 0 2 0 1 1 2 1 1 2 1 0 0 0 2 2 1 1 1 1 1 1 1 0 1 1 1 2 0 1 2 1 1 1 0 1 1 2 1 0 1 0 1 0 1 0 0 2 1 2 1 1 0 1 0 1 2 0 2 0 1 1 0 1 0 1 0 0 1 2 0 0 1 1 2 1 0 0 0 1 1 1 1 1 1 1 1 1 0 1 2 1 1 0 0 1 2 0 2 0 2 2 2 0 2 0 0 0 2 2 0 0 0 0 0 2 0 0 0 0 2 2 0 0 0 2 0 0 0 2 0 0 2 2 0 2 2 0 2 0 2 0 0 0 0 0 2 2 2 1 1 1 1 1 1 1 2 2 0 0 1 0 1 0 1 0 2 1 2 1 0 0 2 1 1 2 0 0 2 1 1 1 1 0 2 2 0 1 1 1 2 1 1 1 2 2 2 0 1 0 2 1 2 1 1 2 1 1 1 2 1 2 2 1 2 1 1 2 1 1 0 1 1 1 1 1 1 0 0 0 1 2 0 1 1 1 2 0 2 1 1 0 1 2 1 2 0 1 2 0 2 2 1 1 0 2 2 1 2 0 0 1 1 2 2 0 1 1 1 0 0 1 0 2 1 1 0 1 1 0 2 1 1 0 0 1 0 0 2 0 1 2 1 2 1 1 1 1 0 0 1 2 1 0 2 0 1 1 0 2 1 2 1 1 0 2 1 1 1 1 2 1 0 0 2 1 0 0 0 1 1 1 1 1 1 1 0 1 0 2 1 1 0 1 1 2 1 2 0 0 1 1 2 2 1 1 0 1 0 1 1 1 2 0 2 0 2 0 2 2 0 0 0 0 2 0 0 0 0 0 2 0 2 2 2 0 0 0 0 0 0 2 0 0 0 0 0 2 0 2 0 0 0 0 2 1 1 2 1 2 2 1 0 0 0 1 2 2 1 1 0 1 0 2 1 1 1 0 0 2 1 0 1 0 0 1 1 2 0 1 0 1 1 0 0 0 0 1 1 0 0 0 2 2 2 2 1 1 1 0 2 0 2 2 1 1 1 1 2 1 1 1 2 0 1 2 2 1 1 0 1 0 2 1 1 1 1 1 1 1 1 1 1 1 1 0 1 1 0 1 2 1 1 0 1 2 1 2 1 1 1 2 1 1 1 2 2 1 0 0 2 1 1 2 1 0 1 1 2 1 0 1 1 1 1 0 0 2 1 2 0 1 2 2 1 1 0 1 0 1 1 2 1 1 1 1 2 0 2 0 2 1 1 0 0 1 0 0 1 1 1 1 0 1 0 2 1 1 2 0 1 1 1 1 1 1 1 0 1 0 2 2 0 0 1 1 1 1 1 1 1 1 2 2 0 1 1 1 1 2 2 2 1 2 2 1 2 1 1 0 1 1 1 0 2 0 1 0 1 1 1 2 0 1 1 1 1 1 1 1 2 1 1 0 0 2 2 2 2 2 2 2 2 2 0 2 0 2 0 0 0 2 2 2 0 0 0 2 2 2 0 0 2 2 2 2 2 0 0 0 0 0 1 2 2 0 2 2 2 2 0 0 2 2 0 0 0 1 0 1 1 2 0 0 0 2 2 0 2 0 0 0 0 2 0 0 0 0 1 0 1 0 1 2 1 0 0 0 1 1 1 2 2 2 1 1 1 2 1 1 1 2 0 2 1 2 2 1 2 1 0 0 0 1 2 1 1 2 2 0 1 1 1 1 0 1 0 2 1 2 1 0 1 1 1 0 1 2 0 2 1 0 1 0 0 0 0 1 1 1 1 2 2 0 1 2 1 0 0 2 1 1 1 1 1 2 1 0 1 1 0 2 2 0 2 2 0 1 2 1 0 2 0 2 0 2 2 1 1 0 2 2 0 0 1 0 2 1 0 1 2 0 1 2 2 1 2 1 2 0 0 1 1 1 0 0 1 1 1 0 0 1 1 2 1 1 1 2 0 0 0 1 1 2 0 0 1 0 1 0 1 1 0 2 0 1 2 0 1 0 1 1 2 0 1 0 1 1 1 2 0 0 2 0 2 1 0 1 1 1 1 2 0 2 1 1 0 2 1 1 1 2 1 1 0 0 2 0 2 0 1 0 0 2 2 0 1 0 2 1 1 1 2 2 2 1 1 1 1 1 1 2 1 1 2 0 2 1 2 2 1 1 1 2 2 0 2 1 1 0 1 1 2 0 2 1 0 0 1 2 2 1 1 0 1 0 1 0 0 0 0 1 1 1 2 1 2 0 1 1 1 1 1 2 0 0 1 1 0 1 1 2 2 2 0 1 2 1 2 0 0 2 1 0 1 1 1 0 1 0 0 1 1 2 1 0 0 2 2 2 1 1 1 2 1 2 1 0 1 0 1 1 1 1 2 1 2 1 2 1 0 1 1 2 0 1 2 1 1 2 0 1 0 0 0 2 0 0 0 0 0 2 0 0 2 0 0 0 2 0 0 2 2 0 0 0 2 2 2 0 2 0 0 0 2 2 0 0 0 2 2 0 2 2 2 0 2 2 2 0 0 0 2 2 2 0 2 0 0 0 0 0 2 2 2 2 0 2 0 0 0 0 2 0 0 0 2 2 2 0 0 2 0 2 2 2 0 0 2 0 0 0 2 0 1 1 1 2 1 0 2 0 2 2 0 2 1 1 1 1 0 0 0 2 0 2 2 0 2 2 0 0 0 2 0 0 0 1 1 1 2 0 1 1 2 2 0 1 1 2 0 1 2 0 1 1 2 1 2 2 1 2 0 1 0 2 2 1 2 1 0 2 0 1 1 1 1 1 1 0 1 1 2 1 0 1 1 1 2 1 2 1 1 1 2 2 2 0 2 0 2 2 0 0 2 2 0 0 0 0 2 2 2 2 2 0 2 0 2 0 0 0 0 0 0 0 0 0 2 2 0 2 0 0 2 2 0 0 0 0 2 2 0 0 2 0 2 0 0 2 2 0 0 0 0 2 0 0 0 0 0 2 2 2 0 0 0 0 2 0 2 2 2 0 0 2 2 2 2 0 0 2 0 0 2 2 1 2 0 1 1 1 1 0 2 0 1 1 2 0 1 0 2 1 1 2 2 0 1 1 0 2 1 1 1 0 1 1 1 2 0 0 1 2 2 1 1 1 2 0 1 2 0 1 1 2 2 1 1 0 0 2 1 0 0 1 1 2 2 0 1 0 1 0 1 0 1 2 2 1 2 0 1 0 0 1 0 1 0 0 0 0 1 2 0 1 0 2 1 0 1 1 1 0 1 1 2 1 1 1 0 2 1 1 0 1 1 0 0 1 1 1 1 1 2 1 2 0 1 1 2 1 0 1 1 1 1 2 1 1 2 1 1 2 1 0 2 0 1 1 0 1 0 1 1 0 1 2 2 0 1 2 2 1 2 1 0 0 1 1 1 1 1 0 1 0 1 1 1 1 1 0 0 1 0 2 1 1 1 1 0 2 0 1 1 1 1 1 2 0 2 1 0 0 0 0 1 2 2 0 1 2 0 1 2 1 0 0 2 1 1 0 2 0 1 1 1 1 2 1 1 0 1 2 1 0 2 1 0 2 1 1 1 2 2 1 1 2 1 1 1 1 1 1 0 0 1 2 2 0 2 1 1 2 1 0 0 2 0 1 1 2 0 1 1 1 2 1 1 0 0 1 1 1 0 2 2 1 0 1 1 0 1 2 1 1 2 1 1 0 1 1 0 1 1 0 2 2 0 1 0 2 1 0 0 0 0 0 0 2 0 2 0 1 1 0 0 0 1 1 1 1 2 2 2 1 0 1 1 0 1 1 1 1 1 0 1 2 2 2 0 1 1 1 1 2 1 0 1 1 1 1 1 1 1 2 2 1 2 1 1 1 1 1 2 1 1 1 1 1 2 1 1 1 1 1 2 1 1 0 1 2 2 0 1 1 2 1 1 2 1 2 2 2 2 1 1 1 1 0 1 1 1 1 1 0 1 1 1 2 1 2 1 1 1 2 2 1 2 1 1 1 1 0 1 0 2 1 1 0 0 2 0 1 0 2 2 1 0 1 1 1 0 0 1 1 1 1 0 1 0 2 2 0 1 1 0 1 0 1 2 0 1 2 1 0 1 1 1 1 1 2 1 1 1 1 2 0 1 2 2 2 0 2 2 1 2 2 0 1 1 1 1 0 1 1 0 2 0 2 2 2 0 2 1 1 1 1 0 0 2 1 2 2 1 1 2 1 2 2 2 2 0 1 1 1 1 1 0 1 1 1 1 1 2 1 1 2 0 1 1 1 0 2 0 1 1 1 1 1 1 1 2 1 2 0 1 1 0 1 1 0 1 0 2 1 2 1 0 2 0 1 0 1 0 2 1 1 1 1 2 1 1 0 1 0 0 1 1 1 1 0 1 2 0 0 2 1 1 1 1 1 2 0 1 1 1 0 0 1 1 0 1 1 2 0 1 1 1 0 0 2 1 2 0 1 1 2 2 0 2 1 0 2 2 2 0 1 0 2 1 1 2 1 1 1 1 0 2 0 0 2 2 0 1 1 0 1 0 2 1 1 1 1 2 0 2 1 2 2 1 1 0 2 2 0 0 2 2 2 0 0 0 2 0 0 0 2 2 2 2 0 2 2 2 1 1 0 1 1 1 0 1 1 1 2 1 1 1 2 0 1 1 0 1 0 1 1 1 1 2 2 0 2 1 0 1 1 1 1 1 0 0 1 2 0 0 1 0 1 1 0 1 1 0 1 0 2 1 0 1 0 1 1 1 1 0 0 1 1 1 1 1 2 1 1 1 0 0 1 0 2 0 1 1 2 2 1 0 1 1 0 1 0 1 0 1 2 1 1 0 1 1 1 2 2 1 1 1 1 2 0 0 0 2 0 1 1 0 1 1 1 1 1 2 0 2 0 0 1 1 1 0 2 0 0 0 1 1 0 1 1 2 1 1 2 1 2 2 1 0 0 0 0 1 1 2 1 2 0 2 1 0 0 0 1 0 1 1 0 2 1 1 1 1 1 1 1 1 0 0 1 0 1 0 1 2 0 0 1 0 1 2 0 0 1 1 1 0 0 1 2 1 2 0 0 2 1 1 1 1 0 1 2 1 0 1 2 2 2 1 2 2 1 0 0 1 1 1 1 1 1 2 1 2 1 1 0 2 0 2 0 1 1 1 1 1 1 1 2 1 0 1 0 1 2 1 1 1 0 1 2 2 0 1 1 1 1 1 1 1 1 0 0 1 1 2 2 2 0 0 0 2 2 2 0 2 2 2 2 0 0 2 0 2 2 0 1 1 0 0 0 0 0 0 1 1 1 1 2 1 1 0 0 0 1 2 1 1 2 0 1 1 1 0 0 2 0 1 1 1 1 1 0 2 1 1 1 1 2 1 1 1 1 0 2 1 2 1 1 1 2 1 0 1 0 2 0 1 1 1 2 1 1 2 2 0 2 2 0 0 0 0 0 2 0 0 2 2 0 0 2 2 2 2 2 0 0 2 0 0 0 0 2 0 2 0 0 0 2 0 2 0 0 2 0 0 0 2 0 2 0 0 0 0 0 2 0 2 0 2 2 2 0 0 2 2 0 0 2 2 2 2 2 2 2 0 2 0 2 2 2 2 1 2 1 1 1 2 0 2 1 1 1 0 1 1 1 1 1 2 0 1 2 1 1 0 0 1 1 0 1 0 1 1 1 1 2 0 2 2 2 0 2 2 1 1 0 1 1 1 2 1 2 2 0 1 0 0 1 1 1 1 2 1 0 2 1 0 2 0 1 1 1 1 2 0 1 1 1 1 0 0 2 0 1 2 0 1 1 1 2 1 1 1 0 1 2 2 0 2 0 1 2 2 0 0 2 1 1 2 2 1 1 1 1 0 2 0 2 1 2 1 2 2 1 2 1 1 2 1 2 2 1 1 1 0 0 1 1 1 0 1 1 0 2 1 1 0 1 1 1 1 2 0 1 1 0 1 1 2 1 0 1 1 1 0 1 1 1 1 1 1 1 1 0 1 1 1 2 1 1 1 1 1 0 1 1 0 1 1 1 2 1 1 0 1 2 0 2 2 0 2 2 2 0 1 2 2 2 0 1 1 1 1 1 0 1 1 0 1 0 2 0 0 1 1 1 2 1 1 2 2 0 2 0 1 1 0 1 0 1 0 2 0 2 0 0 0 2 2 2 0 0 2 0 1 2 2 2 2 2 1 1 0 1 2 1 0 2 1 1 0 1 1 1 1 1 2 2 0 2 2 1 1 1 0 0 0 1 1 2 2 0 0 1 0 2 0 1 1 0 0 2 1 1 1 0 0 0 1 0 1 2 1 1 2 1 2 1 1 2 1
 24 1.185047150000000 2.899528742000000
 1 0 1 0 2 0 1 1 1 0 1 2 2 1 0 0 1 1 0 1 0 2 1 0 0 0 0 2 1 0 1 1 1 1 0 1 2 1 2 1 1 0 1 1 0 1 0 2 0 1 0 1 2 0 0 2 2 0 0 2 2 0 0 0 0 0 0 0 2 2 0 2 0 2 2 2 0 0 0 0 0 2 1 2 0 0 2 2 2 2 2 2 0 0 0 0 2 2 2 0 2 2 2 0 2 2 2 0 0 0 2 2 0 0 0 0 1 2 0 2 2 0 0 2 0 0 0 2 0 0 0 0 2 2 0 2 0 0 2 0 2 1 1 1 2 1 2 2 0 0 2 1 1 1 1 2 0 1 2 0 2 2 1 1 1 1 1 2 0 0 0 1 1 2 1 2 1 1 1 1 1 1 0 1 2 1 0 0 1 1 1 0 2 2 1 1 2 1 2 1 0 1 1 1 2 1 2 1 1 0 2 2 0 2 0 0 2 0 0 2 0 0 2 2 2 2 0 0 2 0 2 0 2 0 0 0 0 0 0 0 2 2 2 0 0 0 2 0 2 2 0 2 2 2 0 2 2 0 0 0 2 0 0 2 0 2 2 0 2 2 0 2 0 0 0 0 2 0 0 0 2 1 1 1 1 2 1 1 0 2 1 0 1 2 1 1 1 1 2 1 2 1 0 2 2 2 0 1 0 2 0 1 1 1 2 1 0 1 1 0 1 2 0 0 1 0 2 1 0 1 2 2 0 0 0 0 2 0 0 2 2 2 0 0 2 0 0 0 2 0 2 0 0 2 2 2 2 2 0 2 2 2 2 0 2 2 0 2 0 2 2 0 2 2 0 0 2 0 2 2 0 2 2 0 2 2 0 2 0 2 0 2 0 2 0 0 0 0 0 0 2 2 0 0 0 2 2 2 2 0 0 2 0 2 0 0 0 0 2 0 0 2 0 0 0 2 0 2 2 0 0 0 0 0 0 2 0 2 2 0 2 2 0 2 0 1 2 2 2 1 2 0 2 0 0 2 0 1 1 1 2 1 1 2 1 2 2 1 2 0 2 1 1 1 1 0 1 2 2 1 0 0 1 1 1 2 1 1 1 1 1 0 2 0 1 1 0 1 2 0 1 1 0 0 2 1 2 1 2 2 0 0 0 2 0 0 0 0 0 0 2 0 0 0 2 0 0 2 0 2 0 0 0 2 0 2 2 2 0 0 0 2 2 0 0 2 2 0 0 2 2 2 2 0 0 2 2 0 0 2 0 2 2 2 1 1 1 2 1 0 2 1 1 1 1 1 1 2 0 0 0 0 1 1 2 2 0 1 1 2 1 2 1 1 2 1 1 0 1 1 0 2 1 1 1 1 1 1 1 1 1 2 0 2 1 2 0 1 1 1 2 1 0 2 0 1 1 2 1 1 2 0 0 2 0 2 0 0 0 0 2 2 0 0 0 0 2 0 0 2 0 2 2 0 2 1 1 1 1 1 0 0 2 0 1 2 1 1 1 2 0 0 1 1 1 2 1 2 1 2 1 1 2 1 0 1 0 0 0 1 1 1 1 2 0 0 0 1 2 0 1 1 1 0 2 0 0 1 2 1 1 1 1 0 2 1 2 1 0 2 0 2 1 0 1 1 1 2 0 1 1 0 1 2 1 1 1 2 1 0 0 0 1 0 0 0 1 1 1 2 1 2 1 2 1 2 1 1 1 1 2 1 1 1 0 1 1 1 1 1 2 1 2 2 1 1 1 0 1 0 2 0 1 1 2 0 2 1 1 0 2 1 2 1 2 1 1 1 2 2 1 0 1 2 1 1 0 0 2 1 2 0 1 0 2 0 1 1 2 1 1 1 0 1 1 1 2 2 0 0 2 2 0 0 2 0 2 2 0 2 2 0 2 2 2 0 2 1 1 0 0 2 1 0 2 2 0 1 0 1 0 1 2 2 0 2 1 1 2 1 0 0 2 1 2 2 2 1 1 1 0 1 1 1 1 1 0 1 1 1 2 1 1 1 2 0 2 0 1 2 1 2 1 0 2 0 0 1 0 1 1 0 2 2 1 0 1 0 1 1 1 1 1 2 1 1 0 1 1 1 1 1 2 0 0 0 2 0 1 2 1 1 1 0 2 1 0 1 0 1 1 1 1 0 1 1 0 1 1 1 0 1 2 1 1 1 0 1 0 1 0 2 0 1 1 1 1 1 0 2 1 1 1 2 1 1 0 2 1 1 2 0 2 2 2 2 0 0 1 1 2 0 0 1 1 2 1 1 0 1 0 0 1 1 0 1 0 1 0 2 2 0 0 1 0 0 0 1 0 2 1 2 1 0 1 0 0 2 0 2 0 0 2 2 2 0 2 2 1 0 1 1 1 0 1 2 2 1 1 2 2 1 2 1 1 0 1 1 1 1 2 1 2 2 2 2 2 2 2 2 2 0 2 0 0 0 2 1 0 1 1 2 1 1 0 1 1 1 1 0 1 1 1 1 2 0 2 2 1 2 1 1 2 2 0 0 0 1 0 0 1 2 0 0 1 2 2 1 1 1 1 2 2 0 1 1 1 1 0 0 1 0 2 0 1 1 0 2 0 0 1 2 0 0 0 0 0 2 2 0 0 0 0 2 0 1 0 1 0 1 1 1 1 0 1 1 0 2 0 0 2 2 0 0 2 0 0 0 2 0 2 0 0 2 2 2 2 0 2 0 0 0 0 0 2 2 0 0 0 0 0 2 2 2 2 2 0 0 2 0 0 1 1 1 1 2 0 1 1 1 0 2 1 1 1 0 1 0 0 1 1 1 2 1 0 1 1 0 1 0 2 1 2 1 2 1 2 1 1 2 0 2 2 1 1 2 2 2 2 0 0 2 1 1 2 1 2 1 1 2 1 1 2 1 2 1 0 1 1 1 1 1 0 0 1 0 1 1 1 0 2 1 1 2 2 0 0 1 0 0 1 0 1 1 1 0 2 2 1 1 2 1 1 0 1 1 1 1 1 0 1 0 1 1 1 0 0 1 1 2 2 1 2 0 2 1 2 1 1 1 2 1 1 1 1 1 1 1 0 1 2 1 0 2 1 0 1 1 1 2 2 1 1 0 0 1 1 0 0 1 1 2 1 2 1 2 1 0 0 0 1 0 2 1 1 2 1 2 1 0 2 0 1 0 0 0 1 1 1 2 1 0 1 2 1 2 1 2 2 2 1 1 0 0 2 0 1 1 0 0 1 1 1 0 1 0 2 1 1 0 0 0 1 2 0 1 0 2 1 1 2 1 1 0 0 1 0 2 1 2 0 0 1 1 2 1 1 0 2 1 1 2 1 1 2 2 0 1 1 1 0 0 0 0 1 1 1 2 0 0 0 1 1 0 1 2 1 1 1 2 1 1 1 2 2 2 2 0 2 0 2 1 0 2 2 1 1 1 0 1 1 1 2 0 1 1 1 0 0 1 0 1 1 1 2 2 1 0 1 0 1 1 0 1 2 0 1 2 1 0 1 1 1 2 0 0 0 0 2 0 0 1 1 1 1 1 0 1 1 1 0 2 2 2 2 0 2 0 0 0 2 0 0 2 2 2 0 2 2 2 0 0 2 2 2 2 0 0 2 2 0 2 0 0 2 0 2 0 0 2 2 2 0 0 2 2 0 2 2 0 2 2 0 0 2 2 2 0 2 0 2 2 0 2 2 0 2 2 2 0 0 2 0 0 2 0 0 2 0 2 0 2 0 1 0 2 1 2 0 1 2 1 2 2 1 1 0 1 2 0 1 1 1 1 1 1 1 1 1 1 1 1 1 0 1 0 1 0 1 1 2 1 2 2 1 1 0 2 2 0 0 0 1 0 0 1 2 2 1 1 1 1 1 1 0 1 1 2 1 2 2 1 0 1 0 0 1 2 0 0 1 0 2 1 1 2 0 1 1 2 1 0 0 1 1 1 2 2 1 1 1 2 0 0 1 1 0 0 1 2 1 2 0 0 1 2 0 2 0 0 0 2 2 2 0 2 2 0 0 2 2 2 2 2 2 0 0 0 0 2 0 0 1 2 2 2 1 1 2 1 0 2 1 1 1 1 1 1 1 1 0 1 2 0 1 1 1 2 0 2 1 1 1 1 2 0 1 0 1 1 2 0 1 0 0 0 1 1 2 1 1 0 2 1 2 0 0 1 0 0 2 0 1 1 2 2 2 1 1 1 1 1 1 1 2 0 2 0 1 1 1 2 1 1 0 1 2 1 0 0 0 1 2 1 0 1 0 2 0 2 0 0 0 0 1 1 1 1 1 2 1 1 0 1 1 1 2 0 0 0 1 1 1 1 1 2 1 2 2 2 2 0 1 2 1 2 2 2 1 0 1 0 0 1 1 2 2 2 2 2 0 0 2 2 2 0 2 1 1 2 0 1 2 0 0 1 2 1 0 1 1 2 2 0 1 0 2 0 2 1 2 0 0 2 2 0 0 2 0 2 2 2 2 0 0 0 2 2 0 2 0 2 0 2 0 2 0 2 2 2 2 0 0 0 0 2 0 2 0 0 0 0 2 2 2 0 0 2 2 0 2 0 0 0 0 0 2 0 2 2 1 1 1 2 1 1 1 1 0 0 1 2 1 1 1 1 1 1 1 2 1 0 0 1 0 1 2 1 1 2 1 1 1 2 0 1 0 1 0 0 2 2 1 1 1 1 0 1 1 0 1 1 0 1 1 1 1 0 1 0 0 1 0 2 2 1 1 1 2 1 1 0 2 2 2 0 1 1 0 1 1 1 1 1 0 1 1 1 1 2 0 1 2 0 1 1 1 1 1 2 0 1 1 1 1 2 2 0 1 2 1 0 1 1 2 2 1 2 2 2 0 2 0 2 2 2 0 0 1 0 0 0 1 1 1 0 0 0 0 2 1 1 0 2 1 0 1 1 1 0 0 2 2 0 1 0 1 1 0 1 1 0 2 1 1 1 1 1 1 1 2 1 0 2 1 2 2 0 0 2 0 2 0 0 2 2 0 0 2 2 0 2 2 2 0 2 0 2 2 2 0 2 0 0 0 0 2 0 2 0 2 2 0 0 0 0 2 2 0 2 2 2 2 2 0 1 1 1 2 1 1 1 1 1 2 2 1 0 1 1 1 1 1 1 0 1 0 1 2 2 1 1 0 0 2 0 0 0 0 0 1 0 1 1 1 1 1 1 1 1 1 0 1 0 1 1 1 2 1 1 2 2 1 1 2 1 1 0 2 1 0 2 1 2 1 0 0 2 2 2 0 2 2 0 2 2 0 2 2 0 2 0 0 1 0 1 1 2 1 1 1 2 0 1 1 2 1 1 2 0 1 2 1 1 0 1 1 1 1 1 1 1 1 1 1 2 0 1 2 0 2 0 0 2 2 2 0 0 0 2 2 2 2 2 0 2 0 0 1 0 1 1 1 1 2 1 1 1 1 2 1 2 1 0 2 1 0 1 1 2 2 1 0 2 2 1 2 2 1 0 1 1 0 2 0 2 1 1 2 1 0 0 2 0 1 2 1 0 0 0 2 2 0 2 0 1 1 1 1 2 0 1 0 1 0 1 0 1 1 1 1 1 0 1 0 1 0 1 0 1 1 2 0 2 1 0 2 2 0 0 1 1 1 1 0 1 0 2 2 1 0 1 2 1 2 2 1 0 0 1 2 0 1 1 0 1 1 1 2 1 2 1 0 1 2 1 0 1 2 0 1 0 2 1 2 0 2 0 1 1 2 2 2 1 2 2 2 2 0 2 2 0 0 0 2 2 0 0 2 0 2 0 0 0 0 0 0 0 2 0 2 0 0 2 2 0 0 2 0 2 1 1 1 1 1 1 1 0 2 1 1 0 1 2 1 1 1 0 1 1 2 1 0 1 1 1 1 1 1 1 2 1 0 1 0 1 1 1 2 2 1 1 1 1 0 2 0 2 1 2 1 0 1 2 1 1 1 1 1 1 1 2 2 1 1 0 0 2 2 1 1 1 2 1 1 1 1 1 1 0 0 1 2 2 1 1 2 2 2 2 2 2 0 2 2 2 2 0 2 0 2 0 0 2 2 0 2 0 2 2 0 0 2 0 0 2 1 2 0 0 1 0 1 0 1 2 0 1 0 1 1 2 1 2 2 1 2 1 1 1 1 2 1 1 1 1 1 2 2 2 2 2 2 0 2 0 2 0 0 2 0 2 0 2 0 2 2 0 2 2 0 0 0 2 2 0 0 0 2 0 0 2 0 2 0 2 2 0 2 0 0 0 0 2 2 0 0 2 2 2 2 0 0 2 0 2 2 0 0 2 0 2 2 2 0 2 2 0 2 2 2 0 2 2 2 0 0 2 2 0 2 0 2 0 0 2 0 0 2 0 1 1 1 0 1 2 1 1 1 2 1 1 1 1 1 1 1 0 1 1 0 0 1 1 1 2 0 1 2 2 1 0 2 1 1 2 2 0 1 1 0 0 1 0 0 1 1 1 1 2 1 1 0 1 1 2 0 0 1 1 2 0 0 0 2 1 1 0 1 2 2 1 2 1 0 0 1 0 2 1 2 0 1 1 1 0 2 0 0 2 2 2 0 1 0 1 0 1 0 2 1 2 1 1 1 0 2 0 1 0 0 2 0 1 1 2 1 1 0 0 1 1 1 2 2 1 2 1 1 1 1 0 0 1 1 1 1 2 1 1 2 2 0 1 1 0 0 1 1 0 1 1 2 1 1 0 0 1 1 1 1 2 0 1 1 1 1 0 1 1 1 1 2 1 0 1 2 1 2 1 1 1 0 1 0 1 2 0 1 1 2 1 1 1 1 1 1 1 1 1 0 2 0 2 1 1 1 2 0 1 0 1 2 0 1 0 1 0 2 1 0 0 0 1 1 1 1 0 1 1 1 0 2 0 0 1 2 1 2 2 0 2 0 2 0 0 0 0 0 2 2 2 2 2 0 2 1 2 1 2 1 1 2 0 1 1 1 2 1 1 1 0 1 0 0 2 1 2 1 2 2 0 1 0 2 1 1 1 2 0 2 2 0 0 0 2 0 0 0 0 2 0 2 0 2 2 2 2 2 0 2 2 0 2 0 2 2 2 0 2 2 0 0 2 0 0 2 2 0 0 2 2 0 2 0 0 0 2 2 0 2 2 0 0 2 0 0 0 0 0 0 0 0 2 0 2 0 2 2 2 2 2 0 2 0 0 2 2 0 2 2 2 2 0 2 2 0 2 0 0 2 0 0 0 0 0 0 0 0 2 0 2 2 0 0 0 2 0 2 0 2 2 2 0 0 0 2 2 0 2 0 2 2 2 0 2 2 2 0 0 2 2 2 2 0 0 0 2 0 0 1 0 1 2 2 1 0 1 2 1 1 1 2 2 0 1 1 0 2 2 1 0 1 0 0 1 2 2 2 1 1 0 1 1 1 1 1 1 0 2 0 2 2 0 1 1 1 2 1 1 0 0 1 2 1 2 2 1 1 1 1 0 0 0 2 0 0 0 1 1 1 0 1 1 0 0 0 1 2 1 1 2 1 2 1 1 1 1 1 2 1 1 2 1 1 1 2 2 2 2 1 0 2 1 1 1 1 1 1 0 1 1 1 0 2 2 1 1 0 0 0 1 0 1 1 2 1 1 1 1 1 1 0 2 0 2 2 1 1 1 1 2 1 1 1 2 0 1 2 2 1 1 0 1 0 2 1 1 1 1 1 1 1 1 1 1 1 1 0 0 0 0 0 2 0 2 0 0 2 1 2 0 2 1 2 1 2 2 2 2 2 0 0 1 1 1 2 1 0 1 1 2 1 0 1 1 1 2 1 1 2 1 1 0 1 1 1 1 1 1 2 0 1 0 1 2 1 2 2 2 1 2 0 1 1 2 1 0 2 0 1 1 1 1 1 1 1 1 1 1 1 2 1 1 1 1 1 1 1 1 0 1 0 2 2 0 0 1 0 1 2 2 1 2 1 2 2 1 1 1 0 1 1 1 2 1 2 2 2 2 0 1 0 1 1 1 0 2 0 1 0 1 1 1 2 0 1 1 1 1 1 1 1 2 1 1 0 0 2 2 2 2 2 2 2 2 2 0 2 0 2 0 0 0 2 2 2 0 0 0 2 2 2 0 0 2 2 2 2 2 0 0 0 0 0 1 1 1 1 1 1 2 2 1 0 1 1 1 0 0 1 0 1 1 2 0 1 0 2 2 0 2 0 0 0 1 1 0 0 1 0 2 0 1 1 1 1 2 1 1 0 1 1 0 1 0 1 0 1 2 0 2 1 1 2 2 0 0 0 0 0 0 0 2 2 2 2 0 0 0 0 2 1 1 0 1 2 0 2 1 2 2 1 0 0 1 0 0 0 2 2 1 1 1 1 2 1 0 0 0 0 1 0 1 2 1 1 1 2 0 1 1 2 1 0 1 0 1 1 1 0 2 1 1 2 1 0 1 2 1 0 2 0 1 1 0 1 1 1 0 0 2 1 1 0 1 0 1 0 2 2 0 0 2 0 2 2 2 0 2 2 2 0 0 2 2 0 0 0 0 0 1 2 2 2 0 0 0 0 0 1 0 1 0 1 2 1 0 0 0 0 0 0 2 1 0 1 1 1 1 1 0 1 0 1 1 0 1 1 0 1 1 2 1 1 1 1 1 0 0 0 2 0 0 2 0 2 2 0 0 2 2 0 2 2 2 1 1 0 1 1 1 1 1 1 1 2 1 1 0 1 2 2 0 1 1 2 1 1 1 0 0 1 0 1 1 0 1 0 1 2 2 1 1 1 0 2 2 1 1 1 2 0 1 1 2 0 2 1 2 2 1 1 0 2 0 1 2 1 2 0 2 1 2 2 2 0 1 1 0 0 1 2 0 1 1 0 0 0 1 1 2 2 0 2 0 1 1 2 0 0 1 2 0 1 0 1 0 1 1 1 1 1 2 1 1 2 0 0 1 2 1 1 1 1 2 1 2 0 1 2 1 2 2 1 2 1 1 1 1 2 0 1 1 2 1 2 1 1 1 2 1 1 2 2 1 0 1 0 1 0 1 1 1 2 1 1 1 0 2 0 1 2 0 1 1 1 2 1 1 0 2 0 1 1 0 1 1 0 1 1 2 1 2 1 0 1 1 2 1 2 1 2 2 2 0 1 1 2 0 2 2 2 0 2 2 2 2 0 0 2 0 0 2 2 2 2 0 2 0 0 0 0 0 2 2 2 0 0 2 0 0 0 1 1 2 1 1 1 1 1 0 1 1 0 2 1 1 2 1 2 2 1 1 1 1 1 2 1 1 1 2 1 1 1 2 1 1 1 0 1 0 0 2 2 0 2 2 1 0 2 0 1 0 1 2 1 0 1 1 0 1 2 1 2 0 2 1 2 2 1 1 0 0 1 0 1 2 2 2 2 0 0 2 1 2 1 1 2 0 2 2 2 1 2 1 0 0 1 2 0 1 1 0 2 0 1 0 0 1 1 1 1 2 1 1 1 2 1 1 0 2 0 0 1 0 0 1 1 1 2 0 1 1 0 1 1 1 2 1 2 2 1 0 1 1 1 0 0 1 1 1 2 1 1 1 0 0 1 1 1 1 1 1 1 2 2 1 1 1 0 2 1 1 1 2 0 1 2 1 2 1 0 0 2 0 0 1 2 2 2 0 0 1 1 0 1 1 1 0 1 1 1 0 0 1 1 1 2 2 0 1 0 1 1 0 1 0 0 1 1 1 1 2 0 0 0 1 2 1 1 2 0 0 2 2 1 1 1 0 0 1 1 1 2 0 2 0 1 0 2 2 1 1 1 2 2 2 2 0 2 0 2 0 2 0 2 1 0 0 0 2 1 0 0 2 2 1 2 1 1 1 0 0 1 0 0 2 0 2 1 2 1 0 1 1 1 1 0 1 1 1 1 1 0 1 1 2 2 2 1 1 1 1 1 1 1 1 2 1 1 1 2 2 0 2 2 2 1 2 1 1 2 1 1 0 0 0 1 0 1 2 1 2 2 2 2 2 1 0 1 0 2 0 1 2 2 1 0 0 1 1 2 0 0 1 0 1 1 2 2 1 2 1 0 1 0 1 1 1 2 2 1 0 0 2 1 1 1 0 1 0 2 1 0 1 0 1 1 1 1 0 1 2 1 2 1 1 0 1 0 1 1 1 2 2 0 0 2 1 1 1 1 0 1 1 1 1 1 1 2 2 2 0 1 1 2 1 1 2 1 1 1 2 2 1 0 1 0 1 1 1 1 2 1 1 1 1 1 0 1 2 0 0 2 2 1 1 1 1 1 0 1 0 1 1 0 2 1 0 1 0 2 2 2 2 1 1 1 2 1 0 0 1 1 1 1 0 0 0 0 0 2 0 2 0 2 1 1 0 0 0 2 0 0 2 2 2 0 0 2 2 0 0 0 2 0 0 0 0 2 2 2 0 2 0 2 2 2 0 0 0 0 2 2 2 2 0 2 2 0 2 0 0 2 0 2 2 0 0 0 2 0 2 0 0 1 1 2 1 0 1 1 0 2 2 1 0 0 2 0 2 2 1 2 2 1 1 1 2 0 1 1 0 1 2 2 0 1 0 1 2 2 2 1 1 1 0 1 2 2 1 0 2 0 2 1 0 1 2 0 1 1 2 1 0 1 1 1 0 1 1 0 1 1 1 1 0 1 1 1 0 1 0 2 2 0 2 1 0 1 0 1 1 0 0 2 2 0 1 1 1 0 1 2 0 0 1 0 1 0 0 1 1 1 0 2 2 1 2 2 0 1 1 1 1 0 1 1 1 1 1 2 2 1 1 2 1 0 1 0 1 0 1 1 1 2 1 1 1 1 1 2 2 1 1 0 2 2 0 1 0 1 1 1 1 1 2 1 1 2 0 1 1 1 0 2 0 1 1 1 1 1 1 1 2 1 1 0 2 2 1 1 1 1 1 0 1 2 1 0 1 2 0 1 0 1 1 1 2 0 1 2 1 1 2 0 1 1 1 0 0 2 1 0 0 2 0 1 2 0 1 2 1 1 1 1 2 1 1 1 0 2 1 1 2 0 1 2 0 2 0 0 1 0 2 1 2 0 0 2 2 0 2 2 2 0 1 1 2 1 0 1 1 1 2 1 2 1 1 1 1 1 1 2 1 1 1 0 1 1 0 1 1 0 0 1 2 0 2 1 2 2 2 1 0 1 1 1 1 2 2 2 1 0 1 1 1 1 1 1 1 2 2 0 1 1 1 1 1 1 1 0 1 2 2 1 2 2 1 1 2 2 0 2 1 1 0 0 1 2 2 1 1 2 1 2 2 0 1 0 0 0 1 1 1 2 1 0 0 2 1 2 1 0 1 0 1 0 0 1 2 0 1 1 1 2 0 0 1 1 0 1 1 1 1 2 0 0 1 1 0 2 0 1 1 1 0 1 2 1 1 2 0 0 0 0 1 0 1 1 1 2 0 1 1 1 1 1 0 0 2 0 2 0 1 1 0 2 2 2 1 2 1 1 1 2 1 1 0 2 1 2 2 0 0 0 1 1 1 2 2 0 2 2 1 1 1 2 2 1 0 2 0 1 2 1 2 0 1 2 1 2 0 2 1 1 1 1 2 1 0 1 1 1 0 2 2 1 1 2 1 2 2 2 0 2 1 1 0 2 0 2 1 1 1 0 2 1 0 0 2 2 0 1 1 0 2 1 1 0 1 1 1 1 2 0 0 2 0 2 0 0 0 2 0 0 2 2 0 0 0 0 2 0 2 2 0 2 0 2 2 2 2 2 0 0 2 2 0 2 1 1 0 1 0 1 2 0 1 2 2 1 1 1 2 1 2 2 2 1 1 1 2 2 2 1 2 1 2 1 0 1 1 1 2 1 0 0 0 2 1 1 1 2 1 1 2 0 0 1 1 0 0 1 0 1 1 1 2 2 1 0 1 1 2 2 1 1 0 2 2 1 0 2 1 2 1 1 2 1 1 2 2 1 0 0 2 0 0 2 2 2 2 2 2 2 2 2 0 2 2 2 0 0 2 2 0 2 2 0 2 2 2 2 0 0 1 1 1 2 2 2 1 1 2 1 2 1 1 0 1 1 1 1 1 1 1 1 1 0 1 1 0 0 0 1 1 1 2 1 1 0 1 2 1 0 1 1 1 1 1 1 1 1 0 1 1 0 1 1 2 1 1 2 2 0 0 2 1 1 1 2 0 0 0 1 0 1 1 1 1 0 1 1 1 1 1 1 1 1 0 1 0 1 0 1 1 1 2 2 1 1 0 1 1 2 1 2 0 1 0 1 1 2 1 2 1 1 1 1 1 1 1 2 2 0 1 0 1 1 2 1 2 1 1 1 1 1 1 0 1 2 2 2 1 0 2 1 1 1 2 2 0 1 1 0 0 1 1 0 2 1 0 0 0 1 0 1 2 1 1 1 0 2 0 1 0 1 1 2 2 0 1 0 1 1 1 1 1 2 1 2 0 2 1 1 1 2 0 2 0 1 0 1 2 0 0 1 2 2 1 0 0 0 1 2 1 1 1 1 1 1 2 1 0 1 1 1 2 0 0 0 2 2 2 1 1 0 1 1 2 1 1 1 0 0 1 0 1 0 1 1 0 1 1 2 0 1 1 2 0 1 2 0 0 2 0 0 0 1 1 1 1 1 2 1 0 1 1 2 0 1 1 1 1 1 2 1 1 2 2 1 0 2 2 2 0 0 0 0 2 0 0 0 2 0 1 0 2 0 1 1 0 2 1 1 1 1 2 1 2 1 0 1 1 1 1 2 1 1 0 2 2 0 1 0 1 2 1 0 0 2 0 2 0 2 0 2 2 2 0 2 2 2 0 0 2 2 0 0 2 2 0 2 2 2 1 1 0 0 0 1 2 1 1 1 0 0 0 1 0 0 2 0 1 2 2 0 1 0 0 0 1 1 1 0 2 1 0 1 2 1 1 0 1
 25 -0.2476200460000000 0.4170415700000000
 2 0 1 0 2 1 2 2 2 0 2 1 1 1 1 1 1 2 1 1 1 2 0 0 0 0 0 2 0 0 0 2 1 1 0 1 2 1 2 1 1 0 1 1 0 1 0 2 0 1 0 1 2 0 0 2 2 0 0 2 2 0 0 0 0 0 0 0 2 2 0 2 0 2 2 2 0 0 0 0 0 2 2 2 0 0 2 2 2 2 2 2 0 0 0 0 2 1 2 0 1 2 2 1 2 2 2 0 1 0 1 1 1 1 1 0 1 2 1 2 1 0 0 2 0 1 1 2 1 0 1 0 2 2 1 2 1 1 2 1 2 1 0 1 1 2 1 2 0 0 2 1 2 0 2 2 1 1 1 0 2 2 2 2 0 0 0 2 0 0 0 0 0 2 2 2 0 0 0 2 2 0 0 2 1 0 0 0 1 1 1 1 2 2 1 1 2 1 2 1 0 1 0 2 1 1 2 1 1 0 2 2 0 2 1 1 2 1 1 2 1 1 2 1 2 2 0 0 2 1 1 0 2 1 1 1 1 0 1 1 1 1 2 1 0 0 2 0 1 1 0 2 2 1 0 1 1 1 0 1 2 1 1 1 1 2 2 1 1 2 1 1 0 0 1 1 2 1 0 1 1 1 2 0 1 1 1 0 1 2 0 1 2 2 0 1 0 2 1 0 2 2 1 1 2 1 0 0 1 1 0 1 1 1 2 2 0 2 0 0 2 2 0 0 2 0 2 0 0 2 2 2 0 0 0 0 2 0 0 2 2 2 0 0 2 0 0 0 2 0 2 0 0 2 2 2 2 2 0 1 1 2 1 0 2 1 1 1 0 2 2 2 1 2 0 1 2 1 1 2 0 2 2 0 1 2 1 2 1 2 1 1 0 2 1 1 1 0 1 1 2 2 0 1 1 2 2 2 2 0 0 1 1 1 1 1 0 1 2 1 1 2 1 0 0 1 1 1 2 1 1 1 1 1 0 1 0 2 2 2 1 1 2 0 0 1 0 1 2 1 2 0 2 2 2 2 2 2 0 0 2 0 2 0 0 0 2 2 2 2 0 0 0 0 0 2 2 2 2 0 2 2 0 2 2 0 0 2 0 1 1 1 1 1 1 2 1 2 1 1 2 1 1 0 1 1 1 1 0 1 2 1 2 1 1 2 1 2 1 2 2 0 1 2 1 1 1 1 1 1 1 2 1 2 1 2 0 1 2 1 1 1 0 1 1 1 1 0 1 2 1 1 1 1 1 0 2 1 2 0 2 1 2 0 0 0 2 2 2 0 2 2 2 0 2 2 2 2 0 0 0 0 0 2 2 2 0 0 1 2 1 1 1 1 1 2 0 1 1 1 1 1 2 1 1 0 2 0 2 1 1 1 0 1 1 2 0 0 1 1 2 0 1 2 0 0 0 2 1 1 1 0 0 2 0 2 1 0 1 0 2 1 0 0 0 0 1 0 1 2 0 1 1 1 2 2 1 1 1 1 0 0 2 0 2 1 0 1 2 2 0 1 1 1 1 2 1 2 2 1 1 1 1 0 1 2 1 0 0 1 0 2 2 1 2 1 1 2 1 0 2 0 0 2 0 2 2 1 1 1 2 1 2 2 1 2 2 0 1 1 1 1 1 0 1 1 0 2 1 1 1 0 1 1 0 1 1 1 1 2 1 2 2 2 1 1 0 1 2 2 1 1 2 1 1 0 2 2 2 2 2 1 1 0 1 2 1 2 2 0 1 1 0 2 2 2 2 1 1 1 2 1 1 1 1 0 2 1 0 0 1 0 1 1 2 0 2 2 2 0 2 0 2 2 2 1 1 1 2 0 0 2 1 0 1 1 2 1 1 1 0 0 2 1 1 0 2 1 0 2 2 0 2 2 0 1 1 1 2 1 1 2 0 1 1 0 1 2 1 0 1 2 1 0 2 1 0 2 1 1 0 1 1 1 1 1 0 1 2 0 1 1 1 0 1 2 2 2 1 0 0 0 0 1 1 0 1 2 2 0 1 1 2 0 1 1 1 0 0 1 1 2 0 0 2 0 1 1 0 2 1 0 1 1 1 0 1 0 2 0 0 0 1 1 0 2 0 2 1 1 0 0 1 0 1 0 2 0 1 2 2 1 1 1 1 1 1 1 1 0 2 1 1 1 1 0 1 0 1 2 1 1 2 1 1 2 0 1 2 0 1 2 0 0 0 0 1 1 1 1 1 1 1 2 1 1 0 2 1 1 2 1 2 2 1 2 1 1 1 1 0 0 1 0 2 2 2 0 0 0 0 0 2 2 0 0 0 2 0 2 2 0 0 2 0 0 0 2 0 2 2 2 0 0 2 0 1 1 1 2 1 0 2 2 1 1 2 1 2 1 0 1 1 0 1 2 2 1 1 2 2 1 2 1 1 0 1 1 1 1 2 1 1 1 2 1 2 1 2 0 1 0 1 2 2 0 0 0 2 2 2 0 1 2 2 0 1 1 1 1 1 1 2 2 0 2 0 1 1 2 2 1 0 1 1 2 2 2 1 1 1 0 1 2 1 0 1 1 1 0 2 1 2 0 0 2 2 0 2 2 1 0 1 1 2 0 1 2 0 0 1 2 1 1 0 1 1 2 2 0 1 0 0 1 0 1 0 1 0 1 1 1 1 0 1 1 0 2 0 1 2 2 1 1 2 1 0 0 1 0 2 1 1 1 1 0 0 1 2 2 0 0 0 1 2 2 1 1 1 2 1 1 2 0 2 2 2 2 2 1 2 2 2 2 1 1 1 2 0 0 1 1 1 0 2 1 1 0 1 1 0 1 2 2 0 0 1 0 2 1 2 1 2 0 2 1 1 0 0 1 1 2 1 2 1 1 2 1 1 0 1 2 1 1 1 2 1 1 0 1 1 1 2 2 1 0 0 1 0 1 1 1 0 1 1 0 0 2 0 1 0 0 1 1 2 0 1 0 1 1 2 1 1 0 1 1 1 0 2 2 0 2 0 2 0 2 0 0 0 0 2 2 2 0 2 2 0 0 2 0 0 1 2 1 1 2 2 1 1 1 1 2 2 1 0 2 1 1 1 1 1 1 1 1 1 0 1 1 0 1 1 0 0 0 2 0 0 1 1 2 1 2 1 2 2 1 1 0 0 0 1 1 2 0 0 1 1 1 1 0 1 0 0 1 1 0 1 1 1 2 0 2 0 2 0 0 1 1 2 1 2 0 2 2 0 2 2 0 2 2 0 2 2 0 0 2 0 2 0 0 0 0 1 2 0 0 0 1 1 1 2 1 1 0 0 2 1 2 1 2 0 0 0 2 1 0 1 2 1 2 2 2 0 1 2 2 1 0 2 1 1 0 1 1 2 0 2 2 0 1 0 2 1 1 1 1 0 1 2 2 1 1 1 2 2 2 1 1 1 1 2 0 0 1 1 0 2 2 1 1 0 0 0 0 1 2 2 0 1 1 2 2 1 1 2 2 0 0 2 2 2 2 1 0 2 0 2 1 1 1 0 0 1 1 0 0 1 0 2 1 1 1 2 0 0 0 0 1 2 1 1 0 1 0 1 0 1 1 2 1 1 1 1 1 1 0 2 1 1 0 0 2 1 2 1 1 1 2 0 2 1 0 1 1 2 2 2 2 0 2 1 1 1 0 2 1 1 2 2 0 1 1 1 0 2 2 2 0 1 0 1 2 1 1 0 1 0 1 1 0 1 1 1 1 0 1 2 1 1 1 1 1 1 1 1 2 0 1 1 0 1 2 1 1 1 2 0 0 2 1 1 0 1 0 0 0 2 1 0 1 1 0 2 1 2 1 1 1 1 1 0 1 1 2 2 1 1 2 0 2 2 2 1 1 1 1 1 1 1 1 0 0 2 1 0 2 1 1 2 2 1 0 1 1 1 1 2 1 1 0 0 1 2 1 0 2 1 1 1 1 2 1 1 1 1 1 1 2 2 2 0 2 0 0 1 1 1 1 2 2 1 2 1 1 1 2 1 0 0 2 1 2 2 1 1 2 2 1 2 1 2 0 1 2 1 1 1 1 1 1 2 2 1 1 2 1 1 1 1 1 1 2 0 1 1 1 0 0 1 0 1 1 1 1 1 2 0 2 1 2 0 0 1 0 1 0 1 2 2 0 1 0 0 1 1 0 2 1 1 1 0 1 1 1 2 0 0 1 1 0 2 2 2 1 0 1 2 1 1 2 2 1 1 0 1 1 2 0 1 0 2 1 0 1 1 0 0 1 1 0 2 1 1 2 2 2 1 1 1 2 0 0 0 1 0 1 1 0 0 0 1 2 2 1 1 0 1 1 1 2 0 1 1 1 2 2 1 1 2 1 1 1 2 2 1 2 1 2 1 1 0 0 1 0 1 1 2 1 2 2 0 0 1 1 2 0 2 0 0 1 0 0 2 0 0 2 0 2 0 2 2 2 2 0 1 0 2 0 1 0 0 0 1 1 1 1 0 1 1 0 1 2 0 1 2 2 0 1 1 0 1 1 1 2 1 1 1 1 0 0 2 2 1 0 2 1 2 1 2 0 2 2 0 1 1 1 1 1 0 2 2 1 0 0 2 2 0 1 1 1 1 1 2 2 0 1 1 1 1 0 1 2 0 0 0 1 2 2 1 1 0 1 0 1 1 2 1 1 2 1 2 2 1 1 0 0 1 2 1 0 2 1 0 1 1 1 0 1 1 0 2 1 1 1 1 2 0 1 1 1 0 1 0 2 2 1 2 1 2 0 0 0 2 2 2 0 2 2 0 0 2 2 0 0 0 2 0 0 0 2 0 2 2 1 0 1 1 2 2 2 1 2 1 1 1 2 1 0 1 2 1 0 1 1 2 1 1 2 1 1 0 1 1 1 1 2 1 1 2 1 1 1 0 2 2 2 0 1 2 1 0 1 1 1 0 1 1 1 1 0 0 2 2 0 1 0 1 1 0 1 1 0 2 1 1 1 1 1 1 1 2 1 0 2 1 2 2 0 1 1 0 2 1 1 1 2 1 1 1 1 0 1 1 2 2 1 1 0 2 1 2 0 1 1 1 1 0 2 2 1 2 1 1 1 2 0 0 2 0 2 2 0 0 2 0 1 1 1 1 0 2 0 1 1 1 1 1 1 1 1 2 1 1 1 1 1 0 2 1 2 1 0 1 1 2 1 1 0 0 1 1 0 1 0 1 1 2 2 0 2 1 0 0 1 2 2 2 1 1 1 1 1 1 2 1 1 1 0 2 2 1 1 2 2 1 1 1 2 1 1 1 1 2 1 2 1 0 1 2 0 1 0 0 1 0 1 1 2 1 1 1 2 0 1 1 2 1 1 2 0 1 2 1 1 0 1 1 1 1 1 0 2 0 1 0 1 0 0 1 1 1 1 0 2 1 1 0 1 0 2 2 2 2 1 1 1 1 2 1 2 1 0 2 1 0 1 1 2 0 2 1 1 1 0 2 1 2 0 2 1 1 1 2 2 0 1 1 1 0 2 1 2 1 2 0 2 1 1 1 1 1 1 2 0 2 1 2 0 0 1 1 1 0 1 0 1 1 2 0 1 0 1 1 1 1 1 0 0 0 1 2 1 1 0 0 0 0 0 1 1 2 0 1 2 1 1 1 2 1 0 0 1 1 0 1 1 1 1 1 1 0 0 1 1 1 2 0 0 1 0 1 1 1 1 0 2 0 1 0 0 1 0 2 1 1 2 1 1 0 2 1 1 0 1 0 1 1 2 2 1 1 2 1 0 1 1 1 1 0 1 2 1 1 0 1 1 0 1 2 1 1 1 0 0 1 0 1 1 1 0 1 0 0 1 1 1 1 2 1 1 1 1 1 0 1 2 1 2 0 0 1 1 1 1 0 2 0 0 1 2 0 1 2 2 1 1 0 0 1 2 1 1 2 2 1 0 1 2 0 2 2 0 1 2 1 1 1 1 0 0 0 0 2 1 2 0 2 0 1 0 2 1 1 0 1 0 1 1 1 1 1 1 2 2 1 2 0 2 2 2 0 0 1 1 1 2 2 1 2 1 1 2 1 0 0 2 1 1 2 0 1 1 2 1 0 1 2 1 2 0 0 0 0 0 0 2 2 0 0 0 2 0 2 2 0 0 2 2 0 0 0 0 0 2 0 2 2 0 0 2 0 2 0 0 1 1 1 1 1 1 1 1 2 0 2 1 1 1 1 1 1 0 1 2 1 0 2 1 1 0 2 0 0 2 2 0 0 0 2 0 0 2 0 2 0 2 2 0 2 0 2 2 2 2 2 0 2 2 0 2 2 2 2 0 2 0 2 2 0 2 2 0 0 2 0 0 2 2 2 0 0 2 2 2 2 0 0 2 0 2 0 0 0 0 0 0 2 0 0 2 0 0 0 2 2 0 0 2 0 0 0 2 0 2 0 0 2 0 2 2 0 0 0 0 0 0 0 2 0 0 2 2 0 0 0 0 2 0 2 2 0 2 0 2 0 0 0 2 2 0 2 2 0 2 0 1 1 2 1 1 0 1 1 1 1 0 1 1 1 2 1 1 0 1 2 2 2 1 1 0 0 1 2 2 2 2 0 2 2 1 1 2 1 2 1 1 2 0 1 1 1 2 2 2 1 1 0 1 1 2 1 2 2 1 1 1 1 1 1 1 1 1 1 1 1 0 1 1 1 1 1 0 2 2 1 1 0 1 2 0 2 2 0 0 0 0 0 1 0 0 2 1 2 1 1 1 0 1 2 2 1 2 0 2 1 1 1 0 1 0 0 1 2 0 0 1 1 2 1 0 0 0 1 1 1 1 2 1 1 1 1 0 1 2 1 1 0 0 2 2 0 2 0 2 2 2 0 2 0 0 0 2 2 0 0 0 0 0 2 0 0 0 0 2 2 0 0 0 2 0 0 0 2 0 0 2 2 0 2 2 0 2 0 2 0 0 0 0 0 2 2 2 2 2 0 2 0 2 2 2 0 2 2 1 1 1 2 2 1 2 1 0 2 1 0 1 1 1 1 1 1 1 2 0 1 2 0 1 2 0 1 2 0 1 0 2 1 1 1 1 1 1 1 1 2 2 2 1 1 1 1 2 0 1 1 1 2 2 1 1 1 1 1 1 0 0 2 1 1 0 1 2 1 2 1 0 0 2 1 0 1 1 1 0 1 0 0 1 0 1 0 0 1 2 1 2 0 1 1 1 1 1 1 2 1 1 1 1 0 1 1 2 2 0 1 1 0 1 0 0 1 1 0 0 0 1 0 0 1 1 0 2 1 1 1 0 2 0 2 1 2 1 1 0 1 1 1 2 0 2 1 1 2 2 1 1 1 1 1 1 1 2 2 1 0 0 1 2 1 0 1 0 1 1 1 1 0 2 1 1 1 1 1 2 0 1 1 0 2 2 2 0 0 0 0 2 2 2 2 1 1 1 1 0 1 1 0 2 0 2 1 1 1 0 1 1 1 2 1 1 1 1 1 2 1 1 2 2 1 1 0 0 1 0 2 0 1 1 1 0 2 1 2 0 1 0 1 1 2 1 0 0 0 0 0 2 0 1 0 1 1 0 1 1 0 1 1 1 1 2 1 1 1 1 0 0 0 0 1 1 1 1 0 1 2 2 0 0 0 0 0 0 0 0 0 2 2 2 2 1 1 1 0 2 0 2 2 1 1 1 1 2 1 1 2 1 1 0 2 2 2 2 0 2 1 2 0 0 1 1 2 2 1 1 0 1 0 0 0 2 2 1 2 1 1 1 1 1 1 0 2 1 1 1 2 1 1 1 1 2 2 1 1 2 1 0 2 1 1 2 0 2 0 0 1 1 0 2 1 0 1 0 1 1 1 1 1 1 1 1 2 1 1 0 2 1 1 1 1 2 1 1 1 1 0 1 1 1 1 1 1 1 1 0 2 1 0 1 2 2 2 2 0 1 1 1 1 1 1 1 0 1 0 2 2 0 0 1 1 1 1 1 1 2 0 2 2 1 2 1 1 2 1 2 2 1 2 1 1 2 1 1 1 1 0 1 1 1 0 0 1 1 1 1 2 1 1 0 2 0 2 2 0 2 1 1 1 0 2 1 1 2 2 2 1 2 2 1 1 0 2 0 1 1 1 1 1 1 0 0 2 1 2 0 1 1 2 1 1 1 0 1 1 0 0 1 1 1 2 1 0 2 2 1 1 0 1 1 0 0 1 0 1 1 2 0 0 0 2 2 0 1 0 0 1 1 2 1 0 0 1 1 1 0 1 2 2 1 2 1 2 1 1 1 2 0 0 0 1 1 1 1 2 0 2 0 0 2 2 2 0 1 1 1 2 2 2 0 1 1 0 2 1 1 1 0 2 0 1 2 1 2 0 0 1 1 0 0 0 1 2 2 0 1 1 1 2 1 0 1 0 2 0 2 1 0 2 0 2 0 2 2 2 0 0 0 0 2 0 2 0 2 2 2 2 0 0 0 2 2 0 2 0 0 0 2 2 0 2 2 0 2 2 0 0 2 0 0 0 2 1 1 0 1 0 1 2 1 1 1 2 1 0 1 1 1 0 1 0 0 1 1 2 2 2 0 0 0 0 0 1 0 1 0 1 2 1 0 0 1 0 1 0 1 2 0 1 1 2 1 1 1 1 2 1 2 0 1 0 1 1 1 2 0 0 2 2 1 1 1 1 0 2 1 1 2 2 1 2 2 1 1 0 0 2 0 2 2 2 2 0 2 0 2 0 0 2 2 0 2 0 2 0 2 2 2 1 1 1 2 2 1 2 1 2 0 2 2 0 1 1 2 1 0 0 1 2 2 1 1 2 1 0 0 2 1 0 2 1 2 1 0 1 1 2 1 0 2 1 2 0 2 1 1 0 1 0 1 1 1 2 1 0 2 0 1 0 0 1 1 1 1 2 1 1 1 0 2 1 0 2 1 1 2 1 1 1 1 0 1 1 1 1 1 1 0 1 1 0 0 2 1 1 2 1 1 1 1 2 1 0 1 0 1 1 1 1 1 2 2 1 1 1 1 0 1 1 0 1 1 0 2 1 1 1 1 0 0 2 1 0 1 1 0 2 0 0 2 0 0 0 2 0 0 2 2 0 0 0 2 2 2 0 2 0 0 1 2 2 1 0 0 0 0 2 2 0 0 0 1 1 1 1 0 1 2 1 2 1 2 0 0 0 0 0 2 2 2 1 1 2 1 0 1 1 1 0 1 2 1 1 1 2 1 0 2 2 2 2 1 2 1 1 2 0 0 2 1 1 1 1 1 1 2 2 1 1 0 2 2 1 0 1 0 1 2 1 0 1 0 1 1 1 1 0 1 1 2 1 2 0 2 0 0 0 2 0 0 0 0 0 2 1 1 2 2 1 0 1 2 0 1 1 2 1 1 1 0 1 1 1 2 1 1 2 1 1 1 1 2 2 1 0 1 1 2 2 1 1 0 1 1 1 0 1 1 1 0 1 1 2 1 0 0 2 0 1 0 0 2 1 2 1 2 0 0 1 1 1 0 0 2 0 0 0 0 1 1 1 1 2 0 1 1 0 1 1 1 2 1 2 2 1 0 1 1 1 0 0 1 1 1 2 1 1 1 0 0 1 1 1 1 1 1 1 2 2 1 1 1 0 2 1 1 1 2 0 1 2 1 2 1 0 0 2 0 0 1 2 1 1 0 1 1 1 0 1 2 0 0 0 2 0 0 0 2 2 2 2 2 0 0 0 2 0 0 2 0 0 2 0 0 2 2 0 0 0 1 1 1 1 2 0 0 2 1 2 0 2 0 1 1 1 1 1 0 2 0 1 1 2 2 1 1 0 1 1 2 2 1 2 1 1 0 2 0 2 1 0 0 0 1 0 0 0 2 1 2 2 1 1 1 0 0 1 0 0 2 1 1 0 1 1 1 1 1 0 1 1 2 0 1 0 2 0 1 0 2 1 2 1 1 1 2 1 0 1 1 1 0 0 1 1 1 0 1 2 0 1 1 1 1 0 1 1 0 0 1 0 1 1 1 0 1 1 2 2 1 2 1 1 0 1 0 2 1 1 1 0 1 1 1 2 0 1 1 0 0 1 2 1 0 1 0 2 2 1 0 2 2 0 1 2 1 2 1 1 1 2 1 1 0 2 1 0 2 0 0 2 0 1 0 0 1 1 2 2 0 1 2 1 1 2 0 1 2 1 1 1 1 1 2 1 2 1 0 1 2 2 2 1 2 2 0 1 1 2 1 1 2 1 1 1 2 2 1 0 1 0 1 1 0 2 2 0 1 2 1 2 1 1 1 0 1 1 2 0 1 1 1 2 1 1 0 2 0 0 1 1 1 1 1 2 2 2 1 2 2 0 1 0 0 1 1 1 1 2 0 1 1 1 0 2 1 1 0 2 1 0 0 0 0 2 1 0 2 2 2 1 1 1 1 1 0 0 1 2 2 1 2 0 1 0 1 2 0 1 1 1 1 2 1 0 1 1 1 2 0 0 2 1 1 1 1 2 1 1 1 1 1 1 2 2 1 1 1 2 1 1 0 0 0 1 1 1 2 0 0 1 2 1 2 2 1 2 2 2 1 1 1 0 0 1 0 2 1 2 0 2 1 1 0 0 1 1 2 0 2 0 2 0 0 2 2 1 2 2 2 0 2 1 0 2 1 2 1 0 1 0 1 1 0 1 2 0 0 0 0 1 0 0 1 1 1 1 2 0 1 2 1 1 1 1 2 0 2 1 0 1 1 1 1 2 1 1 1 2 1 2 2 0 0 2 2 0 2 0 0 0 0 2 0 2 1 2 0 1 1 1 1 1 1 2 1 1 1 1 1 1 1 0 1 0 1 1 1 2 1 1 2 1 1 1 1 2 0 1 1 2 1 1 1 1 1 1 0 0 1 0 1 0 1 2 1 1 1 1 0 0 1 0 0 1 2 0 0 1 0 0 1 2 2 0 1 2 1 1 1 1 0 1 2 1 1 1 1 1 2 1 2 1 1 1 1 1 2 0 1 1 1 0 1 1 1 0 0 1 1 0 1 0 1 1 2 0 2 1 1 0 0 0 1 2 0 0 1 1 1 2 1 2 0 0 1 1 2 0 0 0 2 0 1 0 2 2 1 2 1 1 0 1 1 1 1 2 1 1 1 1 2 1 0 2 2 1 0 1 0 0 1 0 0 2 0 2 1 0 2 1 1 2 2 2 0 1 0 1 2 0 0 1 1 2 0 0 1 1 0 0 1 0 0 1 2 0 0 1 1 1 1 1 1 1 0 2 1 0 1 2 2 0 2 2 1 2 2 2 0 1 1 1 1 1 2 1 1 1 1 1 1 0 0 1 2 1 1 1 2 0 0 1 1 1 1 0 1 1 0 1 1 1 1 1 1 0 2 2 0 0 1 1 0 1 1 2 1 2 1 1 1 0 0 1 0 2 0 1 1 2 2 1 0 1 1 0 1 0 1 0 1 2 1 1 0 1 1 1 2 2 1 1 1 1 2 0 0 0 2 0 1 1 0 1 1 1 1 1 2 0 2 0 0 1 1 1 0 2 0 0 0 1 1 0 1 1 2 1 1 2 1 2 2 1 0 0 0 0 1 1 2 1 2 0 2 1 0 0 0 1 0 1 1 0 2 1 1 1 1 1 1 1 1 0 0 1 0 1 0 1 2 0 0 1 0 1 2 0 0 1 1 1 0 0 1 2 0 1 1 1 2 1 0 1 1 0 0 1 1 0 2 2 1 2 1 2 1 2 0 0 2 2 0 0 2 0 2 0 2 0 1 0 2 0 2 0 2 1 1 2 1 2 1 1 2 0 0 0 1 1 0 0 1 0 0 2 2 1 2 1 1 1 1 1 1 1 1 0 2 1 2 2 0 2 2 2 1 2 1 1 0 2 1 1 1 2 2 0 1 0 1 2 1 0 0 0 1 0 0 1 1 1 1 2 1 1 0 0 0 1 2 1 1 2 0 1 1 1 0 1 2 1 1 1 2 1 0 0 1 1 1 2 2 1 2 1 2 2 0 2 0 2 1 2 1 1 0 0 2 1 2 0 1 1 1 2 1 1 2 1 0 1 0 1 0 1 1 2 1 2 1 1 1 0 1 1 2 1 1 0 1 1 1 0 0 0 0 1 1 1 1 0 1 1 0 1 0 0 0 1 0 0 1 0 1 0 1 0 1 0 1 1 2 1 1 2 1 0 1 1 2 1 1 1 2 1 2 2 2 1 0 1 1 1 1 2 2 2 1 2 1 1 1 1 1 0 1 1 0 1 1 1 1 2 1 0 1 2 1 1 0 0 1 1 0 1 0 1 1 1 1 1 1 1 1 2 1 1 1 1 2 0 2 1 1 1 1 1 1 1 1 1 1 2 2 2 0 1 2 1 1 1 0 1 0 2 1 0 0 2 0 2 1 2 1 2 1 2 1 2 1 1 1 1 1 0 2 1 0 2 0 1 1 1 1 1 1 1 0 1 0 2 1 2 1 1 1 0 1 2 1 2 0 2 1 2 1 2 2 1 2 1 1 2 1 2 2 1 1 1 0 0 1 1 1 0 1 1 0 2 1 1 1 1 2 2 1 2 1 2 1 0 1 1 1 0 1 1 0 0 0 1 2 1 2 0 2 2 1 0 2 0 2 2 1 0 0 2 0 1 0 2 1 0 1 1 1 2 0 0 2 2 0 2 2 0 2 2 1 1 0 2 1 1 1 1 1 1 1 1 0 1 1 0 1 0 2 0 1 0 2 0 1 1 0 2 1 1 1 1 1 1 2 1 0 1 2 1 1 1 1 0 1 1 1 1 1 1 1 0 2 2 2 2 2 2 1 1 1 1 2 1 0 1 1 1 1 1 0 0 1 2 1 2 1 1 2 1 2 2 1 0 1 0 0 2 1 1 0 2 1 2 0 2 0 0 0 2 0 1 1 0 1 1 0 0 2 1 2 1 2 1 1 1 1 2 2
 26 3.060365439000000 3.929016113000000
 0 0 0 1 1 1 0 0 0 0 0 2 2 0 0 0 2 0 0 2 1 2 1 1 1 0 0 1 2 0 2 1 1 2 0 0 1 2 2 0 0 1 2 0 0 1 1 2 1 1 0 2 1 1 1 2 2 0 0 1 2 1 0 0 1 1 0 0 1 1 0 2 1 1 2 2 1 0 0 0 0 2 2 1 1 0 1 1 1 2 1 2 0 1 1 1 2 1 2 0 1 1 1 1 1 1 1 1 1 1 0 2 0 0 1 1 1 1 1 1 1 0 1 1 0 2 2 1 1 0 2 0 2 0 0 2 0 0 2 2 2 2 0 2 2 2 0 0 2 0 0 0 0 0 2 2 0 2 2 0 0 0 0 2 2 2 2 0 0 2 0 1 2 1 0 1 2 2 1 0 1 2 1 0 2 1 1 1 2 1 2 1 1 2 2 0 0 0 0 0 0 2 2 1 2 1 2 0 2 0 1 1 0 1 2 2 1 1 1 0 2 2 1 1 1 1 2 2 2 1 1 0 1 1 1 1 1 2 1 1 1 1 1 1 1 1 1 2 0 1 1 2 1 2 2 2 0 0 2 2 1 0 0 0 1 0 1 2 2 1 0 0 2 1 1 1 1 1 1 2 1 2 1 1 1 0 1 1 0 1 2 1 0 2 1 1 2 0 2 2 1 2 1 2 1 1 1 0 1 2 1 1 0 1 2 2 0 2 0 0 2 2 0 0 2 0 2 0 0 2 2 2 0 0 0 0 2 0 0 2 2 2 0 0 2 0 0 0 2 0 2 0 0 2 2 2 2 2 0 2 2 1 1 0 2 2 0 2 0 2 2 0 2 1 0 1 2 1 1 2 0 2 2 0 1 2 1 2 1 2 1 1 0 2 1 1 2 2 2 2 2 1 1 1 2 0 0 1 0 1 1 0 2 0 1 1 1 1 1 2 1 2 2 1 0 0 2 0 2 1 2 2 1 2 1 2 1 1 1 2 0 1 2 0 0 0 1 1 2 0 2 1 1 0 0 1 0 1 1 1 1 1 1 1 1 2 1 0 1 1 2 2 1 1 1 1 1 2 2 1 1 1 1 2 1 0 1 1 2 1 0 0 2 1 1 1 1 1 1 2 0 2 0 1 2 2 2 1 2 0 0 0 1 1 2 1 2 2 2 1 2 1 1 1 1 1 1 1 1 2 1 2 1 1 2 1 1 2 1 2 0 1 0 2 1 2 2 1 0 1 1 2 2 1 1 1 2 0 0 1 0 2 2 1 1 1 1 2 1 0 2 1 1 1 1 1 1 2 0 0 0 0 1 1 2 2 1 0 2 1 1 2 1 1 2 1 1 0 1 1 1 1 1 1 2 0 2 0 2 1 1 1 0 1 2 1 1 0 1 2 1 1 1 1 0 1 0 2 2 0 2 0 1 2 0 2 0 0 1 1 1 2 0 0 1 0 1 1 1 1 0 1 0 2 1 2 1 1 1 2 1 1 1 0 2 0 0 2 1 1 2 0 2 1 0 1 2 1 1 1 0 1 1 1 2 1 2 2 1 2 0 1 2 0 1 0 1 0 1 1 1 1 0 2 1 2 1 2 2 1 1 2 1 1 2 1 2 1 1 1 1 1 0 1 0 2 1 1 0 2 2 1 2 2 0 0 1 0 2 0 1 0 1 0 0 1 2 1 0 0 1 1 1 1 1 1 1 1 0 2 0 1 0 2 1 1 1 2 0 0 1 0 2 2 1 1 1 0 2 2 0 1 1 2 2 1 1 1 2 0 0 2 2 2 1 2 2 2 2 0 1 1 1 0 1 1 1 2 1 1 2 1 1 1 2 0 1 1 1 2 0 0 2 0 2 2 1 1 1 1 1 1 1 2 1 1 0 1 1 1 0 1 1 1 0 1 1 1 2 1 0 1 1 1 2 2 1 2 1 2 1 2 1 1 1 0 1 2 1 2 1 1 2 1 1 1 1 1 0 0 1 0 0 0 0 1 1 1 1 1 1 0 1 1 1 0 2 1 2 0 1 2 1 1 1 1 1 2 1 1 0 2 1 2 2 2 1 1 2 1 0 0 1 1 1 2 1 1 0 1 0 0 2 1 1 2 2 0 0 2 1 2 2 0 2 2 0 0 0 0 2 0 0 0 2 0 1 0 1 1 1 1 1 0 0 2 0 1 2 1 2 1 1 1 0 1 2 0 2 0 1 1 1 1 1 1 0 2 1 0 1 0 1 1 2 1 0 1 1 1 0 1 1 0 1 1 2 1 1 0 1 0 2 2 1 0 0 2 0 1 1 0 0 2 1 0 1 2 1 1 1 1 0 1 1 1 1 0 1 2 2 0 2 2 1 2 2 1 2 2 0 0 2 0 2 2 2 2 2 2 2 0 2 2 0 0 1 1 1 2 1 2 2 2 2 2 2 2 2 1 1 0 2 1 1 0 1 0 1 2 2 1 1 1 1 1 0 0 1 0 1 1 1 1 1 1 1 2 0 2 1 1 1 1 1 1 1 1 1 0 1 1 1 1 1 1 2 1 1 1 2 2 1 1 0 1 1 1 1 1 1 1 2 1 1 1 1 2 0 0 0 2 1 1 0 1 1 2 2 0 0 0 0 2 0 2 0 0 0 0 2 0 0 0 0 0 0 2 0 1 2 2 1 1 2 1 0 0 1 0 1 1 0 1 2 2 1 0 2 0 0 1 1 1 2 2 0 0 0 0 0 2 2 2 2 1 1 1 2 1 0 0 2 2 0 2 0 0 0 0 0 2 0 2 0 0 0 0 0 2 2 2 2 0 0 2 2 0 0 0 2 0 2 2 2 0 2 0 0 2 0 2 2 2 2 2 2 2 2 0 0 2 0 2 2 2 2 2 0 2 2 0 2 2 2 0 0 2 0 0 0 2 0 0 2 0 0 0 2 0 2 0 0 2 2 0 0 0 0 0 2 0 0 0 2 0 2 2 2 0 2 0 2 0 2 1 1 2 1 1 2 1 1 1 2 0 1 1 1 2 2 0 1 1 2 2 2 1 1 1 1 2 2 1 0 2 1 1 1 1 1 1 1 1 1 0 1 1 0 1 2 1 0 0 0 1 1 1 1 1 0 2 2 2 1 1 0 0 0 0 2 1 2 1 1 1 2 1 2 0 1 0 1 1 1 1 1 1 2 1 2 0 0 1 1 1 0 2 1 1 0 1 0 1 1 1 0 1 0 0 0 2 1 1 1 0 2 1 0 1 0 0 0 1 1 1 0 1 1 2 2 2 1 0 0 2 1 2 1 2 0 0 0 2 2 1 0 1 2 2 1 2 1 1 2 2 0 1 1 1 0 0 0 0 1 1 1 2 0 0 0 1 1 0 1 2 1 1 1 2 1 1 1 2 2 2 2 0 2 0 2 1 0 2 2 0 2 1 0 1 1 1 1 0 1 2 2 0 0 1 1 1 1 2 2 2 1 0 1 1 2 1 0 1 1 1 2 1 0 0 0 0 1 1 1 0 1 1 1 0 1 1 1 0 1 1 1 1 1 1 0 1 1 2 1 0 2 0 1 1 2 1 0 2 1 2 1 2 1 2 0 0 2 1 1 2 0 0 1 1 1 2 1 0 2 0 2 0 0 2 2 2 0 0 2 2 0 2 2 0 2 2 0 0 2 2 2 0 2 0 2 2 0 2 2 0 2 2 2 0 0 2 0 0 2 0 0 2 0 2 0 2 0 2 0 2 2 2 0 2 2 0 2 2 2 2 0 0 2 0 0 0 0 0 0 0 2 2 2 2 2 2 2 0 2 0 0 0 2 0 0 0 2 0 2 1 2 1 1 2 2 1 1 1 1 1 1 2 0 1 0 0 2 1 0 1 1 1 1 1 2 1 1 1 1 1 2 2 0 0 1 0 2 1 1 2 0 1 1 2 1 0 0 1 1 1 2 2 1 1 1 2 0 0 1 1 0 0 2 2 1 1 0 1 0 2 0 0 1 2 1 1 1 1 2 1 1 1 1 1 2 0 2 2 0 0 0 2 0 0 2 2 0 2 2 2 0 0 2 0 0 2 0 0 0 2 0 0 2 0 0 0 2 0 0 2 0 2 0 2 0 0 2 0 2 0 1 1 2 1 2 0 1 1 0 0 2 0 1 1 1 0 2 0 2 0 0 0 1 0 2 1 2 0 1 2 2 1 1 2 1 2 0 0 1 1 2 0 1 1 2 2 1 1 1 1 1 2 1 1 0 1 1 0 1 1 0 1 1 1 1 1 1 0 2 0 2 1 1 1 1 0 2 1 1 1 2 1 1 2 2 0 2 0 0 2 2 2 2 2 2 0 2 2 2 2 2 2 2 0 0 0 0 1 1 2 2 1 1 2 1 1 1 2 1 0 2 2 2 2 0 1 1 1 0 1 2 1 0 1 1 2 2 0 1 0 2 0 2 1 2 0 1 2 1 1 1 0 1 1 1 1 1 1 1 1 2 1 0 2 0 2 0 1 0 2 1 2 2 1 2 0 0 0 1 1 0 1 0 0 0 1 2 1 1 1 1 1 0 0 1 2 2 2 1 0 1 1 2 2 1 0 0 2 2 2 0 2 0 0 2 2 2 0 0 2 2 2 0 2 0 0 0 0 0 2 2 2 2 2 2 2 0 2 0 0 1 2 1 1 1 1 0 1 1 1 1 0 0 1 1 1 1 2 1 1 1 1 0 0 1 1 1 1 1 1 0 1 1 2 1 1 1 1 2 1 0 0 0 1 1 1 1 1 0 1 1 1 1 2 0 1 2 1 1 0 2 1 0 1 1 0 0 1 2 2 2 0 1 2 2 1 1 0 2 2 0 2 2 2 0 1 1 1 2 2 1 1 2 1 1 0 1 1 0 1 0 1 0 1 0 1 0 1 0 1 1 1 1 1 1 2 2 2 1 1 1 2 1 1 0 1 2 2 0 1 0 1 0 0 1 2 0 1 1 1 1 1 0 2 2 2 1 0 1 0 2 1 1 1 2 1 0 1 1 1 1 1 1 2 1 1 1 2 1 0 0 1 1 1 2 1 1 1 2 0 0 2 1 1 1 1 0 2 1 1 1 1 1 1 2 2 2 0 2 2 1 1 1 2 2 1 1 0 1 2 1 2 2 0 2 0 2 2 0 2 2 2 0 2 0 0 0 0 0 0 2 2 0 2 0 0 0 2 2 2 1 1 2 1 0 0 1 1 0 2 2 0 2 1 2 1 1 1 1 2 1 2 1 1 1 0 2 1 2 1 0 1 2 0 1 0 0 0 0 0 1 2 1 1 1 2 1 0 1 1 1 1 1 0 2 2 0 0 1 2 1 2 1 0 0 1 1 1 1 2 1 1 2 0 1 0 0 1 2 2 1 0 1 1 2 1 2 1 1 1 1 1 2 1 1 1 2 2 1 0 1 2 1 1 1 1 0 1 2 2 1 1 1 1 1 1 1 1 2 2 1 2 1 0 2 1 0 1 0 1 1 1 1 2 1 1 2 0 0 2 0 0 0 1 1 1 0 1 0 1 2 2 1 2 1 0 1 0 1 2 1 0 0 1 1 1 0 0 1 1 1 1 1 1 1 1 1 0 1 1 1 1 1 1 1 1 1 0 0 2 0 2 2 2 0 2 2 0 2 2 1 0 0 1 2 0 1 1 0 1 0 1 0 1 2 1 1 0 1 2 1 1 1 2 1 1 0 1 0 1 1 2 1 1 1 2 0 1 0 1 0 0 1 0 1 1 1 0 0 0 0 1 2 2 0 1 1 0 1 0 0 0 2 0 2 0 0 2 2 0 0 2 0 2 2 0 0 0 2 0 0 0 2 0 2 0 0 2 1 2 1 0 1 1 1 1 1 2 1 2 1 0 2 1 1 2 1 2 1 1 1 0 2 1 0 1 2 1 0 2 0 1 1 2 1 1 0 2 1 2 1 1 0 0 2 1 2 0 0 0 1 2 1 0 2 1 2 1 0 1 0 2 1 1 0 1 2 1 1 2 2 2 1 2 2 2 1 1 1 2 2 0 1 1 2 1 1 2 2 0 2 0 2 2 0 1 2 0 0 2 2 2 0 0 2 0 2 0 2 2 0 0 0 2 2 2 0 2 2 2 2 0 2 2 0 2 2 2 2 2 2 2 2 2 2 2 2 0 2 0 2 0 0 2 0 2 0 2 0 2 2 0 2 2 0 0 0 2 2 0 0 0 2 0 0 2 0 2 0 2 2 0 2 0 0 0 0 2 2 0 0 2 2 2 2 0 0 2 0 2 2 0 0 2 1 2 1 2 1 1 1 0 1 2 1 0 2 1 2 1 0 1 1 1 1 1 2 0 0 2 0 0 2 0 1 1 1 0 1 2 1 1 1 2 1 1 1 1 1 1 1 1 0 1 1 0 1 1 0 1 0 1 1 1 1 1 1 0 1 1 1 1 1 1 1 0 1 1 1 0 0 2 2 2 1 1 1 2 0 1 1 0 0 1 2 0 1 0 1 1 2 0 1 1 2 1 1 2 1 1 1 0 2 1 2 1 1 0 1 0 1 0 1 1 2 2 1 2 1 1 1 1 1 1 1 2 2 2 1 2 1 0 2 2 0 2 1 2 1 1 0 1 2 1 2 2 0 1 1 0 0 1 2 1 1 0 2 2 0 1 1 1 2 1 1 0 1 1 1 1 1 1 0 0 2 0 2 0 2 1 1 1 1 2 1 2 0 1 0 1 2 1 1 1 1 0 2 0 0 1 1 2 0 0 1 1 1 1 1 2 2 1 1 0 0 0 0 1 2 2 2 1 1 2 2 0 0 0 2 2 0 0 0 2 2 0 1 1 1 0 2 2 2 0 2 2 0 2 2 0 2 0 0 2 2 0 2 0 0 2 0 2 2 2 0 2 2 2 0 0 0 0 0 0 0 0 0 0 0 0 2 2 0 0 0 0 1 1 1 0 1 1 2 1 0 0 2 2 0 0 1 0 1 1 1 2 2 0 1 2 0 2 1 0 1 1 1 1 1 1 2 2 2 1 0 2 0 2 1 1 0 1 1 1 2 2 2 0 1 2 1 1 2 1 0 2 2 0 0 0 1 0 2 0 1 1 1 1 2 1 1 0 1 1 0 1 1 0 0 1 0 1 1 1 0 1 1 1 1 1 0 1 1 1 2 1 1 1 2 2 0 1 0 1 1 1 1 0 1 0 1 1 0 0 1 1 0 1 2 0 0 0 0 0 1 1 0 1 1 1 2 2 0 1 1 0 1 2 1 1 1 1 0 1 0 1 1 0 1 1 1 0 1 1 0 0 1 1 1 1 1 1 1 0 0 0 1 1 1 1 1 1 1 0 0 0 2 2 0 0 0 0 2 2 2 0 0 0 0 2 2 2 2 1 2 1 1 0 2 1 1 1 0 1 1 0 2 1 1 1 1 2 1 1 1 1 1 2 1 1 2 2 1 1 0 0 1 0 2 0 1 1 1 0 2 1 2 0 1 0 1 1 2 1 1 1 1 1 1 1 0 1 0 1 2 0 1 1 1 1 2 1 1 2 2 2 2 2 1 1 1 0 1 0 2 1 1 1 2 2 0 1 0 0 1 0 1 0 0 2 1 1 1 1 1 1 0 2 0 2 2 1 1 1 0 2 1 0 1 2 1 1 2 2 1 1 0 2 0 1 1 1 2 1 1 1 1 1 1 1 1 0 1 2 1 2 2 0 0 0 0 1 2 1 2 0 1 1 1 1 2 1 1 1 1 1 1 1 2 0 2 0 2 2 0 2 0 0 2 2 0 2 2 0 0 0 0 1 2 0 0 1 2 2 1 1 1 0 2 1 2 1 1 2 2 1 1 0 1 1 2 1 1 1 2 0 2 1 1 2 1 2 0 1 0 0 2 0 0 1 0 2 1 1 0 0 1 0 1 1 2 1 0 0 1 1 1 2 1 2 2 1 1 2 2 1 1 2 1 1 1 2 1 2 2 1 0 1 1 1 0 1 1 0 0 1 0 1 1 1 0 1 1 1 2 2 0 2 0 1 2 1 2 0 0 2 0 1 0 1 2 2 1 0 2 1 1 2 0 1 0 1 1 1 1 0 2 0 1 0 1 1 1 1 1 2 2 0 2 0 1 1 1 1 1 1 2 1 2 0 1 1 0 0 1 0 1 2 1 1 1 1 2 2 0 0 1 0 1 1 2 2 1 0 1 1 2 0 2 2 1 1 1 1 1 2 0 2 2 2 2 0 2 0 2 0 2 0 2 0 1 1 2 2 0 2 1 0 1 1 2 1 0 1 1 2 1 0 1 0 1 0 2 1 2 2 1 1 1 1 1 1 0 2 1 2 1 2 2 2 1 1 0 0 0 1 0 1 2 1 1 1 2 0 1 1 2 1 0 1 0 1 1 2 0 1 1 1 2 0 1 0 2 1 1 1 1 0 0 1 2 1 1 2 0 1 1 0 1 1 0 1 1 2 1 1 1 1 1 0 1 1 2 1 1 0 1 2 0 0 0 2 0 0 1 1 2 1 1 2 1 2 1 0 1 1 1 1 2 2 0 2 1 1 1 0 1 2 2 1 1 0 1 1 2 1 2 2 2 1 0 0 2 1 2 2 0 1 1 2 1 2 2 2 1 1 0 1 0 2 0 0 1 1 1 0 0 1 0 1 0 1 2 1 2 1 1 1 2 2 1 1 1 0 2 0 2 2 2 2 0 0 2 2 2 0 2 0 2 0 2 2 0 1 1 2 1 1 1 1 2 1 0 2 1 1 0 1 1 1 1 2 0 2 0 1 2 2 1 2 1 1 0 2 1 2 1 2 0 1 0 1 1 1 1 1 1 2 1 0 1 0 0 0 1 1 2 1 1 1 1 1 1 1 1 2 1 1 2 1 1 2 0 2 1 0 1 1 1 1 1 2 0 0 2 0 0 1 2 2 0 1 1 1 1 0 1 2 1 2 1 0 2 2 1 0 0 1 1 2 1 0 0 1 1 1 1 2 2 1 0 1 1 2 0 1 2 0 2 1 0 2 0 1 0 2 1 0 1 2 1 1 1 2 1 2 0 1 1 0 1 1 1 1 1 1 0 1 1 1 1 1 1 2 2 1 1 1 1 1 2 1 1 1 1 1 1 0 1 2 2 2 1 0 2 0 0 1 1 2 1 1 2 0 1 1 1 1 1 2 2 1 1 2 1 1 1 1 0 1 1 1 1 2 1 1 2 1 1 1 1 1 2 1 1 1 2 1 1 1 1 1 0 1 0 1 1 1 0 2 0 2 2 1 1 1 1 1 0 1 0 1 1 1 0 1 2 1 1 2 0 0 0 2 1 1 2 1 1 1 1 0 0 0 1 2 2 1 2 1 1 1 1 1 2 1 1 1 2 2 2 1 0 1 1 1 1 0 0 0 0 1 2 1 2 1 0 0 2 0 0 1 1 0 0 0 1 2 2 2 1 2 0 2 0 2 0 0 1 0 0 1 0 1 0 1 2 1 2 0 1 1 1 0 2 1 0 1 1 1 1 1 1 1 2 1 1 2 1 0 0 1 2 1 0 0 1 0 2 2 1 1 1 1 1 1 0 2 2 1 0 0 2 1 2 2 0 0 2 0 0 2 1 1 2 1 1 1 2 0 1 2 1 1 1 1 1 0 0 2 1 1 1 1 1 2 0 0 1 1 0 1 1 0 1 1 1 1 1 1 2 2 1 1 1 1 1 0 2 1 1 1 1 1 0 1 1 1 1 0 0 1 1 1 2 1 1 1 0 1 1 1 0 2 1 2 1 1 1 0 2 1 0 0 0 1 0 0 0 2 1 2 2 1 1 1 0 0 1 0 0 2 1 1 0 1 1 1 1 1 0 1 1 2 0 1 0 2 0 1 0 2 1 2 1 1 1 2 1 0 1 1 2 0 0 1 1 1 0 1 1 0 1 2 2 1 0 2 1 0 0 1 1 1 1 0 0 0 0 1 1 0 2 1 1 1 1 1 1 2 1 2 0 0 1 0 1 1 2 1 2 1 2 1 1 0 0 2 1 1 2 0 1 1 1 0 1 1 2 0 0 0 1 0 1 2 1 0 2 1 0 1 2 2 1 2 0 0 2 1 2 1 1 2 1 1 2 0 1 2 1 1 1 1 0 2 0 1 1 0 1 2 1 1 1 2 1 0 1 0 1 1 0 2 2 2 2 2 2 2 1 0 1 1 1 0 2 2 1 2 1 1 1 0 2 1 0 1 1 1 1 0 1 1 1 0 1 0 1 0 1 1 0 1 1 1 1 1 1 1 1 2 0 2 1 0 1 1 1 1 1 0 0 0 0 0 2 0 2 0 2 2 0 0 0 0 2 0 0 2 2 2 0 0 2 2 0 0 0 1 1 1 0 1 1 1 1 0 2 0 2 2 1 0 1 0 0 2 1 1 2 1 2 2 0 2 0 0 2 0 1 1 1 1 1 2 1 1 1 1 2 1 1 2 1 1 0 1 2 2 0 0 0 2 0 2 2 2 2 1 2 1 1 1 1 0 2 0 1 1 1 0 2 1 0 2 2 1 1 1 2 0 1 1 1 0 1 2 1 1 2 0 2 2 0 1 1 2 1 0 1 2 1 0 1 1 1 2 1 0 1 0 2 1 2 0 1 1 1 1 1 1 2 0 0 0 0 1 0 1 2 1 0 0 0 0 1 2 2 1 1 0 1 1 0 1 1 1 1 0 2 2 2 2 2 1 0 2 1 1 1 2 1 1 1 1 2 1 1 1 1 1 1 1 0 1 0 1 2 2 2 0 2 2 0 2 2 2 2 1 0 1 2 1 1 1 1 0 1 1 1 1 1 0 1 0 1 1 1 0 1 0 0 0 0 0 1 2 1 1 1 1 1 1 1 1 1 0 0 0 1 2 0 1 2 1 1 1 1 1 1 1 1 1 0 1 2 1 1 2 0 1 1 1 0 0 2 1 0 0 2 0 1 2 0 1 2 1 1 1 1 2 1 1 1 0 2 0 1 1 1 2 2 0 2 0 0 2 1 2 0 1 0 1 1 1 0 2 2 2 0 0 2 2 2 0 2 1 1 2 0 2 2 2 0 0 1 1 1 1 1 0 0 1 0 0 2 0 1 1 0 2 0 2 2 2 2 1 0 0 1 1 1 1 2 2 2 1 0 1 1 1 1 1 1 1 2 2 0 1 1 1 1 1 1 1 0 0 1 1 1 2 2 1 1 2 2 0 2 1 1 1 0 1 1 1 1 2 1 0 1 2 1 2 1 1 0 1 0 1 2 2 1 0 2 0 2 1 1 1 0 1 0 1 2 1 0 1 0 2 1 1 0 0 1 0 2 2 1 2 2 0 0 0 0 0 2 1 2 0 1 0 1 1 1 1 1 0 0 1 0 2 1 1 2 2 2 0 1 0 1 2 1 0 0 2 0 2 0 0 0 1 1 2 1 0 1 0 1 0 1 1 0 1 1 1 1 1 1 0 1 0 1 1 2 1 0 1 1 1 1 1 2 1 1 1 1 0 0 1 1 1 1 1 1 2 1 1 2 1 1 1 1 1 1 0 1 2 1 0 2 2 0 1 2 2 1 1 2 0 1 0 1 1 1 0 1 1 0 1 0 1 1 1 1 1 1 1 1 1 1 1 0 1 1 0 1 2 1 1 1 0 1 1 2 1 1 0 2 1 1 1 1 1 1 0 0 2 0 2 1 1 1 0 1 2 1 2 1 1 0 2 2 0 2 1 1 1 1 0 1 2 1 1 1 1 1 1 1 2 0 2 1 1 2 0 2 1 1 1 1 2 2 2 1 0 1 1 1 1 1 1 1 0 2 2 2 0 2 1 1 1 0 1 1 1 0 0 1 1 1 0 0 1 1 2 1 1 2 1 1 0 2 1 2 2 1 0 2 1 2 1 1 2 1 1 2 2 1 1 0 1 1 0 1 2 2 1 2 1 1 2 1 1 2 1 1 1 0 1 1 1 2 1 0 2 2 2 2 0 0 1 1 0 2 2 1 1 1 1 1 2 1 1 1 2 1 1 1 1 1 1 1 1 0 1 0 0 1 0 0 2 1 2 1 0 0 2 2 1 1 1 0 1 1 2 0 2 0 0 0 0 0 2 2 2 2 2 2 2 0 0 2 0 2 1 1 0 1 1 1 1 0 0 0 0 0 1 1 1 1 0 2 2 1 0 2 0 1 1 1 1 1 2 2 0 2 0 0 0 1 2 0 1 1 2 0 1 1 0 1 1 1 0 2 1 1 1 1 0 1 2 2 1 1 2 1 1 2 1 2 2 0 1 0 0 1 1 1 1 2 1 0 2 1 0 2 0 1 1 1 1 2 0 1 1 1 1 1 0 2 1 2 1 1 1 1 1 2 1 1 1 0 1 2 2 0 2 0 1 2 2 0 1 2 0 2 1 2 1 0 1 1 0 2 0 1 1 1 1 1 1 1 2 2 0 1 0 1 1 2 0 0 2 2 0 2 2 0 0 0 2 2 2 0 0 0 2 2 2 0 0 0 0 2 2 2 0 0 0 0 0 0 0 0 0 0 0 2 0 2 0 2 0 2 1 1 2 1 0 1 1 1 0 2 1 0 0 0 2 2 0 1 2 2 1 1 2 1 1 1 2 1 1 2 2 1 1 2 1 2 0 1 1 0 2 1 0 0 2 0 0 0 2 0 0 2 0 2 0 2 0 2 2 2 2 2 0 2 2 0 2 2 2 2 0 2 2 0 2 0 0 1 1 0 0 1 1 2 1 2 0 2 1 1 0 1 1 1 0 1 2 2 0 0 2 1 1 2 1 1 0 1 0 1 1 0 1 0 0 2 0 2 1 1 0 1 1 0 1 1 1 1 0 1 0 0 2 2 0 1 1 2 0 1 1 1 0 1 1
 27 1.261021376000000 -1.337241173000000
 2 0 2 0 2 0 2 2 2 0 2 2 2 2 0 0 0 2 0 0 0 2 0 0 0 0 0 2 0 0 0 2 2 0 0 2 2 1 2 1 1 0 0 2 1 1 1 2 1 1 1 0 1 1 1 1 2 0 0 1 2 1 0 0 1 1 0 0 1 1 0 2 1 1 2 2 1 0 0 0 0 2 2 1 1 0 1 1 1 1 1 2 0 1 1 1 2 2 2 0 2 2 2 1 2 2 2 0 1 0 1 1 1 1 1 0 1 2 1 2 1 0 0 2 0 1 1 2 1 0 1 0 2 2 1 2 1 1 2 1 2 1 0 1 1 2 1 2 0 0 2 1 1 1 1 2 0 1 2 0 2 2 1 1 1 1 1 2 0 0 0 1 1 2 1 2 1 1 1 1 1 1 0 1 2 0 0 0 0 2 0 1 1 2 1 1 1 1 1 0 0 1 1 1 2 2 2 1 1 0 1 1 1 2 0 0 2 0 0 2 1 1 2 1 2 2 0 0 2 0 2 0 2 0 0 0 0 0 0 0 2 2 2 0 0 0 2 0 2 2 0 2 1 2 0 1 1 1 0 1 2 1 1 1 1 2 2 1 1 2 1 1 0 0 1 1 2 1 0 1 1 1 2 0 1 1 1 0 1 2 0 1 2 2 0 1 0 2 1 0 2 2 1 1 2 1 0 0 1 1 0 1 1 1 2 2 0 1 1 1 1 1 0 1 1 0 2 1 0 2 1 2 1 1 1 1 2 0 1 1 1 1 0 1 2 1 0 1 1 1 2 1 1 2 1 1 2 1 1 1 1 2 1 0 2 1 1 1 0 2 2 1 2 2 0 1 2 1 1 2 0 2 2 0 1 2 1 2 1 2 1 1 0 2 1 1 1 1 1 1 2 2 0 1 1 1 1 2 1 1 0 2 1 2 1 1 0 1 2 0 0 2 0 0 0 2 0 2 2 0 0 0 0 0 0 1 0 2 2 1 2 1 1 1 0 1 2 1 1 0 2 0 2 0 0 2 0 0 0 2 2 2 0 2 0 2 2 0 2 0 2 2 2 2 2 0 2 2 2 1 1 1 1 1 1 1 0 2 0 1 1 1 2 1 0 1 1 2 2 1 1 2 0 0 1 2 1 2 1 1 1 1 1 1 0 1 0 1 0 1 2 0 0 1 1 0 1 1 1 1 0 1 0 2 1 2 1 2 1 1 0 2 1 1 1 2 2 0 0 2 2 1 2 0 1 1 2 0 1 1 1 2 2 2 2 2 0 2 0 0 2 0 0 1 0 1 1 2 1 1 0 0 1 0 1 2 1 1 1 1 1 2 2 1 1 1 1 1 0 0 0 2 1 2 0 2 0 2 1 0 2 1 0 2 0 1 1 1 1 0 1 2 1 1 0 1 2 1 0 2 2 0 1 1 1 2 1 0 0 1 2 2 0 0 1 1 1 1 1 2 1 1 1 1 1 2 1 0 1 1 1 0 2 0 1 2 1 1 1 2 0 0 1 1 1 2 1 2 1 2 1 1 2 1 0 1 0 0 0 1 1 1 1 2 0 0 0 1 2 0 1 2 2 1 2 1 1 1 2 2 1 1 1 1 1 0 2 2 0 2 0 2 0 0 0 2 2 2 0 0 2 0 0 2 2 2 2 2 2 0 0 0 0 0 0 0 2 2 0 2 2 2 0 2 0 2 2 2 0 2 2 2 0 2 0 0 2 2 0 0 2 0 2 2 0 0 2 0 2 0 2 0 2 0 2 0 2 0 0 1 2 1 1 1 1 1 1 1 2 2 2 0 0 2 1 1 0 0 2 1 2 0 1 0 2 0 1 1 2 1 1 1 0 1 1 1 2 2 0 0 2 2 0 0 2 0 2 2 0 2 2 0 2 2 2 0 2 2 0 0 0 2 2 0 2 2 0 2 0 1 1 2 1 2 1 1 1 2 2 0 0 0 2 0 2 2 2 2 0 0 0 0 0 1 1 0 1 2 2 0 1 1 2 0 1 0 1 0 0 1 1 2 0 0 2 0 1 1 0 2 1 0 1 1 1 0 1 0 2 0 0 0 1 1 0 2 0 2 1 1 0 0 1 0 1 0 2 0 1 2 2 1 1 1 1 1 1 1 1 0 2 1 1 1 1 0 1 0 1 2 2 1 2 1 1 2 0 2 2 1 1 2 1 1 1 0 2 1 1 1 0 2 1 2 1 2 1 2 1 0 1 0 2 2 1 2 1 0 0 0 1 1 1 0 2 2 1 1 0 1 1 1 2 2 0 1 1 2 1 1 1 1 0 1 0 1 0 1 0 1 2 1 0 1 1 1 2 0 1 2 1 1 1 1 0 2 1 0 2 1 0 1 2 1 1 1 2 1 1 1 1 0 2 1 0 1 0 1 1 2 2 2 1 2 1 1 2 2 2 2 2 0 2 0 0 0 2 1 0 1 1 2 2 0 0 2 1 0 1 0 1 1 1 1 1 1 1 1 1 2 1 1 2 2 0 0 0 1 0 0 1 2 1 1 0 1 2 2 1 1 2 2 1 0 0 2 1 0 1 1 2 0 2 0 0 1 1 1 1 0 1 1 1 2 1 2 0 1 2 1 1 1 0 1 0 0 1 1 1 1 1 0 0 2 1 0 1 2 2 1 1 0 2 1 0 1 2 2 1 1 1 0 2 1 1 0 0 2 1 1 1 0 1 0 1 2 1 1 0 1 1 2 2 1 2 1 0 0 2 0 0 0 1 1 0 1 0 0 1 0 0 2 1 1 1 1 0 0 1 2 1 2 2 1 0 1 2 0 1 1 2 0 2 1 1 1 1 1 0 2 1 1 2 1 2 1 2 1 1 1 1 1 0 2 2 2 2 2 0 2 2 0 2 2 2 0 0 2 0 0 0 2 0 0 2 0 0 0 2 0 2 0 0 2 2 0 0 1 0 1 1 0 1 0 2 1 2 2 2 0 2 1 2 0 2 1 1 1 0 0 2 0 0 0 2 0 0 1 2 2 1 0 0 2 1 2 1 0 0 1 0 1 2 1 0 2 1 1 1 0 0 1 2 0 1 0 0 1 0 2 2 0 0 0 1 2 2 1 1 1 1 1 1 1 2 2 0 1 1 0 1 2 0 1 1 2 0 0 0 2 2 2 0 0 0 0 0 2 2 2 0 2 2 2 2 2 2 0 0 0 2 0 0 2 2 2 2 2 0 2 0 0 2 2 0 2 2 0 2 2 0 2 0 1 0 1 1 1 2 1 2 2 1 0 0 2 1 1 1 1 0 0 2 0 1 0 1 1 2 0 1 2 1 1 2 2 1 0 1 2 1 1 0 0 1 0 2 2 1 0 0 2 1 0 1 2 1 0 1 2 1 1 0 2 1 1 2 1 1 1 2 0 0 1 2 2 0 2 1 1 0 1 2 0 2 0 1 0 1 0 1 1 2 1 2 1 1 1 1 0 1 1 0 1 2 0 1 2 1 0 1 1 1 2 0 0 0 0 2 0 0 1 1 1 1 1 0 1 1 1 0 1 1 1 1 1 2 1 1 2 1 1 1 1 1 0 1 1 0 1 1 0 1 1 1 2 0 1 1 2 1 1 0 1 1 1 1 1 1 1 1 1 0 1 1 2 1 2 1 1 1 2 0 0 1 1 2 0 1 1 1 1 1 2 1 2 0 0 0 1 1 2 1 2 0 2 2 1 1 1 0 0 1 1 1 1 0 2 1 0 1 2 1 1 1 0 2 1 1 2 0 2 0 2 0 0 0 2 2 0 0 0 2 0 2 0 2 0 2 2 0 2 0 2 1 0 2 2 0 1 2 1 0 1 1 1 1 1 2 2 0 0 2 1 0 2 1 1 2 2 1 0 1 1 1 1 2 1 1 0 0 1 2 1 1 1 1 0 1 1 1 1 0 2 1 1 1 2 2 2 0 1 1 1 1 0 1 1 1 1 2 2 1 1 1 2 1 1 0 1 0 2 2 1 0 2 2 1 1 2 2 1 1 2 2 1 1 0 1 2 1 1 1 1 2 1 1 1 1 1 1 2 0 1 1 1 0 0 1 0 1 1 1 1 1 2 0 2 1 2 0 0 1 0 1 0 0 1 2 1 1 0 1 0 1 0 2 1 2 0 1 1 1 1 2 0 0 1 0 0 2 1 2 1 1 1 2 0 0 2 1 1 1 0 2 0 2 0 2 1 2 1 1 0 1 1 1 2 1 0 1 1 1 1 1 2 0 1 0 2 0 0 0 0 1 2 2 1 0 1 1 2 1 2 1 0 1 1 1 1 2 0 2 0 0 2 2 2 2 2 2 0 2 2 2 2 2 2 2 0 0 0 0 0 2 2 2 2 2 2 0 0 2 2 2 0 2 1 1 2 0 1 2 0 0 2 1 1 0 2 2 2 2 0 1 0 2 0 1 1 1 0 0 2 2 0 0 2 0 2 2 2 1 1 1 1 1 2 1 1 0 1 1 2 1 2 0 2 1 1 2 1 1 0 1 2 1 1 1 0 1 1 2 2 2 0 0 1 1 0 1 1 1 1 1 0 1 0 2 2 1 1 1 2 1 1 1 1 0 0 1 2 1 1 1 1 1 1 1 2 1 0 0 1 0 1 2 1 1 2 1 1 1 2 0 1 0 1 0 0 2 2 1 1 1 1 1 0 0 1 1 1 1 2 1 1 1 1 0 0 1 1 1 1 1 1 0 1 1 2 1 0 2 1 2 1 1 0 0 2 1 1 1 2 1 1 1 1 1 2 1 1 2 0 1 1 1 2 1 1 1 1 1 0 1 2 2 0 0 2 1 1 0 1 2 2 1 2 1 2 1 1 1 0 2 1 2 2 2 1 1 1 0 1 0 1 0 1 0 1 0 1 0 0 0 0 1 2 1 0 1 2 2 1 2 0 2 1 0 1 1 0 2 1 1 2 1 1 2 2 2 1 0 2 2 1 1 1 0 0 0 0 1 1 1 2 2 1 1 0 0 0 1 1 2 1 1 1 2 1 1 1 1 0 1 1 1 1 2 1 2 2 0 1 2 1 1 2 0 2 2 1 0 1 0 1 1 1 1 0 2 0 1 1 1 2 2 0 1 1 1 2 1 1 0 1 2 2 1 1 2 1 1 0 2 1 1 0 1 0 1 0 1 0 2 1 1 1 2 0 1 0 1 0 1 1 1 1 1 0 2 2 1 0 2 1 1 1 1 0 0 1 0 2 2 1 0 2 2 2 0 2 2 0 2 2 0 2 2 0 2 0 0 1 0 1 1 2 1 1 1 2 0 1 1 2 1 1 2 0 1 2 1 1 0 1 1 1 2 0 0 2 0 1 0 1 0 0 1 1 1 1 0 2 1 1 0 1 0 2 2 2 2 1 1 1 0 1 1 1 2 0 1 1 1 2 2 1 0 2 1 1 1 0 2 1 1 1 2 2 2 2 1 2 1 1 2 1 0 1 0 2 0 2 0 2 0 2 2 0 0 0 2 0 1 2 1 0 0 1 1 1 0 1 0 0 1 1 2 2 1 1 1 1 1 1 0 2 2 0 0 2 0 1 1 2 1 2 1 2 2 1 0 1 2 1 2 1 1 0 0 2 1 0 0 1 0 2 2 1 0 1 2 1 2 2 1 0 0 1 2 0 1 1 0 1 1 0 1 1 2 0 1 1 1 1 1 1 1 1 0 1 1 1 1 0 1 1 2 1 1 2 1 0 1 1 1 1 0 1 2 1 1 0 1 1 0 1 2 1 1 1 0 0 1 0 0 0 2 0 2 0 0 2 2 0 0 2 0 2 1 1 1 1 1 1 1 0 2 1 1 0 2 1 1 0 1 0 0 2 2 1 1 0 0 0 1 2 0 2 2 0 1 1 1 1 1 1 2 2 1 2 0 2 0 1 0 2 0 2 1 1 1 2 1 1 1 1 1 1 1 2 2 1 1 0 0 2 2 1 1 1 1 1 2 2 2 0 1 0 0 1 1 1 1 1 1 1 1 2 1 2 1 1 1 2 2 1 2 0 1 1 1 2 2 0 1 1 2 1 0 0 1 0 0 2 1 1 0 0 1 0 1 1 0 1 1 2 0 0 0 1 1 2 1 1 2 1 1 1 1 2 0 1 1 0 0 1 1 1 1 1 2 0 2 1 1 1 1 1 1 1 0 2 0 1 2 0 2 1 1 1 1 2 2 0 0 0 1 0 1 1 1 1 1 2 1 0 2 1 1 1 1 1 2 0 0 2 1 1 2 1 1 1 1 2 1 0 1 2 0 2 2 2 0 2 2 0 2 2 2 0 2 1 2 0 0 1 2 1 1 1 1 1 0 2 1 1 2 0 1 1 1 0 1 2 1 1 1 2 1 1 1 1 1 1 1 0 1 1 0 0 1 1 1 2 0 1 2 2 0 0 2 2 0 2 2 0 0 2 0 0 2 0 0 0 0 2 2 1 1 2 0 2 0 1 0 1 0 0 1 1 0 1 1 1 1 0 1 2 2 2 1 2 1 1 1 0 1 1 1 0 1 1 2 1 1 1 1 1 1 2 0 2 0 0 1 2 0 2 2 2 2 2 2 0 2 0 2 0 0 2 0 0 0 2 2 2 0 0 2 0 2 2 2 2 2 2 0 0 2 0 0 2 0 2 2 2 2 0 2 2 0 0 0 0 0 2 0 0 2 2 2 2 0 1 1 0 1 1 1 1 0 1 1 1 1 1 2 0 0 1 1 0 0 0 1 2 1 0 0 0 1 1 1 1 2 1 1 2 1 0 1 1 1 1 1 1 1 2 1 1 0 1 2 2 0 1 0 1 1 1 1 1 1 0 1 1 2 0 1 1 0 2 2 0 1 0 2 0 1 0 2 1 0 2 2 1 2 1 0 2 1 2 0 0 1 0 0 2 2 1 2 2 0 2 1 2 1 1 0 1 1 0 1 2 1 2 0 2 1 1 2 0 0 2 1 2 1 1 1 1 2 0 1 2 0 1 2 0 1 2 0 1 0 2 1 1 1 1 1 1 1 1 2 2 2 1 1 1 1 2 0 1 1 1 2 2 1 1 1 1 1 1 0 0 2 1 1 0 1 2 1 1 1 0 0 1 1 0 1 2 1 0 1 1 0 1 0 1 0 0 1 1 0 2 0 1 2 1 2 2 0 2 1 1 1 2 0 1 1 2 2 0 1 1 0 1 0 0 1 1 0 0 1 0 0 0 0 1 1 1 1 1 0 0 2 1 1 1 2 1 2 1 0 1 2 1 0 2 0 2 1 1 0 1 1 1 0 1 1 1 2 1 0 1 1 1 0 0 0 0 0 2 2 0 0 2 2 0 0 0 2 2 0 0 0 0 2 2 2 0 0 0 0 2 2 2 2 1 1 1 1 0 1 1 0 2 0 2 1 1 2 0 0 0 0 2 0 0 0 0 0 2 0 2 2 2 0 0 0 0 0 0 2 0 0 0 0 0 2 0 2 0 0 0 0 2 2 2 2 2 2 2 2 0 0 0 0 2 2 0 2 0 2 0 2 2 2 2 1 1 2 1 1 1 1 0 1 0 2 1 1 1 2 2 0 1 0 0 1 0 1 0 0 2 1 1 1 1 1 1 0 2 0 2 2 1 1 1 1 2 1 1 1 2 0 1 2 2 1 1 0 1 0 2 1 1 1 1 1 1 1 1 1 1 1 1 0 1 1 0 1 2 1 1 0 1 2 1 2 1 1 1 2 1 1 1 2 2 1 0 0 2 1 1 2 1 0 1 1 2 1 0 1 1 1 1 0 0 2 1 2 0 1 2 2 1 1 0 1 0 1 1 2 1 1 1 1 2 0 2 0 2 1 1 0 0 1 0 0 1 1 1 1 0 1 0 2 1 1 2 0 1 1 1 1 1 1 1 0 1 0 2 2 0 0 1 1 1 1 1 1 1 1 2 2 0 1 1 1 1 2 2 2 1 2 2 1 2 1 1 0 1 1 0 1 1 0 1 1 0 2 0 1 0 1 1 2 1 2 1 0 1 1 0 1 0 2 1 1 1 1 1 2 2 1 1 1 1 1 1 1 0 1 1 1 0 0 1 2 1 1 0 1 2 1 1 2 1 0 0 0 1 0 2 0 0 2 0 1 1 1 2 0 1 0 2 0 0 0 1 1 2 2 1 1 0 2 1 1 1 0 1 0 0 1 1 1 0 0 2 0 0 0 1 2 1 1 0 1 0 2 0 2 2 2 0 2 0 2 0 2 0 2 0 2 0 2 2 0 2 0 0 0 0 2 2 0 2 2 2 0 0 2 0 0 0 0 0 2 0 2 2 0 2 2 2 0 0 2 0 2 2 0 0 0 0 0 0 2 2 2 2 2 2 0 0 2 2 0 0 2 0 2 0 2 2 2 0 0 2 0 0 2 2 0 2 2 0 0 2 0 1 2 0 1 0 1 1 0 2 0 2 1 0 0 1 0 2 1 0 1 2 0 1 2 2 1 2 1 2 0 0 1 1 1 0 0 1 0 2 1 0 0 1 2 1 1 1 2 1 1 0 0 2 2 0 0 1 0 1 0 1 1 0 2 0 1 2 0 1 0 1 1 2 0 1 0 1 0 2 2 0 0 2 1 1 0 0 0 1 1 0 2 1 2 1 1 1 2 2 0 1 2 1 2 1 1 2 0 2 0 1 0 0 2 2 0 1 0 2 1 1 1 2 2 2 1 1 1 1 1 1 2 1 1 2 0 2 1 2 2 1 1 1 2 2 0 2 1 1 0 1 1 1 0 2 0 2 1 1 2 1 2 1 1 2 0 2 0 2 2 2 1 2 0 1 0 0 1 1 1 1 0 1 0 0 0 1 2 2 2 0 1 0 1 2 2 0 1 1 2 1 1 0 2 0 2 0 2 1 0 2 2 0 2 0 1 1 1 2 1 0 2 2 1 1 0 0 1 1 1 1 1 1 1 1 1 2 1 2 1 0 0 0 1 0 0 2 1 0 2 0 2 0 0 0 2 0 0 1 0 1 2 1 0 2 1 1 1 1 1 1 2 1 0 0 0 2 2 2 0 2 0 0 1 2 2 1 0 0 1 1 1 2 1 1 0 1 1 1 1 0 1 2 1 2 0 1 1 1 0 0 0 1 2 2 1 1 1 1 0 0 1 1 0 1 0 2 1 2 0 0 2 1 2 1 1 1 0 1 0 1 1 2 1 1 1 0 1 0 0 2 1 2 1 0 2 2 2 2 1 0 0 1 1 1 2 1 1 2 1 1 1 1 2 0 1 1 1 1 2 2 0 1 0 1 1 1 1 0 2 1 1 2 1 1 2 2 1 1 2 0 1 1 1 0 1 1 1 1 0 0 2 0 2 1 1 1 2 0 0 1 0 1 2 2 2 1 2 1 2 1 2 1 0 0 2 2 1 1 0 2 2 1 0 2 1 2 1 2 2 1 0 1 1 2 0 1 1 1 2 1 2 1 1 0 2 0 0 2 2 2 0 2 0 0 0 0 2 0 1 2 2 1 0 2 2 0 0 1 2 0 0 0 1 0 1 0 0 0 1 1 0 0 1 1 0 0 2 1 0 2 2 2 0 0 2 2 2 2 0 1 1 1 0 1 2 1 1 1 0 1 2 1 0 2 0 0 0 1 1 1 1 2 2 2 1 1 0 2 1 1 2 0 0 0 0 0 2 2 2 0 0 0 2 2 2 2 2 2 0 0 2 1 2 1 1 1 0 1 1 1 1 0 1 0 1 2 2 2 1 0 0 2 0 1 0 2 2 1 2 2 1 0 1 1 0 1 1 0 0 0 0 1 1 0 1 0 2 1 0 0 0 0 1 2 0 2 1 2 1 0 2 0 2 0 0 0 2 2 2 0 0 0 2 2 2 2 2 2 0 0 0 2 2 2 2 2 2 2 2 2 0 2 2 2 2 2 2 0 2 2 0 0 0 0 0 0 2 2 2 2 2 2 2 2 0 0 2 0 2 1 1 1 2 2 0 0 0 1 2 0 1 1 0 0 2 2 2 0 2 0 0 1 1 0 2 2 2 1 1 1 0 1 1 1 0 0 2 0 2 1 0 1 0 1 1 2 1 1 1 1 2 1 1 2 0 1 0 1 1 1 2 2 0 0 2 1 1 1 1 0 1 1 1 1 1 1 2 2 2 0 1 1 2 1 1 2 1 1 1 2 2 1 0 1 0 1 1 1 1 2 1 1 1 1 1 0 1 2 0 0 2 2 1 1 1 1 1 0 1 0 1 1 0 2 1 0 1 0 2 2 2 2 1 1 1 2 1 0 0 1 0 0 1 0 1 1 0 1 2 0 1 0 1 0 2 1 0 0 1 0 1 1 1 1 0 1 2 1 1 1 0 1 1 1 0 0 1 1 1 0 1 1 1 1 2 1 0 1 1 1 1 1 1 1 2 2 1 2 1 1 1 1 1 2 1 1 1 2 1 2 1 1 0 1 2 1 1 0 1 1 2 2 1 0 1 2 1 1 2 0 1 1 0 2 1 2 0 1 0 0 0 1 1 0 1 1 1 2 2 1 2 2 1 0 2 1 1 1 1 2 0 2 1 0 1 2 0 1 1 2 1 0 1 1 1 0 1 1 0 1 1 1 1 0 0 0 0 0 1 0 2 2 0 1 1 0 1 0 1 2 0 1 2 1 0 1 1 1 1 1 2 1 1 1 1 2 0 1 2 2 2 0 2 2 1 2 2 0 2 1 2 1 1 0 2 1 1 1 2 2 1 1 2 0 1 0 0 2 0 0 0 0 1 1 0 1 2 0 1 1 1 0 1 2 2 0 1 0 1 2 1 0 0 2 0 2 1 1 2 1 1 0 1 0 1 2 1 1 1 2 1 1 0 0 0 1 2 2 0 1 2 1 1 1 2 1 0 2 1 1 1 1 0 2 1 2 0 1 1 2 0 2 1 2 2 1 1 0 2 2 1 0 2 0 1 1 1 1 1 0 2 1 1 2 1 2 2 1 2 1 1 2 0 1 2 0 2 0 0 1 0 2 0 1 0 1 2 1 1 2 1 1 1 1 2 1 0 1 0 0 1 2 2 2 0 0 1 2 0 1 1 1 0 1 0 1 1 0 0 1 0 1 2 2 1 1 1 1 2 1 1 1 2 2 1 0 1 1 1 0 1 1 2 0 0 0 2 2 1 1 0 2 1 2 1 0 0 0 1 1 2 2 2 2 2 0 2 1 2 0 2 1 0 0 0 2 2 2 0 0 2 2 2 2 0 0 0 0 0 0 2 1 1 1 0 0 1 1 1 2 0 0 1 1 1 0 2 0 0 1 1 0 1 2 1 1 1 2 0 1 0 0 2 1 2 2 0 1 0 0 2 1 0 2 1 2 2 1 1 1 1 1 0 1 1 1 2 0 1 1 2 1 1 2 1 1 2 1 1 2 0 0 1 2 0 0 2 1 2 1 0 2 2 1 0 2 0 1 2 1 1 0 2 0 0 1 1 2 1 1 1 2 2 1 2 1 2 2 1 1 0 1 0 1 1 1 2 1 1 2 0 1 0 1 1 0 1 1 0 2 1 1 1 1 1 1 1 1 0 1 2 0 1 1 2 1 1 0 1 0 2 2 0 2 1 1 1 2 1 1 1 1 0 2 1 1 0 1 1 1 1 2 1 0 2 0 2 0 0 0 2 0 0 2 2 0 0 0 0 2 0 2 2 1 1 0 1 2 1 2 1 1 0 2 2 0 2 0 2 1 0 0 0 2 1 0 1 0 0 0 1 1 0 1 0 1 2 1 1 0 1 1 0 2 1 2 2 0 1 1 2 0 1 1 1 0 1 1 1 0 2 1 1 1 0 1 1 1 0 0 1 1 0 0 0 0 1 2 2 2 1 0 1 1 1 2 1 0 1 1 1 2 0 1 0 1 0 1 1 1 0 0 1 1 0 0 1 2 1 2 1 2 1 1 1 0 1 1 1 0 1 1 1 2 0 1 1 2 1 1 1 1 1 2 1 0 1 0 1 0 1 0 1 1 2 0 2 0 1 2 0 1 1 2 0 2 2 0 1 1 0 1 2 0 1 0 0 0 1 0 1 0 1 0 1 0 0 2 1 1 0 1 0 1 1 2 1 1 2 2 0 0 0 2 1 1 1 0 1 2 1 1 1 2 2 0 2 1 2 2 2 2 2 2 2 0 1 1 0 2 0 0 2 1 0 1 0 1 1 2 0 2 1 1 2 0 0 1 2 1 2 1 1 1 1 1 0 2 0 1 1 1 1 1 1 2 0 2 1 2 1 1 1 1 2 1 1 1 2 2 2 0 0 2 0 2 1 1 2 0 1 2 1 1 1 1 0 2 0 1 1 0 2 1 2 1 1 2 0 1 2 0 2 0 0 1 2 1 1 2 1 1 2 1 1 1 1 1 1 1 2 2 0 1 0 0 2 0 2 1 2 1 1 1 2 2 2 1 1 1 2 1 1 0 2 0 1 1 1 1 1 1 1 0 0 0 1 2 0 1 1 2 1 2 0 1 0 2 2 2 0 0 2 0 0 0 2 2 0 2 0 2 2 2 0 2 0 2 2 0 0 0 2 0 0 0 2 0 0 0 0 2 2 0 0 2 2 0 2 2 0 2 2 2 0 0 2 2 2 0 2 2 1 1 1 0 1 1 0 1 0 2 0 1 1 1 1 2 1 1 2 2 0 2 0 1 1 0 1 0 1 0 1 0 2 0 0 1 1 1 1 0 1 2 0 1 2 1 2 1 2 0 1 1 1 2 1 0 2 1 1 1 1 2 1 0 0 1 2 0 2 1 1 0 1 2 0 2 0 0 2 0 0 2 2 2 0 2 0 2 0 2 2 0 0 2 0 0 0 0 0 2 0 2 0 0 1 1 0 2 1 1
 28 8.955544200000000E-02 -0.5824893710000000
 1 1 1 1 0 1 1 0 0 1 0 1 2 1 0 0 1 1 0 1 0 2 1 0 0 0 0 2 1 0 1 1 1 1 0 1 2 2 2 0 0 0 1 1 1 2 1 2 1 2 1 1 1 1 1 1 2 0 0 2 2 1 0 0 0 0 1 1 1 2 0 1 1 1 1 1 0 0 1 0 1 2 2 2 1 1 2 1 1 2 2 2 0 0 0 0 2 1 2 0 1 2 2 0 1 1 1 0 1 1 1 1 0 0 0 1 2 2 0 2 2 0 0 2 0 0 0 2 0 0 0 0 2 2 0 2 0 0 2 0 2 0 0 0 2 2 2 2 0 0 2 0 2 0 2 2 0 0 2 2 2 0 2 0 2 0 0 2 2 0 0 0 0 0 2 0 0 0 0 0 0 0 0 2 2 0 0 0 0 2 0 0 2 2 0 2 2 2 2 0 0 0 0 0 2 2 2 1 2 0 0 0 0 0 2 1 0 1 0 1 1 1 1 0 1 0 1 2 1 1 1 1 1 1 2 0 1 2 2 0 2 2 2 1 0 0 2 1 1 2 1 2 2 2 2 2 0 0 2 2 2 0 0 0 2 0 2 2 2 1 0 0 2 1 1 1 1 1 1 1 1 2 1 0 0 0 1 1 0 1 1 1 2 1 0 1 0 2 1 0 1 2 1 2 2 1 1 0 0 1 1 1 1 0 1 1 0 1 1 1 2 1 1 1 1 0 2 1 0 2 1 2 1 1 1 1 2 0 1 1 1 1 1 1 1 0 0 0 2 0 1 0 1 1 2 1 2 2 0 2 1 1 2 1 2 2 1 1 0 1 1 0 2 2 0 1 2 0 1 2 1 2 1 1 2 2 1 1 0 1 0 1 1 2 1 1 2 1 2 2 1 1 2 0 1 1 1 0 0 1 2 1 2 2 2 2 1 2 1 0 2 0 1 1 1 0 1 1 2 1 2 2 2 2 2 0 1 0 1 2 1 0 1 0 1 1 0 1 1 0 1 0 2 1 2 1 1 2 1 1 1 1 2 0 1 1 2 2 1 1 0 0 1 0 1 2 2 1 1 1 2 2 1 1 0 2 1 2 1 1 2 1 2 1 0 0 1 2 2 0 1 2 1 0 1 1 1 2 1 1 0 0 0 1 1 0 1 1 1 0 2 1 0 0 1 0 1 1 1 2 0 1 0 1 1 1 2 2 0 1 0 1 1 1 0 2 2 1 0 1 1 2 2 1 0 2 2 0 0 2 0 2 2 2 2 1 1 2 0 1 1 0 1 1 1 1 1 1 0 0 1 1 0 2 2 1 1 0 2 1 2 2 1 1 1 2 1 0 1 2 0 2 1 0 2 0 2 1 2 2 1 2 0 2 1 1 0 2 2 1 1 1 1 1 0 2 1 1 1 2 2 1 1 1 0 2 0 0 1 1 1 2 0 0 1 0 1 1 0 1 0 2 1 1 1 2 1 1 0 0 1 0 1 1 0 1 1 2 1 2 0 0 2 0 2 2 0 2 0 2 0 0 2 2 0 0 0 0 0 0 2 0 0 2 0 0 0 0 2 0 2 1 1 1 2 1 1 2 2 1 2 2 0 1 1 1 2 1 0 2 0 2 1 0 1 1 1 2 0 1 1 0 1 2 1 1 1 2 1 1 0 1 1 1 0 1 1 1 1 2 1 1 1 2 1 1 2 1 1 1 2 1 1 1 0 1 1 1 1 1 2 1 2 2 1 1 1 0 1 0 2 0 1 1 2 0 2 1 1 1 2 2 1 0 1 0 0 2 2 2 1 0 1 2 2 0 0 1 2 2 1 1 1 0 2 0 1 1 1 1 1 2 1 2 2 1 2 1 1 0 1 1 0 1 1 0 2 2 0 0 2 1 2 1 1 2 1 1 1 1 1 1 2 1 2 2 1 2 1 1 0 2 2 2 0 1 1 1 1 1 0 0 1 1 1 1 1 1 1 1 0 0 0 0 0 0 2 2 2 0 0 0 2 0 0 0 1 1 1 0 1 2 0 0 2 1 1 1 0 2 1 1 1 1 2 1 1 0 1 1 0 0 2 2 0 1 0 2 1 2 1 0 1 0 1 1 2 1 1 2 2 2 2 1 1 1 1 0 1 0 2 0 0 1 1 0 1 1 2 1 1 1 2 1 1 1 0 1 1 0 0 2 0 0 1 1 1 0 1 1 0 2 1 2 1 2 1 2 1 0 1 0 2 2 1 2 1 0 0 0 1 1 1 0 2 2 1 1 0 1 1 1 2 2 0 1 1 2 1 1 1 1 0 1 0 1 0 1 0 1 2 1 0 1 1 1 2 0 1 2 1 0 2 2 0 1 1 0 2 1 0 0 1 0 1 1 1 1 2 2 1 0 1 2 1 1 1 1 1 2 1 2 2 2 1 1 1 2 2 2 2 0 2 0 0 0 2 1 1 1 1 2 1 1 0 1 1 1 1 0 1 1 1 1 2 0 2 2 1 2 1 1 2 2 0 0 0 1 0 0 1 2 1 1 0 1 2 2 1 1 1 2 1 0 1 2 1 0 0 0 2 1 1 0 1 2 0 2 0 0 1 0 1 2 0 2 1 0 1 2 0 1 0 1 1 1 0 2 2 0 2 0 1 2 0 0 1 1 1 0 2 1 1 0 0 0 2 2 2 2 2 0 2 2 2 0 0 2 0 0 2 0 2 0 0 0 2 2 2 2 2 2 0 0 0 0 2 0 0 2 2 2 2 2 0 1 2 1 0 0 1 1 2 2 1 0 1 1 2 1 0 0 2 1 1 0 0 1 2 0 1 1 1 1 1 2 2 2 2 1 0 1 1 2 2 1 1 1 1 1 1 1 1 2 1 1 2 1 1 2 2 1 2 1 1 0 1 1 0 0 0 1 0 1 2 0 0 1 1 1 1 0 1 1 2 0 1 0 1 1 2 1 1 0 1 1 1 1 2 1 1 1 1 1 1 2 1 1 1 1 2 2 2 2 1 0 1 1 1 1 2 0 0 2 1 1 1 0 0 1 0 1 1 1 1 1 0 2 2 1 1 1 2 0 1 1 1 2 1 2 2 1 0 1 0 2 2 0 0 0 1 1 2 0 2 1 1 2 0 0 2 2 0 1 1 2 1 0 1 2 1 1 0 1 0 1 1 2 1 1 1 1 1 2 1 1 2 1 1 1 1 1 0 1 2 1 1 2 0 1 0 1 2 1 0 1 2 1 1 1 0 1 1 2 0 1 1 1 1 1 1 1 1 0 0 2 1 2 1 2 1 0 1 1 2 1 1 0 2 1 1 2 1 2 2 2 0 2 0 0 1 0 0 0 0 1 1 2 0 0 1 0 2 0 2 1 1 2 1 2 2 2 2 1 2 2 1 1 0 2 2 0 1 0 0 1 1 2 1 2 0 1 1 0 0 1 2 0 2 2 1 1 1 0 1 1 0 0 1 1 1 1 2 1 1 0 2 1 2 2 1 1 0 0 0 0 1 0 2 1 2 0 1 0 1 1 1 2 2 1 0 0 1 0 2 0 2 1 1 0 1 1 1 1 2 2 1 2 2 1 1 0 2 1 1 2 2 1 1 1 1 2 1 2 0 0 1 1 1 2 1 2 2 0 0 0 2 0 1 2 2 0 1 2 2 1 1 0 1 2 1 0 1 1 1 2 0 0 1 1 1 1 0 2 0 1 2 2 0 0 1 1 1 1 1 1 1 1 0 0 1 2 0 2 2 1 0 0 1 1 1 0 2 1 0 0 2 1 1 1 0 1 2 0 2 1 0 1 2 0 2 2 1 1 0 1 1 2 1 0 1 0 2 0 1 1 2 2 2 1 2 2 0 0 1 1 1 2 0 1 1 2 0 1 0 0 1 1 1 0 2 1 1 0 1 2 1 1 1 1 0 1 1 1 0 0 2 2 1 0 1 0 1 1 0 1 0 0 0 0 0 0 1 1 0 0 1 2 1 1 1 2 2 2 1 2 1 1 2 0 1 0 2 2 0 1 0 1 0 1 2 2 0 1 1 2 1 1 2 1 1 1 0 1 0 1 0 1 2 1 0 0 1 0 1 2 1 1 0 1 0 1 1 0 2 0 1 0 1 1 1 0 1 0 1 1 1 1 2 0 1 1 2 2 1 1 0 1 1 2 0 2 2 2 0 2 2 2 2 1 1 2 1 0 1 1 1 1 0 0 1 2 0 2 0 0 0 0 0 1 2 2 2 2 2 2 1 2 1 2 1 1 0 0 1 0 1 0 1 1 1 0 1 0 1 1 2 0 1 1 0 2 0 2 2 2 1 1 2 1 1 1 2 2 1 2 1 2 1 1 0 0 1 0 1 1 2 1 2 2 0 0 1 1 2 0 2 0 0 1 0 0 2 0 0 2 0 2 0 2 2 2 2 0 1 0 2 0 1 0 0 0 1 1 1 1 0 1 1 0 1 2 0 1 2 2 0 1 1 0 1 1 1 2 1 1 1 1 0 0 2 2 1 0 2 1 2 1 2 0 2 2 0 1 1 1 1 1 0 2 2 1 0 0 2 2 0 1 1 1 1 1 2 2 0 1 1 1 1 0 1 2 0 0 0 1 2 2 1 1 0 1 0 1 1 2 1 1 2 1 2 2 1 1 0 0 1 2 1 0 2 1 0 1 1 1 0 1 1 0 2 1 1 1 1 2 0 1 1 1 0 1 0 2 2 1 2 1 2 0 0 0 2 2 2 0 2 2 0 0 2 2 0 0 0 2 0 0 0 2 0 2 2 1 0 1 1 2 2 2 1 2 1 1 1 2 1 0 1 2 1 0 1 1 2 1 1 2 1 1 0 1 1 1 1 2 1 1 2 0 0 1 1 1 1 1 0 1 2 1 0 1 1 1 0 1 1 1 1 0 0 2 2 0 1 0 1 1 0 1 1 0 2 1 1 1 1 1 1 1 2 1 0 2 1 2 2 0 1 1 0 2 1 1 1 2 1 1 1 1 0 1 1 2 2 1 1 0 2 1 2 0 1 1 1 1 0 2 2 1 2 1 1 1 2 0 0 2 0 2 2 0 0 2 0 1 1 1 1 0 2 0 1 1 1 1 1 1 1 1 2 1 1 1 1 1 0 2 1 2 0 0 0 0 2 0 0 0 0 0 2 0 0 0 1 0 1 1 1 1 0 0 1 1 1 1 1 1 2 1 1 1 1 2 1 1 2 1 1 2 1 0 1 2 2 2 1 2 1 1 1 1 2 1 1 0 0 0 1 1 1 0 0 1 1 0 1 1 2 1 2 1 1 1 2 1 0 1 2 1 2 1 1 1 0 1 1 1 1 1 0 1 0 0 1 2 1 0 1 0 2 1 1 2 1 1 1 1 0 1 2 2 2 1 0 2 1 2 1 2 1 1 1 0 0 0 0 2 1 2 0 2 2 1 2 0 1 1 2 1 0 1 2 2 0 0 0 1 1 1 2 2 2 1 0 2 1 0 0 2 1 1 2 1 2 1 2 1 1 2 1 1 0 1 0 0 0 1 1 1 0 2 1 2 1 0 0 1 1 0 1 2 1 1 0 2 1 2 0 2 2 2 1 2 2 1 2 1 0 0 1 2 1 1 1 0 0 2 2 1 1 1 1 1 1 2 1 0 0 0 2 1 0 0 1 1 1 1 1 0 0 1 1 1 1 2 0 1 1 1 0 1 1 1 1 0 1 1 2 1 1 2 1 0 1 0 1 0 1 1 1 1 2 0 1 1 0 1 1 2 1 2 0 0 2 0 0 1 1 0 1 0 0 2 2 0 0 1 0 2 2 1 0 1 2 1 1 2 0 0 1 1 1 0 1 2 1 0 1 2 1 2 2 1 1 1 0 1 1 1 1 1 1 2 2 1 1 1 0 2 1 1 2 1 2 1 0 2 0 0 0 1 2 0 2 0 2 1 0 0 2 1 2 0 1 0 1 2 1 1 1 2 2 2 1 2 1 1 2 1 1 1 2 1 2 2 2 2 1 1 1 2 1 0 0 2 1 1 1 1 1 2 2 2 1 0 1 2 1 0 1 0 1 0 0 2 1 1 0 0 1 0 1 1 0 1 1 2 0 0 0 1 1 2 1 1 2 1 0 1 1 2 0 0 1 1 1 2 2 2 2 2 2 0 2 0 2 0 0 2 0 1 1 2 1 1 2 1 1 1 2 0 1 2 1 0 0 1 2 0 1 2 1 1 1 2 1 0 2 0 2 2 2 2 2 0 2 2 0 2 2 2 1 1 1 1 1 2 1 1 2 0 0 2 0 0 2 2 2 0 0 2 2 1 2 0 0 1 1 2 0 1 0 1 0 1 2 0 0 1 0 1 1 1 2 1 0 2 0 1 1 1 1 1 1 0 2 0 2 2 0 0 0 1 1 1 0 2 1 1 1 1 1 1 0 1 2 0 0 1 1 1 2 0 0 1 1 1 1 2 1 1 0 1 1 2 0 1 1 0 2 1 0 0 1 2 1 1 2 1 1 1 1 2 1 1 0 0 1 2 1 1 0 1 2 1 1 1 1 1 2 1 1 2 0 1 0 2 0 1 1 1 2 2 2 1 2 0 1 1 0 1 1 1 1 2 2 2 0 0 2 1 2 2 2 1 1 2 1 1 1 1 0 2 0 2 2 2 2 0 1 1 0 0 1 1 1 1 0 0 2 1 2 2 1 1 0 0 2 1 1 2 0 1 1 1 1 1 2 0 0 1 1 0 0 0 1 2 1 1 0 1 0 1 0 0 2 1 1 2 2 0 1 1 0 0 0 0 2 2 1 1 0 1 2 2 0 1 0 1 1 1 1 1 1 0 1 1 2 0 1 1 0 2 2 0 1 0 2 0 1 0 2 1 0 2 2 1 2 1 0 2 1 2 0 0 1 0 0 2 2 1 2 2 1 2 0 2 2 1 0 1 1 1 1 1 2 2 1 2 1 0 2 1 0 1 1 1 1 1 1 1 2 0 1 2 0 1 2 0 1 2 0 1 0 2 1 1 1 1 1 1 1 1 2 2 2 1 1 1 1 2 0 1 1 1 2 2 1 1 1 1 1 1 0 0 2 1 1 0 1 2 1 2 1 0 0 2 1 0 1 1 1 0 1 0 0 1 0 1 0 0 1 1 0 2 0 1 2 1 2 2 0 2 1 1 1 2 0 1 1 2 2 0 2 2 0 2 0 0 2 0 0 0 0 0 0 0 0 2 0 2 2 0 0 0 2 0 2 1 2 1 1 0 0 0 2 2 0 2 0 2 2 2 0 2 2 2 0 0 2 2 2 2 0 0 0 2 0 0 1 0 1 2 2 1 0 1 2 1 1 1 2 2 0 1 1 0 2 2 1 0 1 1 0 1 1 1 1 0 1 1 1 1 0 2 1 2 0 1 1 1 1 0 0 1 0 1 1 0 0 1 1 2 0 2 1 1 1 1 1 0 0 0 2 0 0 0 1 1 1 0 1 1 0 0 0 1 2 1 1 2 1 2 1 1 1 1 1 2 1 1 2 1 1 1 2 2 2 2 1 0 2 1 1 1 1 1 1 0 1 1 1 0 2 2 1 1 0 0 0 1 0 1 1 2 1 2 1 1 0 2 2 1 1 1 2 1 1 0 2 1 2 2 0 2 1 1 1 2 0 0 0 0 0 2 2 2 0 0 0 0 0 0 2 0 2 1 1 1 1 1 1 1 0 1 0 1 2 1 2 0 1 1 1 1 2 1 1 2 1 0 0 1 0 2 2 0 0 0 2 2 2 0 2 2 2 2 2 2 2 2 0 0 1 1 0 2 2 2 2 0 0 0 0 1 1 2 2 2 0 0 0 2 0 0 0 0 0 2 0 0 0 2 2 0 0 0 2 2 2 2 0 2 0 0 0 0 0 0 0 0 0 2 2 0 0 2 2 2 0 0 0 2 0 2 2 2 2 2 2 2 0 2 2 2 2 0 0 2 2 2 2 2 0 2 2 2 0 2 0 2 2 0 0 2 2 0 0 2 0 0 0 0 0 0 2 2 2 0 0 2 0 0 0 2 2 2 2 0 2 0 0 2 0 2 0 0 2 2 0 0 2 0 0 0 0 2 2 2 2 2 2 0 2 0 2 2 0 2 2 2 2 0 0 2 2 0 0 0 2 0 2 0 2 0 0 0 2 2 0 2 0 0 0 0 2 0 0 0 0 1 0 1 1 0 1 1 1 1 0 1 0 1 2 1 2 1 0 1 2 1 1 1 2 0 1 1 2 1 2 1 2 1 0 1 1 1 1 0 1 1 1 1 0 1 2 1 1 0 2 2 2 0 1 1 0 1 0 2 1 1 2 0 0 1 0 0 0 0 1 1 1 1 2 2 0 1 2 1 0 0 2 2 0 2 0 0 2 2 0 0 2 0 2 2 0 2 2 0 1 2 1 0 1 1 2 0 2 2 1 1 1 1 1 1 0 1 0 2 2 0 0 2 0 2 2 2 0 2 2 2 0 0 2 2 0 0 0 0 0 1 2 2 2 0 0 0 0 0 1 0 1 0 1 2 1 0 0 1 0 1 0 1 2 0 1 1 2 1 1 1 1 2 1 2 1 1 1 1 1 1 1 1 0 1 2 1 1 1 1 0 2 1 1 2 2 1 2 2 1 1 0 0 2 0 2 2 2 2 0 2 0 2 0 0 2 2 0 2 0 2 0 1 1 1 2 2 1 2 2 1 2 1 1 0 1 1 0 1 1 2 1 0 0 1 2 2 1 1 2 1 0 0 2 1 0 2 1 2 1 0 1 1 2 1 0 2 1 2 0 2 1 1 0 1 0 1 1 1 2 1 0 2 0 1 0 1 0 1 1 2 2 0 1 0 1 2 2 0 1 1 2 1 1 0 2 1 1 1 2 1 1 2 2 0 0 2 0 0 2 0 0 2 2 2 0 0 1 1 1 1 0 2 0 2 1 2 1 1 0 2 0 1 2 2 1 0 0 2 2 0 2 1 2 0 0 1 1 1 0 1 0 1 2 0 1 1 0 1 0 1 1 0 2 1 0 1 0 1 1 2 0 2 0 0 1 2 1 0 0 1 2 2 1 1 1 1 1 1 2 2 0 0 0 2 2 2 0 2 0 0 0 0 0 2 2 2 2 0 2 0 0 0 0 2 0 0 0 2 2 2 0 0 2 0 2 2 2 0 0 2 0 0 0 2 0 1 1 1 2 1 0 1 0 1 1 1 1 2 1 1 2 0 0 1 1 0 1 1 0 1 1 1 0 1 1 1 1 1 1 2 1 0 0 2 1 0 0 1 1 2 1 1 2 1 2 1 2 2 0 1 1 2 1 0 2 0 2 2 1 2 1 0 2 0 1 1 1 1 1 1 0 1 1 2 2 1 1 1 1 2 1 1 1 1 2 1 1 1 1 0 0 1 0 0 0 1 1 1 0 1 1 2 1 1 1 1 0 0 1 1 0 1 1 0 2 0 1 2 1 1 0 2 0 1 1 1 1 1 2 2 0 0 0 0 1 1 1 2 0 1 2 1 0 0 1 0 1 0 0 0 1 0 1 1 2 1 1 0 2 1 0 1 1 1 1 1 1 2 1 1 0 0 1 0 0 2 1 1 2 1 2 1 2 0 1 2 2 1 1 1 2 1 1 1 0 1 1 1 1 1 0 0 1 1 0 1 1 0 1 1 0 2 0 0 0 2 1 1 2 1 1 0 1 1 1 1 1 0 1 1 1 2 1 0 1 1 2 1 2 1 2 1 0 0 1 2 1 2 1 2 0 0 2 0 2 1 0 1 0 2 1 0 0 2 2 1 2 2 1 0 1 0 1 0 1 1 0 1 0 2 1 0 0 1 1 2 0 2 0 1 1 2 0 2 1 1 1 2 1 1 1 1 1 1 1 1 1 0 0 0 2 2 1 2 2 0 2 1 0 1 0 1 1 0 0 1 0 1 1 1 0 1 1 2 2 1 2 1 1 0 1 0 1 2 2 1 0 0 1 0 1 1 1 2 1 1 2 2 1 1 0 1 2 1 2 1 2 2 1 0 2 1 1 2 1 1 2 1 1 0 0 1 1 1 1 1 2 2 1 1 1 0 1 1 1 0 2 1 2 0 2 0 0 1 1 1 0 1 0 1 1 2 1 0 1 1 2 1 2 1 1 0 0 0 2 0 1 1 1 2 2 2 2 2 0 0 0 2 0 0 2 2 0 2 2 0 2 0 2 2 0 0 2 2 0 1 2 0 2 1 0 1 2 1 1 2 0 0 1 0 1 2 1 2 2 1 1 1 0 1 0 1 0 1 1 1 1 1 0 0 2 1 1 0 1 0 2 1 1 1 1 0 2 1 1 0 0 1 1 0 2 2 0 0 2 2 1 0 1 0 1 0 0 2 1 1 2 2 1 1 1 0 0 0 1 2 1 1 1 1 1 2 1 2 1 2 2 1 2 1 1 1 2 1 1 1 2 2 1 1 1 1 1 1 2 1 0 2 1 0 1 1 2 2 1 2 2 2 0 0 1 0 0 0 1 1 1 1 1 1 1 1 2 2 1 1 1 1 0 0 2 2 0 2 2 1 1 1 1 1 1 1 2 0 0 1 1 1 1 0 0 2 1 0 1 0 1 0 1 0 1 1 1 1 1 0 2 0 0 0 0 2 0 2 2 0 0 0 0 0 2 2 2 2 2 1 2 1 1 2 1 1 1 0 2 2 2 2 2 1 0 2 1 1 1 2 1 1 1 1 2 2 1 1 2 1 0 1 0 1 0 1 1 1 2 1 1 1 1 1 2 2 1 0 0 1 2 1 2 1 1 1 2 1 1 1 1 2 2 1 1 0 0 0 2 0 1 1 2 1 1 1 2 1 1 1 1 0 0 1 0 0 0 0 1 2 0 1 2 1 1 1 1 1 1 1 1 1 0 1 2 1 1 1 0 2 2 2 0 0 2 2 0 0 2 0 2 2 0 0 2 0 1 1 1 2 1 1 0 0 2 1 0 1 1 1 2 0 2 0 0 1 1 2 0 0 0 2 1 0 1 2 1 1 1 1 2 1 2 0 1 0 0 2 0 2 2 1 1 1 0 0 1 1 0 1 0 0 0 0 2 0 2 2 0 2 0 2 2 2 2 0 0 0 2 2 0 0 2 2 2 0 0 0 2 0 0 0 2 2 1 1 0 2 1 2 1 0 0 0 1 0 1 1 1 2 1 0 2 2 2 1 2 1 0 2 0 2 0 0 0 2 0 0 0 2 2 2 2 2 0 0 0 2 2 2 2 0 2 0 2 2 2 0 0 1 1 1 2 0 0 1 1 1 1 1 0 1 2 0 2 2 0 2 2 0 0 0 0 0 2 0 1 1 1 2 1 1 1 1 1 0 0 2 1 1 1 1 0 1 2 1 1 1 2 0 0 0 0 2 0 2 0 1 1 1 1 1 2 2 2 1 1 2 2 1 1 1 1 1 2 1 1 0 1 1 0 1 2 2 1 1 1 1 1 2 1 0 2 1 1 2 0 2 0 0 2 0 2 0 2 2 0 2 0 2 2 0 0 2 0 2 0 2 0 0 2 2 0 0 0 0 0 0 2 0 1 0 2 2 1 1 2 1 1 1 0 2 0 2 1 1 2 2 1 0 0 1 1 1 2 2 0 1 2 0 1 1 2 1 2 1 2 2 1 0 0 1 1 1 1 1 1 2 1 2 1 2 0 2 0 2 0 1 2 0 1 2 1 2 1 1 0 1 0 0 1 1 1 2 0 1 1 1 1 2 1 0 2 0 2 0 0 0 0 2 2 2 2 0 2 2 2 0 2 2 2 0 2 2 2 0 2 1 1 1 0 1 1 1 0 0 1 0 1 0 1 2 2 1 1 1 2 1 1 0 2 1 2 2 1 0 2 1 2 1 1 2 1 1 2 2 1 1 0 1 1 0 1 2 2 1 2 1 2 1 1 1 1 2 1 0 1 2 1 1 2 1 2 2 1 1 1 1 1 2 1 0 1 0 1 0 0 0 1 1 2 2 1 1 1 0 2 2 1 0 0 1 1 1 0 0 1 0 0 2 1 1 1 1 0 1 2 1 1 0 0 1 0 2 1 1 0 1 0 1 1 2 1 2 1 2 2 2 0 0 2 1 1 0 2 1 1 1 2 1 1 0 1 0 1 2 1 1 1 1 2 1 2 1 1 1 1 0 2 1 0 1 1 1 2 1 0 1 1 1 2 1 1 1 1 1 2 1 1 1 1 1 0 1 1 0 1 1 0 1 0 2 0 1 1 2 2 1 2 1 1 0 0 0 1 2 2 0 2 2 1 1 1 1 2 0 0 1 1 1 2 0 0 2 1 0 0 0 1 0 1 2 1 1 1 0 2 0 1 0 1 1 2 2 0 1 0 1 1 1 1 1 2 1 2 0 2 1 1 1 1 0 2 0 1 0 1 2 0 0 1 2 2 1 0 0 0 1 2 1 1 1 1 1 1 2 1 0 1 1 1 2 0 0 0 2 2 2 1 1 0 1 1 2 1 1 1 0 0 1 0 1 0 1 1 0 1 1 2 0 1 1 2 1 2 2 1 0 1 1 1 0 1 2 1 1 1 2 1 0 2 1 2 1 0 1 2 0 0 2 2 1 1 2 1 0 2 2 2 0 0 0 0 2 0 0 0 2 0 1 0 2 0 1 1 0 2 1 1 1 1 2 1 2 1 0 1 1 1 1 2 1 1 0 2 2 0 1 0 1 2 1 0 0 2 0 2 0 2 0 2 2 2 0 2 2 2 0 0 2 2 0 0 2 1 1 1 2 2 1 1 1 0 1 1 1 2 1 1 0 1 1 1 0 1 2 0 0 2 2 1 0 0 0 1 2 1 0 1 1 1 1 1 2 1 0 1 1
 29 2.864877939000000 5.810565900000000E-02
 0 0 2 2 0 2 2 2 0 0 0 2 2 0 2 2 0 2 0 2 2 2 0 1 1 0 0 1 1 0 1 2 2 2 1 1 0 1 1 1 1 1 1 0 1 0 2 2 1 1 0 1 1 1 2 2 1 1 1 0 1 1 0 0 2 2 0 1 0 1 0 1 2 1 1 1 1 1 0 0 1 1 2 0 2 1 0 0 0 2 0 2 0 2 2 2 2 2 2 0 2 1 1 0 1 2 2 1 1 1 1 2 0 0 1 1 1 2 1 2 0 0 0 1 1 2 1 2 1 1 1 0 2 1 0 1 1 1 1 1 1 2 1 2 2 1 1 1 1 0 0 1 1 0 2 2 1 2 1 0 1 1 1 2 1 1 1 1 0 1 0 0 1 2 1 2 1 1 1 1 1 1 0 1 1 1 0 0 2 0 2 1 2 1 2 0 1 1 2 0 0 0 0 1 2 1 2 1 2 0 0 1 0 1 1 0 0 1 0 1 1 0 2 0 0 2 2 0 0 2 0 1 2 1 2 1 2 1 2 0 0 0 2 1 0 1 1 1 1 2 0 2 2 2 2 2 2 2 2 2 2 0 0 2 0 0 2 0 0 2 2 0 0 2 2 2 2 2 0 2 2 2 2 2 2 0 0 0 0 0 2 2 0 2 0 0 2 0 2 2 0 2 2 2 0 1 1 1 1 2 1 1 1 1 2 2 0 2 0 0 2 2 0 0 2 0 2 0 0 2 2 2 0 0 0 0 1 0 0 2 2 1 1 1 1 1 1 1 1 1 1 0 0 1 2 1 2 1 1 2 1 1 0 0 2 2 0 2 1 2 1 1 1 1 0 1 2 1 1 2 0 2 2 0 1 2 1 2 1 2 1 1 0 2 1 1 1 1 1 1 2 2 0 1 1 1 1 2 1 1 0 1 1 1 1 1 0 1 2 1 1 2 1 0 0 1 1 1 2 1 1 1 0 1 0 2 0 1 2 2 0 1 2 1 0 1 2 1 1 0 2 1 1 0 0 1 0 1 1 2 2 2 0 2 0 2 2 0 2 0 2 2 2 2 2 0 2 2 2 1 1 1 1 2 2 0 1 2 1 0 0 1 1 1 1 2 1 2 1 1 2 1 1 0 1 1 1 1 0 1 2 1 2 1 1 2 1 2 1 2 2 0 1 2 1 1 1 1 1 1 1 2 1 2 1 2 0 1 2 1 1 1 0 1 1 1 1 0 1 1 0 2 1 2 1 0 2 1 1 0 1 2 2 0 1 0 2 2 1 1 1 1 2 0 2 2 2 1 0 0 1 1 0 2 2 1 1 0 1 1 1 1 2 2 0 2 1 1 0 1 1 1 1 1 1 0 2 1 2 1 2 1 0 1 0 2 0 1 2 0 2 1 1 2 0 1 1 2 0 2 1 0 0 2 0 2 1 0 1 0 2 1 0 0 0 0 1 0 1 2 0 1 1 1 2 2 1 1 1 1 0 0 2 0 2 1 0 1 2 2 0 0 1 1 1 2 1 2 1 2 1 1 2 1 0 1 0 0 0 1 1 1 1 2 0 0 0 1 2 0 2 0 0 1 1 1 1 1 2 1 2 2 1 1 1 2 2 0 1 1 1 1 1 0 1 1 0 1 0 1 0 1 1 1 0 1 0 2 1 1 1 2 1 1 1 2 0 0 2 2 1 1 2 2 2 1 1 0 1 1 2 1 1 1 0 1 1 1 1 1 2 2 2 2 2 2 0 0 1 0 1 1 0 1 2 0 1 1 2 0 1 2 2 1 1 1 0 1 1 1 0 0 2 2 2 0 0 0 2 1 1 1 0 0 2 1 1 1 0 1 1 1 2 2 2 0 2 1 1 1 1 0 1 2 0 1 1 1 1 1 2 1 1 1 1 1 2 1 2 1 0 1 1 0 1 0 0 1 2 1 0 1 0 0 2 1 1 1 1 0 2 1 1 1 1 1 1 2 2 0 1 0 1 0 1 1 1 1 1 1 1 1 2 1 0 1 2 1 1 1 0 2 0 0 2 1 0 2 0 2 0 1 2 2 1 1 1 0 0 1 1 0 1 1 1 1 1 1 1 2 2 0 0 1 2 0 1 0 1 1 0 0 0 0 2 0 0 2 0 2 1 2 2 0 1 2 1 0 1 2 1 2 2 2 2 2 0 2 1 1 0 2 0 1 0 0 1 0 2 0 0 1 2 1 2 2 0 1 1 0 1 1 1 1 1 2 0 0 2 0 2 0 0 2 0 2 2 2 0 2 0 0 0 0 0 2 0 1 0 2 2 0 0 1 0 1 0 1 1 1 1 2 0 1 0 1 0 1 0 2 1 0 2 2 2 1 2 2 1 1 1 0 2 0 1 1 1 1 2 2 1 0 1 2 1 1 1 1 1 2 1 2 2 2 1 1 1 2 1 2 1 0 2 0 0 1 1 1 1 0 1 2 1 1 0 0 1 1 2 1 1 1 2 2 2 1 1 2 2 1 1 2 1 2 0 1 1 2 0 1 2 2 1 0 0 1 1 2 2 1 0 2 2 0 2 0 2 2 0 0 0 0 1 1 2 0 0 2 1 1 2 1 0 1 0 0 1 2 2 0 0 0 1 1 1 1 1 2 0 1 1 1 1 1 2 2 1 2 0 1 1 1 0 1 2 0 0 0 2 1 2 0 1 2 2 1 1 1 1 0 2 1 2 0 0 0 1 2 1 2 2 2 0 0 0 1 1 0 0 2 1 1 2 1 1 2 2 0 1 1 2 0 2 2 1 0 1 0 2 2 0 0 2 0 2 0 0 2 2 0 0 0 0 2 0 2 1 1 1 1 1 1 0 1 2 0 1 1 0 1 2 0 2 1 1 1 2 0 2 2 1 2 2 0 1 1 1 0 2 2 2 2 1 1 2 1 2 1 2 0 1 1 1 1 2 1 1 2 1 0 0 1 1 1 0 0 1 1 0 2 1 1 1 0 0 2 2 0 1 0 0 0 1 1 0 1 0 2 2 2 1 1 1 1 1 1 1 0 0 1 1 0 1 1 1 1 1 1 0 0 1 1 1 1 1 0 0 1 1 1 1 1 0 0 1 0 1 1 1 1 0 2 1 1 1 1 0 0 1 0 2 2 2 1 1 1 1 2 0 1 2 1 1 0 1 1 1 1 1 2 0 1 2 2 1 2 1 2 2 1 2 0 1 1 2 0 2 1 0 1 2 0 1 0 1 0 2 1 2 1 1 0 1 1 1 2 0 1 1 0 1 1 1 0 0 0 0 1 1 2 0 0 1 2 1 1 0 0 2 2 0 2 2 2 2 2 0 2 0 0 0 0 0 0 0 2 0 2 0 0 0 0 2 0 2 2 2 2 0 2 2 2 2 2 2 2 2 0 2 1 1 2 0 2 1 1 2 0 1 1 1 2 2 0 1 1 2 0 1 1 1 0 1 2 2 1 2 1 0 0 2 1 1 2 1 0 1 1 1 0 0 0 1 2 1 0 0 1 1 1 0 1 2 0 0 0 0 0 1 1 1 2 2 1 1 2 1 1 2 1 1 0 2 2 1 1 1 0 1 1 2 1 2 0 2 2 1 1 1 2 1 2 0 0 1 1 2 0 0 1 2 2 1 1 2 1 0 1 1 1 2 1 1 1 2 2 2 0 1 0 1 1 1 2 2 0 2 2 2 0 0 2 0 0 2 0 0 2 0 2 0 2 0 2 0 2 2 2 0 2 2 0 2 2 2 2 0 0 2 0 0 0 0 0 0 0 2 2 1 1 2 1 2 1 2 1 0 1 1 0 0 0 2 1 2 1 1 2 0 2 2 2 1 1 1 1 1 1 2 2 1 1 1 0 0 1 2 1 1 2 1 1 1 2 1 1 1 1 1 0 1 1 2 0 2 1 1 0 0 0 0 2 0 2 1 1 1 2 1 1 0 1 0 1 1 1 1 1 1 1 0 1 0 1 0 1 1 1 0 2 0 2 2 1 0 2 1 2 2 1 1 0 1 2 1 2 1 0 1 2 2 2 1 0 1 1 2 2 1 2 1 0 1 1 1 1 1 1 2 1 0 1 1 0 2 2 2 0 1 0 1 1 0 0 2 0 2 1 1 0 1 0 0 1 1 1 1 1 1 0 1 2 1 2 1 1 0 1 1 2 0 2 2 2 0 1 2 1 1 0 0 2 2 0 2 0 0 2 0 0 0 2 0 2 0 0 0 0 0 2 2 2 2 2 2 2 0 2 2 2 2 2 0 0 2 0 1 1 1 0 1 1 2 0 2 0 2 0 1 2 0 2 0 2 1 2 2 0 2 2 2 1 2 1 1 2 0 2 1 2 1 2 0 2 1 1 1 1 0 0 0 1 2 0 2 1 0 2 2 2 1 2 1 2 2 0 0 1 0 1 2 2 1 2 1 1 0 2 1 2 0 2 2 1 0 1 1 0 1 0 2 1 1 0 1 1 1 1 1 2 1 2 1 1 1 2 0 1 2 1 2 0 1 1 0 1 1 2 1 0 1 0 2 2 1 0 0 1 0 0 0 1 1 2 2 0 0 1 2 1 1 1 0 1 1 2 0 2 1 1 1 1 1 0 0 2 2 2 0 1 0 0 0 1 1 1 2 1 1 2 1 1 2 2 1 1 0 0 1 0 2 2 1 2 0 0 1 1 1 1 0 0 1 1 2 0 0 1 1 0 1 2 1 1 1 2 1 1 2 1 0 1 2 2 2 0 2 1 0 1 1 1 1 1 0 1 1 1 1 2 0 1 2 0 1 1 1 1 1 2 0 1 1 1 1 2 2 0 1 2 1 0 1 1 2 2 1 2 2 2 0 2 0 2 2 2 0 0 1 0 0 0 1 1 1 0 0 0 0 1 1 2 0 1 1 0 2 1 0 0 1 2 2 1 2 0 2 1 0 2 2 1 2 1 1 2 1 1 2 2 1 0 1 1 2 1 1 1 0 1 1 1 1 0 1 1 1 0 2 2 1 2 1 1 1 1 1 1 1 1 0 1 0 1 1 0 1 1 1 1 1 1 2 2 2 1 0 1 0 1 1 0 0 2 0 0 1 0 1 0 2 1 1 2 1 2 0 2 0 0 0 0 2 2 0 0 2 2 0 2 2 2 0 0 2 2 0 2 0 0 2 2 0 0 2 2 0 0 2 2 0 0 2 0 0 0 0 2 2 1 1 1 0 0 1 1 1 1 1 0 1 2 0 1 2 0 0 1 2 1 0 1 2 0 1 2 0 2 2 0 1 1 0 0 0 0 0 2 2 2 2 2 0 0 2 2 0 2 2 0 2 2 0 0 0 2 2 2 2 0 0 2 0 0 0 2 0 0 2 0 2 0 0 2 2 2 0 0 0 2 2 2 2 2 0 2 2 2 1 1 1 1 2 2 1 0 1 2 1 1 1 1 0 1 2 2 1 1 1 1 1 1 1 1 2 2 1 2 1 0 2 1 0 1 0 1 1 1 1 2 1 1 2 1 1 1 1 0 1 1 1 2 0 2 1 1 2 2 0 1 0 1 0 1 1 2 1 0 1 2 2 1 1 1 0 0 1 1 1 1 1 2 2 1 1 1 1 1 0 1 2 1 1 1 1 1 0 1 1 2 2 1 0 0 1 1 2 0 1 1 1 2 0 0 1 1 1 1 1 0 0 1 1 1 1 2 0 1 1 1 0 1 1 1 1 0 1 1 2 0 0 2 0 0 0 0 0 0 0 0 2 1 1 0 0 0 0 1 2 2 0 1 1 1 1 1 0 0 2 0 1 1 0 1 1 1 1 2 1 2 1 0 0 0 2 0 0 0 0 2 2 2 2 0 2 0 2 0 0 2 2 2 2 0 0 0 2 2 0 2 2 1 1 0 2 1 1 0 2 0 0 2 1 2 0 1 0 0 1 1 2 1 1 1 0 1 2 1 1 0 1 1 2 1 1 0 2 2 1 0 2 1 2 1 0 1 0 2 0 0 0 2 1 1 0 2 1 1 1 2 1 2 1 1 1 2 2 1 2 0 1 1 0 2 1 0 2 1 1 2 0 1 2 1 1 2 0 2 0 0 1 0 1 0 1 1 0 2 1 0 0 2 1 2 2 0 2 1 1 0 1 2 0 1 1 1 1 1 1 1 2 1 2 0 1 0 2 0 0 2 0 1 1 1 2 1 1 1 0 0 2 1 0 1 1 1 1 0 2 1 1 2 0 2 1 2 2 1 1 0 2 1 1 2 2 0 1 1 0 1 1 1 1 1 1 1 1 2 1 1 2 0 0 2 0 0 2 2 2 0 0 2 2 1 2 0 0 1 1 2 0 1 0 1 0 1 2 1 1 1 1 0 0 1 1 1 1 1 1 1 0 2 0 2 0 1 1 0 1 1 0 0 1 0 0 1 0 1 1 1 2 1 1 0 1 1 2 1 1 2 1 0 2 0 1 1 1 2 1 2 1 1 1 2 0 1 1 0 0 1 1 1 1 1 0 0 1 0 0 1 2 1 0 2 2 2 2 0 1 0 1 1 2 1 1 1 0 1 2 0 1 2 1 2 1 1 2 1 1 1 1 2 2 2 1 1 1 0 2 1 0 2 1 1 1 2 2 2 0 0 2 1 2 2 2 1 1 2 1 1 1 1 0 2 0 2 2 2 2 0 1 1 0 0 1 1 1 1 0 0 2 1 2 2 1 1 0 0 2 1 1 2 0 1 1 1 1 1 2 0 0 1 1 0 0 0 1 2 1 1 0 1 0 1 0 0 1 1 0 2 2 0 1 2 0 1 0 1 2 2 1 1 0 2 1 1 0 1 1 0 0 1 1 1 1 0 1 1 2 0 1 1 0 2 2 0 1 0 2 0 1 0 2 1 0 2 2 1 2 1 0 2 1 2 0 0 1 0 0 2 2 1 2 2 1 2 0 2 2 1 0 1 1 0 2 2 1 2 0 1 2 0 2 0 1 2 2 2 0 2 2 1 2 1 1 1 0 0 2 0 1 1 2 1 2 1 2 2 2 0 0 2 0 2 2 0 0 2 0 2 2 2 2 0 0 2 2 2 2 2 0 2 1 0 1 0 1 0 2 1 1 0 0 2 2 1 2 0 2 2 1 1 1 2 0 1 1 0 1 0 0 1 0 2 1 1 1 1 2 1 1 2 0 1 0 0 2 2 0 1 1 2 2 0 1 1 0 1 0 0 1 1 0 0 0 1 0 0 1 1 0 2 1 1 1 0 2 0 2 1 2 1 1 0 1 1 1 2 0 2 1 1 2 2 1 1 1 1 1 1 1 2 2 1 0 0 1 2 1 0 1 0 1 1 1 1 0 2 1 1 1 1 1 2 0 2 2 0 2 2 1 0 1 0 0 1 2 2 2 2 2 1 0 1 2 0 1 1 0 2 1 1 1 0 1 1 1 2 1 1 0 0 1 2 1 2 2 2 0 1 1 1 0 1 1 1 0 0 1 0 1 0 1 0 1 1 1 1 2 2 1 2 2 2 2 1 0 0 0 2 0 0 2 1 1 1 2 0 0 1 1 1 1 2 0 0 0 0 1 1 1 0 0 1 1 2 1 0 1 1 0 1 0 1 1 2 1 2 1 0 1 2 1 1 1 1 2 1 1 0 2 1 2 2 1 1 2 0 1 1 2 1 1 2 1 1 0 0 0 1 2 2 1 1 0 1 0 0 0 1 1 1 1 1 0 0 1 1 2 1 2 0 2 1 0 2 0 1 2 1 2 1 1 0 0 1 1 0 0 0 2 1 1 1 2 2 2 1 1 1 2 2 1 0 1 2 0 1 1 1 2 1 0 1 1 0 0 1 1 1 1 1 0 1 0 0 1 1 1 2 0 0 1 2 1 0 0 1 1 1 2 2 1 2 0 0 1 1 0 1 1 1 0 2 1 0 0 1 1 1 0 0 0 1 2 1 1 1 0 2 2 1 1 2 2 2 2 1 0 2 2 1 1 1 0 1 2 2 1 1 1 2 1 1 1 2 1 0 0 2 1 0 1 1 1 1 2 1 2 0 0 1 0 1 0 1 2 2 2 1 2 0 0 2 0 2 0 0 1 2 1 0 2 0 0 0 0 1 2 2 2 1 2 0 2 1 1 1 0 2 2 2 1 1 0 2 2 0 0 1 2 1 2 0 2 0 0 0 2 2 0 2 0 0 0 0 2 0 0 0 0 1 0 1 1 0 1 0 0 0 0 2 0 2 2 2 2 2 0 2 2 2 0 2 2 0 1 2 2 2 1 2 2 0 1 1 1 1 2 1 1 2 0 2 1 1 2 0 1 1 1 2 1 0 1 0 0 0 0 1 2 1 1 0 0 1 1 1 0 1 0 1 0 1 1 1 1 1 2 0 1 1 2 1 0 1 0 1 1 2 0 1 2 1 2 1 0 1 2 1 1 2 1 0 1 1 2 0 2 2 1 1 1 1 1 1 0 1 0 2 1 1 0 1 0 1 2 1 1 1 2 1 0 1 2 2 1 1 1 1 1 2 2 1 1 1 0 0 1 2 1 1 0 1 2 2 2 2 0 1 0 0 1 2 0 1 2 0 1 2 0 0 0 0 0 2 0 2 1 0 2 0 1 1 0 1 1 1 0 0 0 1 1 0 2 1 2 1 1 1 2 2 0 1 2 1 1 2 1 1 1 1 1 2 1 1 2 1 1 1 1 2 1 2 2 2 1 1 1 2 2 1 2 1 2 0 2 2 0 1 2 1 1 1 0 1 1 1 2 2 0 0 1 1 1 2 0 1 2 1 0 0 1 1 0 0 0 2 1 2 0 1 0 0 1 1 0 1 2 2 1 1 0 1 0 2 1 1 0 2 1 1 1 0 1 1 1 1 2 1 2 2 1 1 2 0 1 1 1 1 1 1 1 1 2 0 1 1 0 0 2 1 1 2 1 1 1 1 2 1 0 1 0 1 1 1 1 1 2 2 1 1 1 1 0 0 2 0 2 2 0 2 2 0 0 0 0 0 0 2 1 1 0 0 1 0 0 2 0 1 0 1 1 0 2 1 0 2 0 0 1 1 1 2 0 0 2 2 1 1 0 1 1 1 2 1 0 0 2 1 2 1 2 2 2 0 1 1 2 0 2 2 2 0 2 2 2 2 0 0 2 0 0 2 2 2 2 0 2 0 0 0 0 0 2 2 2 0 0 2 0 0 0 2 2 2 2 2 2 0 2 0 0 2 0 2 2 0 2 2 2 2 1 0 0 1 1 1 2 1 1 2 1 1 1 1 2 0 1 1 1 1 2 2 0 1 0 1 1 1 1 0 2 1 1 2 1 1 2 2 1 1 2 0 1 1 1 0 1 1 1 1 0 0 2 0 2 2 2 2 2 0 0 2 0 2 2 2 2 0 2 2 2 0 2 0 0 0 2 2 0 2 2 0 2 0 1 1 2 0 0 0 1 2 0 0 1 1 0 1 2 1 0 2 1 1 1 1 0 0 0 2 1 0 2 0 1 1 1 0 1 0 1 2 2 0 0 1 1 2 0 1 2 0 1 1 1 0 0 1 1 1 2 1 0 1 2 2 2 1 1 2 1 0 0 1 1 2 1 1 1 0 0 0 1 0 0 1 1 0 1 1 2 1 1 0 2 1 1 1 1 1 2 1 2 2 1 2 1 1 1 0 0 1 0 1 1 1 1 1 0 0 1 2 0 0 1 1 1 1 1 0 1 0 0 1 0 2 1 0 1 1 1 2 2 0 1 1 2 0 2 1 2 1 1 1 2 2 1 1 1 1 1 0 2 0 2 0 0 0 0 1 1 1 2 0 0 2 0 0 2 2 0 1 0 1 0 1 0 1 2 1 2 0 1 0 1 1 1 1 2 2 1 1 0 0 1 1 1 1 0 1 1 1 0 0 1 2 1 1 0 1 1 1 0 2 1 1 2 0 1 2 0 1 2 1 1 1 1 0 0 1 0 2 2 2 2 1 2 1 1 0 1 0 1 2 2 1 0 0 1 1 2 0 0 1 0 0 2 2 2 1 1 0 2 0 2 1 2 2 1 1 1 1 1 1 1 1 1 0 1 1 0 1 2 0 0 2 1 1 1 2 0 1 1 2 0 0 2 1 0 2 1 1 1 2 1 1 1 1 0 2 1 1 2 0 2 1 1 0 1 1 0 0 1 0 0 2 0 1 1 2 1 1 2 1 2 0 1 0 1 1 2 1 2 1 0 1 1 0 2 0 1 1 1 1 2 0 1 2 0 1 1 1 0 0 2 1 0 2 2 1 0 1 2 2 2 1 1 2 0 0 1 1 1 1 2 0 1 1 0 0 2 0 2 0 2 2 0 0 0 0 2 0 0 2 2 2 0 0 2 2 0 0 0 1 1 1 0 1 1 1 1 0 2 0 2 2 1 0 1 1 0 2 2 1 2 0 1 2 1 2 1 1 1 1 1 2 1 1 1 1 2 2 1 0 1 2 1 1 0 0 2 2 0 2 0 0 2 2 2 2 2 0 2 2 2 2 2 0 0 0 0 0 2 0 2 0 2 2 2 0 0 0 0 2 0 2 0 2 0 0 2 2 2 2 2 2 0 2 2 0 2 0 2 2 0 0 0 2 0 0 2 2 0 0 0 0 1 0 0 1 1 1 1 2 0 1 2 1 1 1 1 2 0 2 1 0 1 1 1 1 2 1 1 1 2 1 2 2 0 1 2 2 1 1 1 1 1 1 2 0 2 2 2 0 0 0 2 1 1 1 2 2 1 1 2 1 0 1 0 1 0 1 1 1 2 1 1 1 1 1 2 1 1 1 0 1 2 2 2 2 1 1 1 1 1 0 2 2 1 1 1 0 0 0 2 0 1 1 2 1 1 1 2 1 1 1 1 0 0 1 0 0 0 0 1 2 0 1 2 1 1 1 1 1 1 1 1 1 0 1 2 1 1 1 0 2 2 2 0 0 2 2 0 0 2 0 2 2 0 0 2 0 2 0 2 2 2 2 1 0 2 0 1 1 1 2 2 0 2 0 0 2 1 2 0 1 0 1 1 1 0 2 2 1 1 1 1 1 1 1 1 0 0 1 1 2 0 1 1 1 1 0 2 2 1 1 0 1 1 0 1 1 1 0 1 2 1 1 1 2 2 1 2 0 1 1 1 0 1 1 1 0 1 1 2 0 0 0 2 2 1 1 0 2 1 2 1 1 0 1 2 0 2 2 1 2 1 0 2 1 2 1 1 2 0 1 0 1 1 2 0 1 2 1 2 1 1 1 0 1 0 1 1 1 2 1 0 0 2 1 2 1 0 1 0 1 0 0 2 1 0 0 1 1 2 1 0 1 1 1 1 2 1 0 1 1 1 2 0 0 0 1 0 2 0 1 2 1 2 0 0 1 0 2 0 1 1 2 2 1 1 0 2 1 2 2 0 0 1 2 1 1 0 1 2 1 0 0 2 2 2 1 1 1 1 0 1 2 1 2 2 1 1 1 1 1 0 1 2 2 1 1 1 2 1 2 2 1 2 1 1 1 1 2 0 1 1 1 2 0 2 1 1 1 0 1 2 1 2 0 1 1 2 0 1 1 2 0 1 1 2 1 1 1 2 1 2 0 1 1 1 2 0 0 1 1 1 1 0 2 1 1 1 2 1 1 1 0 1 0 0 1 2 1 0 1 2 0 1 1 0 0 1 0 0 2 2 0 0 0 1 1 0 1 2 0 2 1 2 1 1 2 1 1 0 2 2 0 2 1 1 1 1 0 1 2 1 1 1 1 1 1 1 2 0 2 1 1 2 0 2 1 1 1 1 2 2 2 1 0 1 1 1 2 1 0 0 0 2 1 1 0 2 2 1 2 1 1 1 2 0 0 0 1 0 1 1 1 1 1 1 1 1 0 0 0 0 1 1 0 2 1 1 2 0 0 1 1 1 1 1 1 1 1 0 1 1 0 1 2 2 1 2 1 1 2 1 1 2 1 1 1 0 1 1 1 1 0 1 2 2 0 0 0 0 2 0 0 0 0 2 0 0 0 0 2 2 0 2 0 2 2 0 0 0 2 0 2 2 0 2 2 0 2 2 0 0 0 0 0 0 0 0 0 2 0 2 0 0 2 2 0 0 2 0 2 2 2 0 2 0 2 2 2 0 0 2 2 0 0 2 2 2 2 2 2 2 0 0 2 0 0 2 2 2 1 1 1 0 0 1 0 0 1 0 0 2 2 2 1 1 0 1 0 2 2 1 0 1 1 0 1 1 1 1 0 2 0 2 0 2 2 2 1 2 2 2 2 0 2 0 0 2 2 2 2 0 0 0 0 1 2 2 0 2 2 1 1 1 1 2 0 1 0 0 0 2 0 1 1 2 1 2 1 2 1 2 1 2 1 1 1 1 2 1 1 1 0 1 1 0 1 0 0 2 1 1 1 2 1 2 2 1 2 0 2 1 0 2 0 2 2 2 0 2 2 2 2 2 0 2 0 2 2 0 0 2 0 0 0 0 2 0 2 2 0 2 0 0 0 0 2 2 2 2 0 2 0 0 2 2 2 0 0 2 0 0 0 2 2 0 2 0 2 2 2 0 2 0 2 2 1 0 0 2 0 1 0 2 1 0 1 1 2 1 0 1 1 2 0 1 1 1 1 1 2 1 1 2 2 1 1 2 1 2 0 1 2 0 2 2 1 2 1 1 2 1 2 1 2 1 1 2 1 1 2 1 1 2 0 1 1 2 0 2 1 1 0 1 2 1 1 0 2 1 0 0 1 1 1 1 2 2 1 1 0 2 1 0 0 1 0 0 0 2 1 1 0 0 1 1 1 2 0 0 0 2 1 0 2 0 0 1 0 1 1 2 2 0 1 1 2 0 1 2 1 1 1 0 0 0 2 2 0 0 2 2 0 2 2 2 0 0 1
 30 -0.4417334800000000 -0.8432249429999999
 1 1 1 0 1 0 1 0 0 1 0 1 2 1 0 0 1 1 0 1 0 2 1 0 0 0 0 2 1 0 1 1 1 1 0 1 2 2 2 0 0 0 1 1 1 2 1 2 1 2 1 1 1 1 1 1 2 0 0 2 2 1 0 0 0 0 1 1 1 2 0 1 1 1 1 1 0 0 1 0 1 2 2 2 1 1 2 1 1 2 1 2 0 1 1 1 2 1 2 0 1 2 2 1 1 1 1 0 2 1 0 0 1 1 1 1 2 2 1 2 1 1 0 1 1 2 2 2 1 0 2 1 1 1 0 1 1 1 1 1 1 2 1 2 2 1 1 1 1 0 0 1 1 0 2 2 1 2 1 1 2 1 1 2 0 1 1 1 1 1 1 1 1 1 1 1 1 1 0 1 2 1 1 1 1 0 1 1 2 1 2 2 1 2 2 0 1 0 1 1 0 2 1 1 1 0 2 0 2 0 0 0 0 0 2 2 0 0 0 0 2 2 2 0 0 0 2 2 2 2 0 0 0 2 2 0 2 2 2 0 2 2 2 2 0 0 2 2 0 2 2 2 2 2 2 2 0 0 2 2 2 0 0 0 2 0 2 2 2 2 0 0 2 0 2 0 0 0 2 2 0 2 0 0 0 0 2 2 0 2 2 0 0 2 2 2 2 0 2 2 2 2 1 2 1 2 0 1 0 2 0 0 1 0 2 2 0 2 0 0 2 2 0 0 2 0 2 0 0 2 2 2 0 0 0 0 2 0 0 2 2 2 0 0 2 0 0 0 2 0 2 0 0 2 2 2 2 2 0 2 2 1 1 0 2 2 0 2 0 2 2 0 2 1 0 1 2 1 1 2 0 2 2 0 1 2 1 2 1 2 1 1 0 2 1 1 2 2 2 2 2 1 1 1 2 0 0 1 0 1 1 0 2 0 1 1 1 1 0 1 1 1 1 1 0 0 1 0 2 0 2 2 2 2 2 2 2 2 0 2 0 2 2 0 0 0 0 0 2 0 2 0 2 1 1 2 1 0 1 1 0 0 2 1 1 1 1 1 1 1 1 1 0 1 1 1 0 2 1 0 2 2 0 1 1 1 0 0 1 2 1 0 2 2 2 2 1 0 0 1 0 2 0 1 1 2 1 1 1 0 0 0 0 0 1 1 2 2 2 0 2 2 0 0 0 0 2 0 2 2 0 2 0 0 2 0 2 2 0 2 0 0 0 2 0 2 1 1 0 1 1 2 2 1 1 0 1 1 1 1 0 2 2 1 2 1 1 2 0 1 1 0 1 1 1 1 1 1 0 0 1 1 1 1 2 1 2 0 2 0 1 1 1 2 1 0 2 1 0 0 1 2 1 2 1 2 0 1 1 1 1 2 0 2 0 1 0 1 1 0 1 2 1 2 0 1 1 2 1 2 1 1 1 1 1 2 0 0 0 0 2 2 1 1 1 0 1 1 0 1 0 2 1 1 1 2 2 0 0 1 1 1 1 0 2 1 0 1 2 1 1 0 1 2 0 1 2 1 1 2 1 2 1 0 1 1 1 1 1 2 0 1 2 1 1 0 1 1 2 0 2 1 0 2 0 2 2 1 2 2 1 2 2 2 2 0 1 0 0 2 1 2 0 1 0 1 0 1 1 1 2 1 1 1 0 1 1 0 2 1 2 1 1 1 1 0 1 2 1 1 1 2 1 0 0 0 0 1 0 1 1 1 0 1 1 2 2 1 1 0 0 1 2 2 0 1 1 1 2 1 1 0 1 1 2 1 1 2 1 0 1 2 1 1 0 1 1 1 2 0 1 2 1 1 1 2 2 1 1 1 2 1 1 1 1 0 1 1 1 1 0 0 2 0 1 1 0 1 1 2 1 0 2 2 1 1 0 0 1 2 1 1 1 1 0 0 2 1 2 1 1 0 1 2 1 2 2 1 1 2 0 1 1 1 1 0 1 1 1 2 2 2 1 1 1 1 1 1 1 0 2 0 1 1 0 1 1 1 1 1 1 0 1 1 1 0 2 1 2 0 1 2 1 1 1 1 1 2 1 1 0 2 1 2 2 2 1 1 2 1 0 0 1 1 1 2 1 1 0 1 0 0 2 1 1 2 2 1 0 2 1 2 2 1 1 1 1 0 1 0 2 0 0 1 1 0 0 0 0 2 0 2 2 2 2 2 0 2 0 2 0 2 0 2 0 0 0 0 2 0 0 0 2 0 2 2 0 0 2 0 0 2 0 0 0 2 0 1 1 1 0 0 1 0 2 2 2 0 0 0 0 0 2 2 0 0 0 2 1 2 1 0 0 1 1 1 0 2 1 1 1 1 0 1 1 1 1 0 1 2 2 0 2 2 1 2 2 1 2 2 0 0 2 0 2 2 2 2 2 2 2 0 2 2 0 0 1 1 1 2 1 2 1 2 1 1 2 2 2 2 2 0 2 0 0 0 2 2 0 0 0 2 1 1 0 1 2 1 2 0 0 2 2 2 1 1 1 1 2 2 1 2 1 2 0 1 0 1 0 0 2 2 1 1 0 1 2 2 1 0 1 2 1 0 1 1 1 1 0 0 1 0 2 0 1 1 0 2 0 0 1 1 0 1 0 1 0 1 2 1 0 1 0 2 0 0 0 2 1 1 1 1 1 1 1 1 1 2 1 0 2 1 1 0 1 0 0 1 2 0 2 0 0 2 2 2 2 0 2 0 1 1 1 0 1 1 0 1 0 0 0 2 1 2 1 1 0 0 2 0 0 1 0 1 2 1 0 1 2 1 1 2 2 1 1 0 2 0 1 1 0 0 2 1 1 0 0 1 2 0 1 1 1 1 1 2 2 2 2 1 0 1 1 1 1 1 1 1 1 1 1 1 2 1 1 0 2 0 2 2 1 2 2 0 1 1 1 0 2 2 2 1 1 0 1 1 2 2 1 0 1 1 2 1 1 0 1 0 2 2 1 1 2 0 0 1 1 1 2 1 0 1 0 1 0 1 1 0 0 1 2 1 2 1 1 1 0 0 1 0 1 1 1 2 0 1 1 0 0 0 0 0 2 0 0 1 2 0 1 2 2 1 1 0 2 2 1 1 0 2 1 1 2 2 1 2 1 1 0 2 1 2 1 1 0 1 1 1 1 1 1 2 1 1 1 2 2 1 1 1 1 1 1 1 1 2 1 1 1 0 1 0 1 1 1 1 1 2 1 1 1 1 1 1 2 0 0 1 1 0 1 2 1 1 0 1 2 2 1 0 0 0 2 2 0 1 1 0 0 0 1 1 0 1 1 1 2 2 0 2 0 0 1 2 1 0 1 2 1 1 2 2 0 1 2 2 0 1 1 1 1 0 0 0 1 0 2 2 0 0 1 1 1 1 2 1 0 1 2 1 2 1 1 2 2 1 1 2 0 2 2 1 0 1 1 1 2 2 2 2 2 1 1 1 0 2 1 0 1 1 1 0 0 1 1 2 2 1 1 0 2 1 1 2 1 0 1 1 1 0 0 0 1 2 1 0 0 1 1 1 0 1 2 0 0 0 0 0 1 1 1 2 2 1 1 2 1 1 2 1 2 1 0 2 1 2 1 2 1 2 0 0 2 1 1 2 0 0 1 1 1 2 1 1 1 0 2 0 0 2 2 2 1 0 1 1 1 1 1 1 2 1 0 1 2 1 1 0 2 1 2 1 0 2 1 1 1 1 1 1 0 1 0 1 1 1 1 2 0 1 1 2 0 2 1 1 2 1 0 1 1 1 1 2 2 2 0 0 2 1 1 0 1 0 0 0 2 1 1 1 2 0 1 1 1 1 1 1 0 1 1 0 2 2 2 2 0 2 1 1 1 1 1 0 0 1 1 1 1 1 0 0 2 1 0 2 1 1 2 2 1 0 1 1 0 0 2 2 0 0 0 0 2 2 1 1 1 0 1 1 1 1 0 2 1 1 1 2 2 2 0 2 0 0 1 1 1 1 2 2 1 2 0 0 0 1 1 0 0 1 2 2 1 1 2 1 2 2 1 2 2 0 1 1 1 2 2 0 1 2 2 2 1 1 1 1 1 2 1 2 2 2 1 1 1 0 0 1 1 1 2 1 0 2 2 1 1 1 2 2 0 1 0 0 0 0 1 2 1 1 0 0 0 1 1 0 2 1 1 0 1 2 0 2 2 0 0 2 0 1 1 2 2 2 0 1 2 1 1 1 1 1 2 0 2 0 1 1 1 0 1 1 0 2 0 0 2 1 0 0 0 1 2 2 1 1 0 2 1 2 1 1 0 0 1 0 1 0 1 1 1 0 1 0 1 1 2 0 1 1 2 0 1 0 1 1 2 2 0 1 2 0 1 1 1 0 1 1 1 1 0 2 2 2 2 0 1 2 1 2 0 2 2 1 0 2 1 2 2 2 1 2 2 1 1 1 1 1 0 1 2 2 2 1 1 1 1 1 2 2 1 1 1 1 1 0 1 1 1 1 2 2 2 0 1 0 1 2 1 1 0 2 0 2 1 1 0 1 1 1 2 0 1 1 0 1 1 0 1 2 2 1 0 1 1 1 1 2 1 0 2 1 1 1 1 0 2 1 2 2 2 1 1 2 1 1 1 1 0 0 1 2 1 1 1 1 1 1 1 2 1 0 0 1 1 2 2 2 2 2 1 2 0 2 1 1 2 1 2 1 1 1 1 2 1 0 1 0 1 1 0 0 1 1 2 0 0 2 0 1 2 2 1 1 1 2 1 0 1 1 0 1 1 1 2 1 1 1 0 0 2 2 0 0 0 2 0 0 0 2 0 2 2 2 0 0 2 2 1 1 1 1 0 0 1 2 2 2 0 2 0 2 2 0 2 0 0 2 0 0 0 0 1 1 1 2 1 1 2 1 1 1 0 0 0 2 2 2 0 2 2 2 0 0 0 0 0 0 2 1 0 2 1 1 0 0 1 2 1 1 0 2 1 2 0 2 0 2 0 0 0 2 0 0 2 0 0 2 0 2 2 2 2 0 0 0 2 0 0 0 2 2 0 2 2 2 0 0 2 1 2 0 1 2 0 0 0 2 2 0 2 0 2 2 2 0 0 2 0 2 2 0 0 2 0 0 2 0 2 0 2 1 1 1 1 2 1 2 1 1 1 1 2 2 0 0 2 2 0 2 2 2 0 0 2 2 1 1 1 0 1 1 1 0 2 2 1 1 2 1 1 0 1 0 1 1 1 1 1 0 2 2 1 0 1 1 1 1 1 0 1 2 0 1 2 0 0 1 1 1 1 2 2 0 1 2 0 1 2 0 1 1 0 1 1 1 0 2 2 2 2 2 0 0 2 2 0 2 2 0 2 2 0 0 0 2 2 2 2 0 0 2 0 1 0 1 0 0 1 1 1 1 0 2 1 1 0 1 0 2 2 2 2 1 1 1 1 2 2 2 2 0 2 2 0 1 2 2 0 1 1 0 0 1 2 2 2 1 2 1 1 2 2 1 1 2 1 1 0 1 2 2 0 0 0 0 1 2 0 1 2 2 2 1 0 2 1 0 1 2 1 0 1 1 0 0 1 1 1 1 1 0 2 0 1 1 1 1 0 1 1 2 1 0 0 0 0 0 2 0 2 0 2 2 0 2 0 1 2 1 0 1 2 1 2 1 1 1 1 2 1 1 0 0 0 1 1 1 1 1 0 2 2 2 0 1 1 2 1 1 2 1 1 0 1 2 1 1 1 1 2 0 1 1 1 1 2 1 1 1 2 2 2 1 2 1 2 1 1 2 1 0 1 0 2 2 0 0 1 1 2 1 0 0 1 0 1 2 0 0 0 0 0 0 0 2 2 2 2 0 0 2 2 0 0 2 0 2 0 0 0 2 2 2 0 2 0 0 0 2 0 0 2 2 0 2 0 0 2 2 0 2 2 2 0 0 0 2 0 2 2 0 0 2 0 2 1 1 1 1 0 0 1 2 2 1 1 1 1 0 2 2 1 0 1 0 0 1 2 1 1 0 1 1 2 1 1 0 1 0 1 2 0 1 1 1 0 0 0 2 0 1 2 0 1 1 2 1 2 0 0 2 1 2 1 0 0 2 1 1 0 1 1 0 0 2 2 1 0 0 2 0 2 1 1 1 1 1 0 1 1 1 0 2 1 2 2 0 2 2 0 2 1 2 2 1 1 1 1 1 1 1 2 0 2 1 1 1 1 1 1 1 0 2 0 1 2 0 2 1 1 1 1 2 2 0 0 0 1 0 1 1 1 1 1 2 1 0 2 1 1 1 1 1 2 0 0 2 1 1 2 1 1 1 1 2 1 0 1 2 1 2 1 2 1 1 1 0 1 2 1 0 2 0 2 1 0 0 1 2 0 2 1 1 0 2 1 1 2 0 1 1 1 0 1 2 1 1 1 2 1 1 1 1 1 1 1 1 0 1 1 0 1 1 0 1 0 1 1 1 0 1 1 1 0 1 1 1 1 2 2 1 2 1 1 1 1 2 2 1 1 2 1 2 1 2 0 1 0 1 1 1 0 1 1 1 1 0 2 1 1 1 1 2 1 1 1 0 2 0 2 2 1 0 0 0 0 0 2 0 1 2 1 1 1 2 1 1 1 0 0 1 2 2 1 2 1 1 1 2 1 2 2 1 1 1 1 2 2 1 2 2 0 1 1 0 0 0 1 2 2 0 2 2 0 0 1 0 2 1 1 0 1 1 1 1 1 1 0 0 2 0 1 1 1 1 2 0 0 1 2 0 0 0 0 2 2 2 2 0 0 0 1 0 0 0 1 2 0 0 1 1 1 1 1 2 1 1 1 2 1 0 1 1 1 1 1 1 1 2 1 1 0 1 2 2 0 1 0 1 1 1 1 1 1 0 1 1 2 1 0 0 0 1 1 1 1 0 1 1 1 0 2 0 0 1 2 1 2 2 0 2 0 2 0 0 0 0 0 2 2 2 2 2 0 1 0 1 1 2 1 1 2 0 1 1 1 2 1 1 1 0 1 0 0 2 1 2 1 2 2 0 1 0 2 1 1 1 2 0 1 1 1 0 1 2 0 0 0 0 1 1 1 1 2 1 1 2 1 1 2 2 1 1 0 2 2 2 1 2 1 1 0 1 1 0 2 1 1 1 1 2 1 2 0 0 1 2 1 1 1 1 1 0 1 1 1 1 1 1 1 1 1 2 2 2 1 0 1 1 1 1 1 1 1 1 1 1 0 2 2 1 0 1 2 1 1 1 1 0 1 1 0 2 2 0 1 0 0 1 1 2 1 0 2 2 1 1 0 1 0 0 0 2 1 1 0 2 1 1 1 2 1 2 0 2 1 2 1 1 1 1 1 2 1 0 1 1 0 0 2 1 2 1 2 1 1 1 1 2 1 1 1 2 1 2 2 0 2 1 1 0 1 1 0 0 2 1 2 2 2 0 1 1 1 1 2 1 1 1 1 1 1 0 1 1 1 2 1 1 0 0 1 2 1 2 2 2 0 1 1 1 0 1 1 1 0 0 1 0 1 0 1 0 1 1 1 1 2 2 1 1 2 2 1 2 1 1 0 1 0 1 1 1 0 2 1 1 0 1 2 1 2 2 0 0 0 0 1 1 2 0 0 0 2 2 1 1 0 0 1 0 1 0 0 2 1 2 2 1 1 2 0 1 1 2 1 1 2 1 1 2 1 1 2 1 1 0 2 2 2 2 0 2 1 2 0 1 1 1 2 2 1 1 1 0 0 0 0 1 2 1 1 1 0 0 1 1 2 1 2 0 1 1 0 2 1 0 1 2 0 0 0 2 1 1 2 1 1 0 1 1 2 0 1 2 2 2 1 1 2 1 0 1 1 1 0 1 2 2 1 0 1 0 1 2 2 2 2 2 2 2 0 0 2 2 2 0 2 0 2 0 2 2 0 2 2 2 0 0 0 2 1 1 1 1 1 1 0 1 1 0 1 1 2 0 0 1 2 1 0 1 1 1 1 1 1 2 2 1 2 1 0 2 2 2 2 0 0 2 2 2 2 2 0 2 2 0 0 0 0 2 2 0 0 2 2 0 0 2 0 2 2 2 2 1 1 0 1 1 1 1 1 1 2 2 1 1 1 1 1 1 1 0 1 1 1 0 0 1 2 1 1 0 1 2 1 1 2 1 0 0 0 1 0 2 0 0 2 0 1 1 1 2 0 1 0 2 0 0 0 1 1 2 2 1 1 0 2 1 1 1 0 1 0 0 0 1 2 1 1 2 0 1 0 1 2 1 0 1 0 0 1 0 1 0 2 0 0 1 1 1 1 0 2 1 0 1 1 1 1 1 1 1 1 1 1 1 1 0 1 2 1 1 0 1 2 0 2 1 2 2 1 0 0 1 0 0 0 2 2 2 1 2 2 2 1 1 1 0 1 2 1 2 2 0 2 0 1 1 2 1 2 1 1 0 0 2 0 2 1 1 2 1 2 1 0 1 2 1 0 2 0 1 1 1 1 0 1 1 0 2 1 2 2 0 0 0 0 2 0 0 2 2 0 0 2 2 2 2 0 2 0 0 0 0 2 0 0 1 1 1 1 1 1 0 1 0 0 1 2 0 0 0 1 2 1 0 0 1 0 1 0 1 2 0 1 1 2 1 1 1 1 2 1 1 1 1 2 1 2 1 0 1 0 1 2 2 1 1 1 1 1 0 1 1 0 1 1 0 1 0 1 1 1 1 1 2 1 2 0 2 0 2 0 0 2 2 0 2 0 2 0 2 2 2 2 2 0 2 2 2 2 2 2 0 2 2 0 2 0 2 2 0 0 2 1 1 0 2 2 1 1 1 2 1 0 1 1 1 0 1 2 2 2 2 0 1 0 1 0 1 1 1 0 1 1 2 0 1 1 1 1 2 1 0 1 0 0 0 1 1 2 1 1 1 0 2 1 0 2 1 1 2 1 1 1 1 0 1 1 1 1 1 1 0 1 2 0 0 2 0 0 1 2 2 0 1 1 1 1 0 1 2 1 2 1 0 2 2 1 0 0 1 1 2 1 0 0 1 1 1 2 1 2 0 0 1 1 1 0 0 1 0 2 1 0 2 0 1 0 2 1 0 1 2 1 1 0 2 2 2 0 2 0 0 0 2 2 0 0 0 2 2 0 2 2 2 0 2 2 2 0 0 0 2 2 2 0 2 0 0 0 0 0 2 2 2 2 0 2 0 0 2 0 0 1 0 1 2 1 1 0 1 2 1 2 2 2 0 1 1 0 1 0 1 1 0 0 1 1 1 0 2 1 2 1 0 2 1 1 0 0 0 1 2 1 1 2 0 2 2 2 0 0 0 2 2 0 2 1 1 1 1 0 1 0 0 0 1 0 1 1 1 2 2 2 1 2 2 1 1 1 1 0 1 1 0 1 1 1 1 0 0 2 0 2 2 2 2 2 0 0 2 0 2 2 2 2 0 2 2 2 0 2 1 1 0 1 1 1 1 1 0 2 0 2 0 0 2 2 2 1 1 0 0 2 2 1 0 1 2 1 0 1 0 1 1 1 0 2 1 2 0 0 1 0 2 2 2 2 2 2 0 2 2 2 0 0 2 0 0 2 0 2 2 0 0 0 2 2 2 2 1 0 1 2 1 1 1 1 2 1 0 0 1 1 2 1 1 1 0 0 0 2 0 0 0 2 1 1 0 1 1 0 0 2 1 2 1 1 1 2 1 1 2 0 1 0 0 2 1 0 0 0 2 0 2 1 0 0 0 0 2 1 1 1 2 0 0 1 0 2 0 1 1 0 2 1 0 1 1 1 2 1 0 1 1 2 1 2 1 2 1 0 0 1 2 1 2 1 2 0 0 2 0 2 1 0 0 0 1 0 0 0 2 1 2 2 1 1 1 0 0 1 0 0 2 1 1 0 1 1 1 1 1 0 1 1 2 0 1 0 2 0 1 0 2 1 2 1 1 1 2 1 0 1 1 2 0 0 1 1 1 0 1 1 0 1 2 2 1 0 2 1 0 0 1 1 2 2 1 0 0 1 1 2 1 1 2 2 0 1 0 1 2 2 1 1 1 1 2 1 0 1 0 0 1 1 2 2 1 2 1 1 0 2 0 1 1 1 1 0 1 2 0 1 0 1 0 2 2 2 0 1 1 1 0 2 1 2 2 0 0 2 1 0 2 0 2 1 1 2 1 1 1 0 1 2 0 1 2 1 1 2 0 2 2 1 1 0 2 1 0 2 1 0 2 0 0 1 1 0 1 0 1 2 1 1 0 2 0 1 2 1 1 0 1 1 1 1 1 1 1 0 1 1 1 1 1 1 1 1 1 1 1 2 1 0 1 2 1 0 1 0 1 1 1 1 1 1 1 2 0 2 2 1 0 1 1 1 1 1 1 1 1 2 1 1 1 0 0 1 0 1 1 1 1 0 1 2 1 1 1 0 1 1 1 0 1 1 0 1 1 1 2 0 0 2 1 0 1 1 1 1 1 1 1 2 2 2 2 2 2 0 2 0 2 2 2 2 0 2 2 2 0 0 2 0 2 0 2 0 2 2 2 0 0 0 2 0 2 2 2 2 2 2 0 0 2 0 0 2 0 2 2 2 0 2 0 0 2 2 2 0 0 2 0 0 1 1 0 1 2 0 2 2 0 2 2 0 0 2 2 2 0 0 2 0 0 2 0 0 2 0 0 0 0 0 0 0 0 2 0 2 2 0 0 2 0 0 0 0 2 0 2 2 0 0 1 1 1 1 1 2 1 1 1 1 2 0 1 2 2 2 1 1 1 0 2 2 1 1 1 2 2 2 1 2 2 0 2 2 1 0 2 1 0 1 0 1 1 0 1 0 1 2 1 0 0 1 1 1 1 0 1 1 2 2 1 1 1 1 2 0 0 0 1 1 2 0 1 2 1 1 0 0 0 0 1 0 0 2 2 0 0 1 0 1 1 2 2 1 1 1 1 2 2 1 1 1 2 0 2 2 2 1 2 1 2 0 2 1 1 1 2 1 1 1 0 1 0 2 1 1 0 2 0 0 1 1 2 1 1 1 2 0 2 0 1 1 1 2 1 0 1 1 1 2 0 2 0 0 1 1 2 0 0 0 2 1 0 1 2 1 1 1 1 2 1 1 1 1 0 1 2 1 2 1 1 1 1 0 1 0 1 0 0 0 1 0 0 1 0 1 2 1 2 1 1 2 1 2 0 0 1 2 2 1 0 1 1 1 0 1 1 2 0 0 0 2 2 1 1 0 2 1 2 1 0 0 0 1 0 1 1 2 2 2 0 2 1 2 0 1 1 0 2 0 1 0 1 0 2 1 0 1 1 2 2 1 2 1 0 0 1 1 2 1 1 1 0 1 1 1 0 0 2 0 2 2 0 0 2 0 2 0 2 0 0 2 0 2 2 0 2 2 0 0 0 0 0 2 0 1 1 1 1 2 1 1 0 1 0 0 1 1 1 1 0 1 1 2 0 1 1 1 1 2 1 2 0 2 0 0 2 2 1 0 0 1 1 2 1 1 0 1 0 1 1 2 2 2 2 0 1 0 1 1 1 2 2 0 2 2 1 1 1 2 2 1 0 2 0 1 2 1 2 0 1 1 2 1 2 1 0 1 1 1 0 2 0 0 2 2 0 2 2 0 0 2 2 0 0 2 0 0 0 1 1 1 1 1 1 1 1 1 0 0 2 1 1 1 1 2 1 1 0 0 1 1 1 2 2 0 1 2 0 1 1 2 1 2 1 2 2 1 0 0 1 1 1 1 0 1 2 2 1 2 1 1 2 0 1 1 1 1 1 1 1 0 1 1 0 0 2 1 1 2 1 1 1 0 1 2 2 0 1 1 1 1 1 1 1 1 0 1 2 1 2 2 0 1 1 2 0 1 2 1 0 2 1 1 1 2 2 0 1 0 0 2 0 0 1 0 0 0 0 2 1 1 0 2 1 2 1 1 0 1 1 1 2 2 1 2 0 0 2 0 0 2 2 0 2 2 2 2 2 0 0 2 0 0 2 0 2 2 2 0 0 0 2 0 0 0 2 2 2 0 0 2 2 2 0 0 0 0 2 0 0 0 0 2 0 0 0 0 2 2 0 2 0 2 2 0 0 0 2 0 2 2 0 2 2 0 2 2 0 0 0 0 0 0 0 0 0 2 0 2 0 0 2 2 0 0 2 0 2 2 2 1 2 1 2 2 2 0 0 2 1 1 0 2 1 1 1 2 1 1 0 0 1 0 1 1 1 1 0 2 2 1 0 2 0 1 1 1 0 2 2 2 0 2 0 0 0 1 1 1 1 0 2 1 1 0 1 1 1 2 0 1 1 1 2 1 0 2 2 2 2 0 2 0 1 2 2 2 2 1 0 0 0 2 2 2 0 1 2 0 2 0 1 2 0 2 0 0 0 2 0 2 0 2 1 1 1 1 1 1 1 0 2 0 1 2 0 2 0 0 2 2 2 1 2 1 1 2 1 1 0 1 1 1 0 2 1 0 0 0 0 2 0 1 0 1 2 0 0 1 2 2 1 0 1 1 0 2 0 2 1 1 2 1 0 2 1 2 0 0 0 2 2 2 1 2 1 2 1 2 1 2 1 1 2 2 1 1 0 0 0 2 1 1 0 1 1 2 2 1 2 0 1 0 2 2 1 1 1 1 1 2 2 1 0 1 1 2 0 1 2 2 1 1 2 1 1 1 1 2 0 1 0 0 2 0 0 0 2 2 0 2 0 0 2 0 2 0 0 2 0 1 1 2 1 2 1 1 1 1 2 1 1 2 0 1 1 0 1 2 1 1 1 1 1 0 1 1 1 1 1 1 1 2 1 2 0 1 1 1 2 1 0 2 1 1 1 1 2 1 0 0 1 1 1 1 1 1 1 2 2 0 2 0 0 2 0 1 1 2 2 0 1 1 2 0 1 2 1 1 1 0 0 0 1 1 1 0 2 1 0 2 1 1 1 1 2
 31 0.7173223500000000 -1.386080384000000
 0 0 1 2 0 2 1 1 0 0 0 2 2 0 1 1 1 1 0 2 1 2 1 1 1 0 0 1 2 0 2 1 1 2 0 0 1 2 2 0 0 1 2 0 0 1 1 2 1 1 0 2 1 1 1 2 2 0 0 1 2 1 0 0 1 1 0 0 1 1 0 2 1 1 2 2 1 0 0 0 0 2 2 1 1 0 1 1 1 2 1 2 0 1 1 1 2 1 2 0 1 1 1 1 1 1 1 1 1 1 0 2 0 0 1 1 1 1 1 1 1 0 1 1 0 2 2 1 1 0 1 1 1 1 1 2 0 1 1 1 1 2 1 1 2 1 1 0 1 1 0 0 1 0 1 1 1 2 1 0 1 0 1 2 1 1 2 1 0 1 0 0 1 2 2 2 0 0 0 2 2 0 0 2 0 0 0 0 2 0 2 2 2 2 2 0 2 0 2 2 0 2 1 1 1 0 2 0 2 0 1 1 0 1 1 1 1 0 0 1 1 1 2 1 1 1 1 1 2 1 1 0 1 1 1 0 1 1 1 0 2 2 2 1 0 0 2 1 1 2 1 2 2 2 1 2 1 0 1 1 2 0 0 1 1 1 2 1 2 2 0 1 1 0 1 0 1 0 1 1 1 1 1 0 1 1 1 1 0 2 2 0 0 2 2 2 2 0 2 2 2 2 0 1 1 1 1 0 0 2 0 0 1 0 2 2 1 2 0 0 2 2 0 1 1 0 2 1 0 1 0 1 2 2 1 2 2 1 2 1 1 0 0 1 2 1 0 2 0 2 1 1 1 2 1 1 1 1 2 0 0 1 0 0 1 0 2 1 0 1 1 2 0 1 1 1 1 1 1 1 1 1 2 1 2 2 0 2 0 1 1 2 1 2 0 0 1 1 0 1 2 1 1 0 1 1 1 2 1 1 0 1 1 1 1 1 0 1 2 1 1 2 1 0 0 1 1 1 2 1 1 1 1 1 0 1 0 2 2 1 2 1 1 1 0 2 1 1 1 1 2 0 2 1 1 2 1 1 0 1 2 1 1 1 0 1 2 1 2 1 1 1 1 1 1 1 2 2 2 1 1 1 1 2 2 0 1 2 1 1 1 0 1 1 1 2 1 2 1 1 2 1 1 0 1 1 1 1 0 1 2 1 2 1 1 2 1 2 1 2 2 0 1 2 1 0 1 1 1 1 0 1 0 2 1 2 1 2 1 1 0 2 1 1 1 2 2 0 0 2 2 1 2 0 1 1 2 0 1 1 1 2 2 2 1 1 1 2 1 0 2 1 1 0 1 2 2 2 1 1 0 0 0 1 1 2 1 0 2 1 1 1 1 1 0 1 1 2 0 0 1 2 2 2 1 2 0 1 2 1 1 1 0 2 1 0 1 1 1 1 0 1 2 0 0 1 1 0 1 2 2 1 2 0 1 2 2 1 1 2 1 2 0 0 2 1 0 2 1 1 1 1 0 2 0 1 0 2 1 1 0 0 1 1 0 1 1 2 1 2 1 1 1 0 2 1 1 2 1 2 0 1 2 1 0 1 1 1 0 0 2 1 1 1 1 1 0 1 2 0 2 0 0 1 1 1 1 1 2 1 2 2 1 1 1 2 2 0 1 1 1 1 1 0 1 1 0 2 1 1 1 0 1 1 0 1 1 1 1 2 1 2 2 2 1 1 0 1 2 2 1 1 2 1 1 0 1 1 1 1 2 0 0 1 1 1 0 1 1 0 1 2 1 2 2 0 2 0 2 2 2 2 0 2 2 1 2 1 1 1 1 1 2 1 1 1 1 2 1 0 1 1 2 2 1 1 1 2 1 1 1 1 1 1 1 0 1 2 1 2 1 0 1 0 0 1 2 1 1 2 1 0 2 1 1 0 1 2 1 1 0 2 1 1 0 0 0 2 2 1 1 2 0 1 1 0 0 1 2 2 1 1 1 1 1 0 0 1 2 0 1 1 1 0 1 2 2 2 1 0 0 0 0 0 0 0 2 2 2 0 0 0 2 0 0 0 1 0 0 1 1 2 0 0 2 0 1 1 0 2 1 0 1 1 1 0 1 0 2 0 0 0 1 1 1 2 1 1 0 1 0 0 2 1 1 1 2 0 2 1 1 0 2 0 2 1 1 1 1 1 1 2 1 0 2 1 1 0 0 1 1 1 2 0 0 1 0 0 1 0 1 2 0 0 0 0 1 1 1 1 1 1 1 2 1 1 0 2 1 1 2 1 2 2 1 2 1 1 1 1 0 0 1 1 2 2 2 0 1 0 0 0 2 2 1 0 1 1 1 1 2 0 1 2 1 1 0 2 1 2 1 1 1 0 2 0 2 0 2 2 2 0 2 2 0 2 2 0 2 2 0 0 2 0 2 2 2 2 2 2 2 0 2 2 0 0 0 2 0 2 2 2 2 2 2 2 2 2 2 2 2 0 2 0 0 0 2 2 0 0 0 2 1 1 0 1 2 1 2 0 0 2 2 2 1 1 1 1 2 2 1 2 1 2 0 1 0 1 0 0 2 2 2 2 0 0 2 2 0 0 2 2 0 0 0 2 0 0 0 0 2 0 2 0 1 1 0 2 0 0 1 1 0 1 1 2 0 0 2 1 1 2 1 2 1 1 1 2 2 1 1 1 0 2 0 0 1 1 1 0 2 1 1 0 0 0 1 2 2 0 2 0 0 2 2 2 2 0 2 0 2 2 2 0 0 0 0 2 0 0 0 2 0 2 0 0 0 0 2 0 0 0 0 2 2 0 0 0 2 0 2 2 2 2 0 1 1 0 1 2 0 0 2 1 1 0 0 1 2 0 1 1 1 1 1 2 2 2 2 1 0 1 1 1 1 1 1 1 1 2 2 0 2 2 0 0 2 0 2 2 2 2 2 0 0 0 2 0 2 2 2 2 2 0 2 2 2 2 2 0 0 1 2 1 2 0 1 0 1 1 2 1 1 0 1 1 1 1 2 1 1 1 1 1 1 1 0 1 0 0 2 1 1 0 2 1 0 0 1 1 1 1 2 1 1 2 2 0 1 1 0 1 1 0 1 1 1 1 1 1 2 1 0 1 2 1 1 1 1 2 2 1 2 1 0 1 1 2 1 2 1 1 1 1 1 2 1 1 1 0 1 2 0 2 2 2 2 1 1 2 1 2 2 0 1 1 0 1 2 1 1 0 1 1 2 1 0 2 1 1 0 1 0 1 1 1 0 1 0 0 0 2 1 1 0 1 2 2 0 0 1 0 1 2 0 0 1 1 2 2 2 2 1 1 1 1 1 2 2 2 1 0 0 1 2 1 1 0 1 1 1 2 1 2 1 1 0 2 0 1 0 1 0 0 0 2 0 2 0 0 0 0 2 0 2 2 2 2 0 2 2 2 2 2 2 2 2 0 2 0 2 2 0 2 2 0 2 0 0 2 1 2 2 0 1 1 2 0 1 1 1 0 1 2 2 1 2 1 0 0 2 0 0 2 2 0 2 2 0 0 0 0 2 2 0 0 0 0 2 0 0 2 2 0 0 0 0 0 2 2 0 2 2 2 1 1 2 0 1 1 1 1 1 1 1 0 1 1 0 1 1 0 1 1 1 2 0 1 1 2 1 1 0 1 2 1 2 1 0 2 2 2 0 0 2 2 0 2 2 0 2 2 0 0 2 2 2 0 2 0 2 2 0 2 1 1 1 1 1 0 0 2 0 0 2 0 0 2 0 2 0 2 0 2 0 2 2 2 0 2 2 0 2 2 1 1 0 1 2 0 1 1 1 1 1 1 1 1 1 1 1 2 2 0 2 0 0 0 2 0 1 1 2 1 1 0 1 2 1 1 1 1 1 1 1 1 2 2 1 1 1 1 1 1 0 1 1 2 1 2 2 1 0 1 0 0 1 2 0 0 1 0 2 1 1 2 0 1 1 2 1 0 0 1 1 1 2 2 1 1 1 2 0 0 1 1 0 0 1 2 0 1 0 1 1 2 0 1 1 1 0 1 1 1 1 1 1 2 1 2 2 0 1 2 1 1 1 1 1 1 2 2 1 1 2 1 1 1 1 1 1 2 0 1 1 1 0 0 1 0 1 1 1 1 1 2 0 2 1 2 0 0 1 0 1 1 1 2 2 0 1 1 0 1 1 1 1 1 2 1 1 1 0 1 1 0 0 2 0 0 2 2 2 2 0 1 2 0 0 2 2 0 2 0 2 0 2 0 2 0 2 0 0 0 1 0 0 1 1 2 2 1 2 1 2 1 1 2 2 1 1 0 1 2 1 0 0 1 1 0 1 2 2 1 1 0 1 1 1 2 2 0 1 0 1 1 2 2 1 1 2 0 1 1 1 1 1 1 2 1 0 1 1 2 1 1 1 1 0 2 1 2 1 2 0 1 2 2 2 2 0 1 1 1 0 1 2 1 0 1 1 2 2 0 1 0 2 0 2 1 2 0 1 2 2 0 1 1 1 2 1 2 2 1 1 0 2 2 1 2 1 1 0 0 0 2 2 1 2 1 1 0 0 0 1 1 0 1 0 0 0 1 2 1 1 1 1 2 1 0 2 1 2 2 1 0 1 2 2 2 2 1 2 1 0 1 2 1 1 1 0 1 1 0 1 0 2 2 2 0 0 1 1 2 2 2 0 1 1 0 2 2 2 1 1 0 1 1 2 0 2 1 0 2 1 1 1 2 2 0 2 0 2 1 1 1 0 1 0 1 1 2 2 0 0 1 0 0 0 1 1 1 0 1 1 1 0 0 0 1 2 2 0 1 1 2 0 0 0 2 0 2 1 2 0 1 2 1 0 1 2 1 1 0 2 1 2 1 0 1 2 2 1 0 1 1 1 2 1 2 0 0 2 1 1 2 1 1 2 1 2 0 0 2 1 1 0 1 1 0 1 2 0 1 1 0 2 1 0 0 1 2 2 1 2 0 2 1 0 1 1 0 2 1 1 2 1 1 2 2 2 1 0 2 2 1 1 1 0 1 0 1 1 1 1 2 1 0 1 1 1 2 1 2 1 2 0 1 2 2 0 2 1 1 1 0 1 0 1 1 2 2 0 1 1 1 2 2 0 2 2 2 1 1 0 0 2 0 2 0 2 1 1 1 1 2 1 0 0 0 0 1 1 2 0 0 2 2 0 2 2 2 0 0 2 2 1 1 1 0 1 1 1 0 2 2 1 1 2 1 1 0 1 1 1 2 1 1 1 0 1 1 2 1 2 0 0 1 1 1 0 2 1 2 0 1 1 0 0 1 2 1 2 1 1 2 1 0 1 1 0 1 1 1 1 1 1 1 1 1 2 1 1 0 1 2 1 1 1 1 1 2 1 1 0 2 2 1 2 1 0 1 1 2 0 1 0 1 0 1 1 1 1 2 0 0 1 2 0 2 2 2 2 0 2 0 0 2 2 2 2 0 2 2 0 1 2 2 0 1 1 0 0 1 2 2 2 1 2 1 1 2 2 1 1 2 1 1 0 1 1 2 0 1 0 1 0 2 1 1 1 1 2 1 2 1 2 0 1 1 1 2 0 2 1 1 2 2 0 1 0 1 0 1 1 2 1 0 1 2 2 1 1 1 1 1 1 1 2 1 1 1 1 0 1 1 1 1 1 1 1 1 1 0 0 2 0 1 1 2 1 1 1 0 2 1 2 0 1 2 1 1 1 1 0 0 2 1 1 2 2 2 0 0 2 2 0 2 1 2 0 2 0 1 1 1 0 1 1 0 0 1 1 2 1 0 1 0 1 0 2 2 1 0 0 1 1 1 1 2 0 2 0 1 1 1 0 1 1 1 1 2 1 1 1 1 2 1 1 1 0 1 2 1 1 2 2 0 1 2 1 1 2 2 1 0 0 1 0 1 1 0 1 0 0 1 0 2 0 2 2 0 1 0 1 0 2 1 2 1 1 2 1 2 0 2 0 1 0 2 2 1 1 2 0 1 2 0 1 1 0 2 2 1 1 1 1 1 2 1 0 2 1 1 1 1 1 0 2 0 1 1 2 1 1 1 1 1 2 1 2 1 1 2 2 2 2 1 2 1 2 0 1 1 1 0 2 0 1 2 0 1 1 0 0 1 0 1 0 1 0 1 0 1 1 1 1 1 1 0 0 1 2 1 2 0 1 1 0 1 2 1 0 0 1 0 0 1 1 1 2 1 2 0 1 0 1 0 1 1 0 1 1 1 0 1 2 1 2 2 1 0 0 1 1 1 0 0 1 1 0 2 1 2 1 2 2 1 1 0 1 1 0 2 2 0 0 2 2 1 2 1 1 1 1 1 2 1 0 2 1 1 1 2 0 1 2 1 2 1 1 1 2 2 2 0 0 2 1 1 1 0 1 0 0 1 1 0 1 1 0 1 1 1 2 1 0 2 0 1 1 1 1 1 1 0 2 0 2 2 0 0 0 1 1 1 0 2 1 1 1 1 1 1 0 1 2 0 2 0 2 0 0 2 1 0 0 2 2 2 1 1 1 2 0 1 1 0 0 1 2 0 1 0 1 1 2 0 1 1 2 1 1 2 1 1 1 0 2 1 2 1 1 0 1 0 1 0 1 1 2 2 1 2 1 1 1 1 1 1 1 2 2 2 1 1 1 0 2 1 0 2 1 1 0 1 1 2 1 0 2 1 1 1 2 1 1 1 1 1 2 0 1 2 0 1 1 1 2 1 2 1 0 1 0 1 0 1 0 0 2 1 2 1 1 0 1 0 1 2 0 2 0 1 1 0 1 0 1 0 0 1 2 0 0 1 1 2 1 0 0 0 1 1 1 1 2 1 1 1 1 0 1 2 1 1 0 0 1 2 1 2 0 1 2 2 0 1 0 1 1 1 2 0 0 0 1 1 2 0 1 0 0 1 2 0 1 0 1 1 1 0 2 0 0 1 2 1 2 2 0 2 0 2 0 0 0 0 0 2 2 2 2 2 0 1 0 1 1 2 1 1 2 0 1 1 1 2 1 1 1 0 1 0 0 2 1 2 1 2 2 0 1 0 2 1 1 1 2 0 2 2 0 0 0 2 0 0 0 0 2 0 2 0 2 2 2 2 2 0 2 2 0 2 0 2 2 2 0 2 2 0 0 2 0 0 2 2 1 0 2 2 1 2 1 1 1 1 2 1 1 2 0 0 2 1 0 0 0 1 0 0 1 2 1 2 0 1 1 1 1 1 1 2 1 1 1 1 0 2 2 2 1 1 2 2 0 1 1 0 1 1 0 1 1 0 1 0 0 2 1 2 2 0 1 1 1 0 1 1 1 1 1 1 0 1 1 2 0 2 1 1 2 2 1 1 1 1 1 1 1 2 2 1 0 0 1 2 1 0 1 0 1 1 1 1 0 2 0 2 2 2 0 2 0 2 2 0 2 2 2 0 0 0 0 2 2 2 2 2 2 2 0 0 2 0 0 2 0 2 2 1 1 0 2 2 2 2 2 2 1 1 2 2 2 1 2 2 1 2 1 1 1 1 1 1 1 1 2 0 2 2 2 0 2 0 2 0 2 0 0 0 0 0 0 2 0 2 0 0 2 0 0 2 0 0 0 2 2 2 1 0 1 0 0 0 0 0 1 2 1 2 1 1 1 1 0 1 0 1 1 0 0 0 0 1 1 1 1 2 0 1 1 2 0 1 1 1 1 1 0 2 1 0 1 2 1 1 2 2 1 1 0 2 0 1 1 1 2 2 2 2 2 1 0 1 0 0 0 1 2 0 1 2 1 0 1 2 2 1 2 1 1 0 1 2 0 0 2 1 1 1 1 1 0 1 1 0 0 0 2 1 1 1 2 2 2 1 1 1 2 2 1 0 1 2 0 1 1 1 2 1 0 1 1 1 1 1 0 0 2 1 1 0 1 0 2 2 2 2 0 0 2 2 0 0 0 0 2 2 2 2 0 2 0 0 0 0 0 0 0 0 0 2 2 0 0 2 2 2 0 0 0 1 1 2 2 1 1 2 2 1 1 2 2 2 2 1 0 2 2 2 2 2 0 2 2 1 0 1 1 2 1 1 1 2 1 0 1 1 1 1 0 2 0 2 2 0 2 0 0 2 2 2 0 2 2 2 0 0 2 0 2 2 0 0 0 2 0 0 2 0 2 0 2 0 2 0 0 0 0 2 2 0 2 0 0 0 2 0 2 2 0 2 2 0 0 0 2 2 2 2 0 0 2 0 0 0 2 2 0 0 0 0 2 2 2 2 0 0 2 0 2 0 2 2 2 2 2 2 2 2 0 0 2 0 0 0 2 1 1 1 2 0 2 0 1 2 1 1 1 1 1 1 2 1 1 0 2 1 0 2 1 1 2 0 2 1 0 2 1 1 1 0 1 1 0 0 0 1 2 1 1 0 0 1 2 1 1 2 1 2 1 1 0 1 1 2 1 2 1 1 1 2 0 2 2 1 1 1 2 1 0 2 1 1 1 2 0 2 1 1 0 0 1 0 1 1 2 1 1 2 2 1 0 2 1 1 2 0 1 0 1 1 2 1 1 0 2 0 0 2 2 2 2 2 2 0 2 2 0 2 2 2 1 2 0 1 1 1 1 1 0 0 2 2 1 2 1 2 1 0 1 2 1 2 2 1 2 2 0 0 0 0 0 2 0 2 0 0 2 0 2 0 0 2 2 2 2 2 2 0 2 2 0 2 2 1 1 2 1 0 0 0 2 0 2 2 2 2 0 2 0 2 0 0 2 2 0 2 0 2 0 1 2 1 1 2 0 1 1 2 2 2 2 0 2 1 0 1 1 2 2 1 0 2 1 1 1 1 1 0 1 1 2 0 1 2 1 1 0 1 0 1 2 0 0 2 2 2 0 2 0 2 2 2 0 2 2 0 0 2 2 0 2 0 0 0 1 1 0 1 2 1 2 1 0 2 1 0 2 1 1 2 2 0 2 2 0 2 2 0 2 2 2 0 1 1 1 1 1 1 0 1 2 2 0 1 1 0 1 0 1 2 0 2 0 0 1 2 1 0 0 1 0 2 0 1 1 1 0 2 1 1 2 1 1 1 1 2 1 1 1 0 1 1 0 2 0 0 1 1 0 0 2 2 1 0 1 1 1 1 1 2 1 0 2 2 2 1 0 0 0 1 2 2 0 1 1 1 1 0 1 1 2 2 1 1 1 2 0 1 1 1 0 1 1 2 0 2 1 2 0 2 1 0 1 0 2 2 0 0 1 1 1 2 1 2 2 1 2 0 1 1 0 0 2 0 0 1 0 0 1 2 1 1 1 0 2 1 2 1 0 1 2 1 2 0 2 0 2 2 1 0 1 1 1 1 0 1 0 1 0 1 1 1 1 0 0 1 1 2 1 1 2 1 2 1 2 2 0 1 1 2 1 0 2 0 2 2 1 2 1 0 2 0 2 2 2 2 2 0 0 2 0 2 2 2 2 0 2 2 2 0 2 1 1 0 1 1 1 1 1 1 1 0 0 2 2 0 0 0 1 1 0 1 2 1 0 1 1 1 0 1 1 1 1 2 0 1 0 1 1 1 2 0 2 0 0 0 2 0 1 2 2 1 0 1 1 2 0 1 2 1 0 0 1 0 2 0 0 0 0 0 2 2 2 0 0 0 0 2 0 2 2 2 0 0 2 2 2 2 0 0 2 0 0 2 1 0 2 1 2 2 1 1 1 2 1 2 2 1 1 1 0 2 0 0 1 1 1 1 1 0 1 2 1 2 1 1 0 0 1 1 1 2 2 2 0 0 0 1 1 1 2 1 0 1 1 1 1 0 1 1 1 1 1 0 2 1 2 2 1 1 0 0 0 2 1 1 2 2 0 1 1 1 1 0 1 0 1 0 0 0 0 1 1 1 1 0 2 1 1 0 0 0 1 1 1 0 0 1 2 1 1 1 1 2 0 2 0 1 1 2 0 1 0 1 1 1 0 0 2 2 1 0 1 1 1 0 0 0 2 2 0 2 2 0 0 2 2 0 1 1 1 1 0 1 1 2 1 1 0 0 1 1 2 1 2 1 2 1 1 0 2 2 2 2 0 1 0 1 2 0 1 1 0 0 1 2 1 0 1 0 1 1 2 0 2 2 1 1 1 0 0 2 0 0 1 0 2 0 1 2 1 1 1 1 2 2 2 1 2 1 0 1 0 2 1 1 1 2 2 0 0 1 0 0 1 0 0 1 1 1 1 0 1 0 1 0 2 1 1 0 1 1 2 1 2 1 0 1 1 2 2 1 0 1 1 2 1 1 0 1 1 1 0 0 1 2 0 2 1 0 1 2 0 1 2 0 2 1 0 1 2 2 2 2 0 0 2 0 0 2 0 2 2 0 2 0 0 2 0 0 0 2 0 1 1 1 1 0 2 2 0 0 1 1 1 1 0 0 1 0 1 1 1 1 0 1 2 1 1 1 0 1 1 1 0 0 1 1 1 0 1 1 1 1 2 1 0 1 1 1 1 1 1 1 2 2 1 2 1 1 1 1 1 2 1 1 2 1 2 2 2 1 0 2 1 2 1 1 0 1 2 1 1 0 0 2 1 1 2 2 2 2 2 0 0 2 0 0 2 0 2 2 2 0 2 0 0 2 2 2 0 0 2 0 0 2 2 0 0 2 0 2 2 0 2 2 0 0 2 2 2 0 0 2 0 0 2 0 0 2 0 0 0 0 1 1 1 0 2 0 2 2 0 1 2 0 0 0 0 1 0 1 2 1 0 0 0 0 2 2 2 2 2 0 2 2 0 2 2 2 2 0 1 2 1 2 2 0 1 0 1 1 1 2 0 1 1 1 2 1 1 1 1 1 1 1 0 1 0 1 1 1 1 0 1 2 1 1 1 1 2 0 1 1 2 1 1 1 1 1 1 0 0 1 0 1 0 1 2 1 1 0 1 0 0 1 0 0 2 1 0 1 1 1 0 1 2 1 1 2 1 2 1 2 2 2 0 1 1 1 2 1 1 1 2 1 0 2 0 2 0 1 1 2 1 0 2 1 1 2 1 1 2 0 0 1 2 1 0 0 2 1 1 2 1 2 2 1 2 1 1 2 0 1 2 0 2 0 0 1 0 2 0 1 0 1 2 1 1 2 1 1 2 2 1 0 0 1 1 0 1 1 1 1 1 1 1 2 0 1 1 1 0 0 0 1 0 1 1 1 1 1 2 1 2 1 1 1 1 0 0 2 1 1 2 0 0 0 0 0 2 2 2 0 0 0 2 2 0 0 0 2 0 2 0 0 0 0 2 0 2 2 2 2 2 0 2 0 2 0 0 2 0 2 0 0 0 2 0 2 2 0 2 0 2 2 0 2 1 1 0 0 1 2 0 1 1 0 1 0 0 1 0 1 0 1 2 1 0 1 0 2 1 1 0 0 1 0 2 2 1 1 1 1 0 1 0 0 2 0 2 0 2 0 2 2 0 0 2 0 0 0 0 2 0 0 2 2 2 0 0 0 0 2 2 0 0 2 0 2 0 0 0 2 0 2 0 0 0 0 2 0 0 2 0 2 0 0 0 0 2 0 2 0 0 0 2 0 0 0 0 2 0 2 2 0 2 2 0 0 0 0 0 0 2 2 0 2 0 2 2 0 0 0 2 0 2 0 0 2 2 0 2 2 0 0 2 2 0 0 2 0 0 0 2 2 0 0 0 0 0 2 0 0 0 2 2 0 0 2 2 0 2 0 0 2 2 0 2 2 0 0 2 0 0 2 2 2 2 0 2 2 2 0 0 2 2 0 0 2 0 2 0 2 0 0 0 2 0 2 0 2 0 2 2 0 2 0 2 2 0 0 0 2 2 0 0 0 0 0 2 2 0 2 0 0 2 0 2 0 0 0 0 2 2 2 2 0 2 2 2 0 2 2 2 0 2 2 2 0 2 2 0 0 0 2 2 2 0 0 0 2 0 0 0 0 0 2 2 2 0 0 0 0 0 2 0 0 2 0 0 2 0 0 0 2 0 0 0 2 0 0 0 2 0 0 2 2 2 2 2 2 2 1 2 0 2 1 2 0 1 1 1 1 1 2 0 2 1 2 2 1 1 2 1 0 2 1 1 1 2 1 2 1 2 1 1 1 0 1 1 2 1 1 0 1 1 1 0 0 0 0 1 1 1 1 0 0 1 0 2 1 0 1 1 1 1 1 1 1 1 0 1 1 0 1 1 2 1 1 2 1 0 1 1 2 1 1 1 2 1 2 2 2 1 0 1 1 1 1 2 2 2 1 2 1 1 1 1 1 0 1 1 0 1 1 1 1 2 1 0 1 2 1 1 0 0 1 1 0 1 0 1 1 1 1 1 1 1 1 2 1 1 1 1 2 0 2 1 1 1 1 1 1 1 1 1 1 2 2 2 0 1 2 1 1 1 0 1 0 2 1 0 0 2 0 2 1 2 1 1 1 2 0 1 2 1 1 1 2 2 1 1 1 0 1 2 2 0 2 0 1 2 2 0 1 2 1 1 0 2 1 0 0 0 0 2 1 0 1 0 2 0 1 0 1 2 0 0 0 1 0 2 0 2 0 1 2 0 1 2 1 2 0 0 1 1 1 1 1 2 2 2 1 1 2 1 1 0 2 2 1 1 1 0 1 1 2 2 0 0 1 2 2 0 2 0 0 1 1 1 0 1 2 1 0 2 2 1 0 1 1 1 1 1 1 1 2 1 2 2 1 0 2 1 1 1 1 0 1 0 1 0 2 2 1 2 1 1 2 1 2 0 1 1 1 1 2 1 1 2 2 0 2 0 1 1 0 1 0 1 0 1 0 2 0 0 1 1 1 1 0 1 2 0 1 2 1 2 1 2 0 1 1 1 2 1 0 2 1 1 1 1 2 1 0 0 1 2 0 2 1 1 0 1 2 0 2 0 0 2 0 0 2 2 2 0 2 0 2 0 2 2 0 0 0 1 1 1 0 1 2 0 1 0 2 1 0 1 0 2 1
 32 1.991041899000000 -1.760681987000000
 2 0 2 1 1 0 2 1 2 1 1 2 1 1 1 1 1 1 1 1 1 2 1 0 0 1 0 1 0 1 0 0 1 2 1 1 1 1 1 1 1 1 1 1 0 1 1 1 1 2 0 2 2 1 1 1 1 1 1 2 2 0 1 0 1 1 0 1 2 1 0 1 2 1 1 1 1 1 1 1 2 1 1 1 1 2 1 1 1 2 0 2 0 2 2 1 2 2 1 1 2 0 0 0 1 1 2 1 2 1 1 2 0 1 2 1 2 2 2 2 1 1 1 1 1 1 2 1 1 1 1 2 1 1 1 0 2 2 1 0 1 2 1 2 2 1 1 2 1 1 0 2 2 0 2 2 2 2 0 0 2 2 2 2 0 0 0 2 0 0 0 0 0 2 2 2 0 0 0 2 2 0 1 1 1 0 0 0 1 1 1 1 2 2 1 1 2 1 2 1 0 1 0 1 1 1 2 1 2 0 0 0 1 1 1 1 1 0 0 1 1 2 2 1 2 1 0 0 1 1 1 1 1 1 1 0 0 0 0 0 2 2 2 0 0 0 2 0 2 2 0 2 1 2 1 1 0 1 1 2 2 1 1 0 2 1 2 2 1 1 1 0 1 1 1 2 2 2 0 2 1 2 2 1 0 1 2 0 2 2 0 1 1 1 0 1 1 1 1 0 1 1 2 1 1 1 0 1 1 1 0 1 1 1 2 2 0 1 1 1 1 1 0 1 1 0 2 1 0 2 1 2 1 1 1 1 2 0 1 1 1 1 0 1 2 1 0 1 1 1 2 1 1 2 1 1 2 1 1 1 1 1 0 0 2 1 1 1 1 2 2 2 1 2 0 1 2 1 1 2 0 2 2 0 1 2 1 2 1 2 1 1 0 2 1 1 1 1 1 1 2 2 0 1 1 1 1 2 1 1 0 1 1 1 1 1 0 1 2 1 1 2 1 0 0 2 0 2 2 0 0 0 0 0 0 2 0 2 2 2 1 1 2 0 0 1 1 1 1 1 1 0 2 2 2 1 1 1 0 0 1 1 1 0 0 1 1 2 2 1 1 1 1 1 1 1 2 2 2 1 1 1 1 2 2 0 1 2 1 1 1 0 2 0 0 0 2 2 2 2 0 2 0 2 1 2 1 2 1 0 0 0 0 1 0 2 1 1 0 2 1 0 0 0 2 1 1 1 0 1 0 0 0 1 0 2 1 1 1 1 0 2 1 0 1 1 2 0 1 2 2 2 2 0 2 0 2 0 2 0 2 0 2 0 0 0 2 1 2 0 1 1 1 0 2 1 1 1 1 1 1 1 1 1 2 2 0 0 2 2 1 1 0 1 1 1 1 1 1 1 1 2 2 1 2 1 1 0 2 2 0 2 1 2 2 0 0 2 1 1 1 1 2 0 1 1 0 1 2 2 2 2 2 1 1 1 1 1 0 0 2 2 2 1 1 1 1 1 1 1 1 0 2 2 1 2 0 1 2 1 0 0 2 0 1 2 1 1 1 2 0 0 1 1 1 1 2 2 2 2 2 2 2 0 0 2 1 1 0 1 1 2 1 1 0 0 1 1 1 0 2 1 1 1 1 1 0 2 1 0 2 1 1 1 2 1 1 0 0 2 0 2 1 1 1 0 0 2 1 1 1 0 1 1 0 2 2 1 2 1 1 1 1 1 1 0 1 2 1 2 1 2 0 2 1 1 1 2 0 2 0 2 1 0 1 1 1 2 1 2 1 0 0 0 1 1 0 1 2 1 2 1 1 2 2 1 2 1 2 2 0 2 2 2 0 2 2 2 2 0 0 2 2 0 0 2 2 2 2 1 2 1 1 0 2 0 0 1 1 1 0 1 1 1 2 2 1 1 1 1 1 1 1 1 2 0 1 1 0 1 1 1 2 1 0 1 1 1 1 1 1 0 1 1 2 2 1 2 0 1 0 2 2 1 0 1 1 2 2 1 1 1 2 1 2 1 1 2 0 0 0 1 0 0 1 1 2 1 2 1 0 0 2 0 0 0 1 1 1 0 1 2 0 0 2 1 1 1 0 2 1 1 1 1 2 1 1 0 1 1 0 0 2 2 0 1 0 2 1 2 1 0 1 0 1 1 2 1 1 2 2 2 2 1 1 1 1 0 1 0 2 0 0 1 1 0 1 1 2 0 0 1 1 0 0 1 0 0 1 0 1 1 1 1 1 2 1 0 1 1 1 1 0 1 0 1 1 2 2 0 0 0 1 1 1 1 1 1 1 1 1 2 2 0 1 1 1 2 1 1 2 1 2 2 1 0 0 2 1 0 0 1 0 1 1 1 1 1 1 0 1 0 0 2 0 2 1 0 0 2 1 0 2 2 1 2 2 1 2 2 0 0 2 0 2 2 2 2 2 2 2 0 2 1 1 0 1 1 1 1 2 1 1 1 2 1 2 1 2 1 2 0 1 1 1 0 1 1 1 1 0 2 0 2 0 1 1 1 2 1 0 2 2 2 0 2 0 1 2 1 0 2 0 2 0 2 1 1 0 0 2 2 1 1 0 1 2 2 1 1 1 2 1 0 1 1 1 1 0 0 1 0 2 0 0 2 0 2 1 1 1 0 0 2 0 1 1 1 2 1 0 1 1 1 1 1 1 2 1 0 2 0 0 2 1 1 2 2 1 1 1 0 1 1 1 0 0 1 2 0 2 0 0 2 2 2 2 0 2 0 2 2 2 0 0 0 0 2 0 2 2 2 0 0 0 1 1 0 0 2 1 1 2 1 1 2 2 0 2 2 2 0 2 2 0 0 0 2 2 0 0 0 2 2 0 0 0 0 2 0 2 2 2 0 2 1 1 1 1 1 1 1 0 1 2 0 1 1 0 1 2 0 2 1 1 1 2 0 2 2 1 2 2 0 1 1 1 0 2 2 2 2 1 1 2 1 2 1 2 0 1 0 0 1 1 2 1 2 1 1 1 0 1 0 2 0 2 1 2 1 2 0 2 0 2 1 1 2 1 1 2 1 2 1 2 1 1 1 2 1 1 1 2 0 0 2 2 0 2 2 0 2 0 0 2 2 0 2 0 0 2 2 2 0 2 2 0 2 0 2 0 2 2 2 2 2 0 0 0 2 2 2 0 2 0 0 0 0 2 2 0 0 2 0 2 2 0 2 0 2 0 2 0 0 2 2 0 0 2 2 0 2 0 2 2 2 2 0 0 0 2 0 0 2 2 2 2 2 0 2 0 2 2 2 2 0 2 0 0 2 0 0 0 0 2 2 0 0 2 0 0 2 2 0 0 1 0 1 2 2 0 1 0 2 1 1 0 1 1 1 1 1 1 2 2 1 1 1 1 1 1 0 0 0 1 1 1 2 0 0 0 1 1 0 1 2 1 1 1 2 1 1 1 1 2 2 2 0 1 1 2 0 1 0 1 2 0 2 0 1 0 1 2 0 1 0 1 0 1 1 0 1 2 0 1 1 0 0 1 0 0 1 1 1 1 0 1 2 2 1 2 2 0 1 0 0 1 0 1 1 1 0 1 1 0 1 1 2 2 2 1 0 2 1 2 0 2 0 1 0 1 1 2 1 1 2 2 1 1 1 2 1 1 1 1 1 2 0 2 2 1 2 1 2 1 1 0 2 0 2 2 2 2 0 0 0 2 0 0 2 2 0 1 2 1 1 2 1 1 2 0 1 0 2 1 2 1 1 1 0 0 0 0 1 0 1 1 1 0 0 1 0 1 1 1 2 0 2 0 0 2 2 2 2 0 0 0 2 2 0 2 2 2 2 2 2 0 0 0 0 0 2 2 0 2 0 0 0 2 0 2 2 2 2 0 0 0 2 2 0 0 0 2 0 0 2 2 2 2 2 2 2 0 0 0 0 2 2 0 2 2 2 0 2 0 0 0 2 0 0 2 0 2 0 2 2 0 2 0 2 0 0 0 0 2 2 2 2 0 0 2 2 0 0 2 1 0 0 1 2 1 1 0 1 0 2 0 0 1 2 1 1 1 1 2 1 1 1 1 1 2 0 2 2 0 0 0 2 0 0 2 2 0 2 2 2 0 0 2 0 0 2 0 0 0 2 0 0 2 0 0 0 2 0 0 2 0 2 0 2 0 0 2 0 2 0 1 1 2 1 2 0 1 1 0 0 2 0 1 1 1 0 2 0 2 0 0 0 1 0 2 1 2 0 1 2 2 1 1 2 1 2 0 0 2 0 2 0 2 1 2 1 1 0 1 1 1 2 1 0 1 1 1 1 1 2 0 1 0 2 0 0 0 0 1 2 2 1 0 1 1 2 1 2 1 0 0 2 2 2 0 1 1 1 2 2 2 0 2 1 1 1 2 1 0 2 0 2 0 2 0 1 1 1 0 1 1 0 1 1 0 0 1 0 2 1 1 1 1 1 1 1 1 1 1 1 0 1 0 2 2 2 1 1 1 0 1 1 0 1 0 1 2 1 0 1 0 1 1 0 2 1 0 0 1 2 1 0 0 1 2 2 1 1 1 1 1 0 1 0 2 0 1 1 0 1 0 1 0 0 1 0 2 1 2 1 0 2 1 1 2 0 0 0 1 1 1 1 1 1 1 1 2 2 0 1 1 1 1 0 1 2 0 1 1 1 1 1 1 1 1 1 1 2 1 1 1 0 1 1 1 1 2 2 0 1 1 2 2 1 1 1 0 2 1 1 0 1 2 1 1 1 2 1 1 2 0 1 1 0 0 2 1 1 1 2 1 0 1 1 0 1 1 1 2 1 1 1 0 1 1 1 0 0 0 1 1 0 0 2 0 2 1 2 0 1 2 1 1 2 2 2 1 1 2 1 1 1 1 2 1 1 2 0 2 0 1 1 0 0 1 1 2 1 0 2 2 2 2 0 0 1 1 2 1 2 1 1 2 1 1 1 1 1 0 0 2 1 1 0 1 2 2 0 1 1 2 0 0 2 1 0 2 1 1 1 1 1 1 1 2 1 1 2 0 2 2 1 2 0 0 2 2 2 0 2 2 2 0 0 0 0 0 1 1 0 2 1 1 1 1 1 2 1 2 1 0 1 1 2 2 2 0 0 2 0 0 2 1 1 2 1 1 2 0 1 1 1 1 0 2 1 2 0 2 2 1 1 1 1 1 1 2 1 0 0 1 2 1 2 1 1 0 0 2 1 0 1 0 0 2 1 0 0 0 1 1 1 0 1 1 1 0 2 2 2 1 1 2 1 0 0 1 1 0 2 2 0 2 1 2 1 1 1 1 2 1 2 1 1 1 0 1 2 2 1 1 0 1 1 1 1 0 1 1 0 1 1 2 1 2 1 1 1 2 1 0 1 2 1 2 1 1 1 0 1 1 1 1 1 0 1 0 0 1 2 1 0 1 0 2 1 1 2 1 1 1 1 0 1 2 2 2 1 0 2 1 2 1 2 1 1 1 0 0 0 0 2 1 2 0 2 2 1 2 0 1 1 2 1 0 1 2 2 0 0 0 1 1 1 2 2 2 1 0 2 1 0 0 2 1 1 2 1 1 1 2 0 1 2 1 0 1 1 0 0 0 1 0 0 0 1 2 1 1 0 0 1 0 1 1 1 0 0 0 0 0 0 1 1 2 0 2 1 0 2 0 1 2 1 0 1 2 1 2 1 1 1 1 2 1 1 0 0 0 2 2 0 0 0 2 2 0 1 1 0 2 2 2 1 1 2 0 0 1 2 0 1 2 0 1 0 2 1 2 0 2 0 0 0 2 2 2 2 2 0 2 0 2 2 0 0 2 0 2 2 0 0 0 2 2 2 0 0 2 0 0 2 0 0 0 0 0 2 2 0 0 0 0 2 2 2 0 2 2 0 0 2 0 0 0 2 2 0 2 2 2 1 0 1 1 1 1 1 0 2 0 2 2 0 0 2 0 2 2 2 0 0 0 2 0 2 2 0 2 2 0 2 0 0 0 2 2 0 2 0 2 2 0 0 2 2 2 0 2 0 0 2 2 2 0 2 2 2 2 2 2 0 2 0 2 2 2 2 2 2 2 2 0 2 2 2 2 0 1 1 2 0 1 1 1 2 1 2 1 0 0 2 0 0 2 0 2 0 0 2 0 2 0 0 0 0 0 0 0 2 0 2 0 0 0 2 2 2 2 0 2 2 0 0 2 2 0 0 0 0 0 1 1 1 1 1 2 0 2 1 1 1 1 1 1 1 0 2 0 1 2 0 2 1 2 1 2 2 1 0 0 1 1 0 1 2 2 0 2 2 1 1 1 0 1 2 2 2 1 0 1 2 1 1 2 2 0 2 0 1 0 1 1 1 1 0 1 1 1 1 2 2 2 1 0 1 2 0 2 1 0 0 1 2 0 2 1 1 0 2 1 0 1 0 1 1 2 1 1 0 1 1 1 1 1 1 0 2 1 0 2 0 2 2 0 1 0 0 0 1 1 1 1 0 2 1 1 1 1 0 1 1 1 1 2 1 2 0 0 1 1 1 1 2 1 1 0 1 1 2 0 1 1 0 2 1 0 0 1 2 1 1 2 1 1 1 1 2 1 1 0 0 1 1 1 2 0 1 1 1 0 1 2 0 1 1 1 1 0 2 0 2 0 0 0 0 2 2 2 2 2 0 0 2 0 0 2 2 2 2 2 2 0 0 2 2 2 2 2 0 0 2 2 2 0 2 0 2 0 1 1 1 2 1 1 0 0 1 1 2 1 0 0 0 2 0 2 1 2 1 1 0 1 1 1 2 0 0 0 1 2 1 1 0 0 0 1 0 0 1 0 2 0 1 0 1 1 2 1 1 2 2 2 1 1 0 0 1 1 1 1 1 1 2 2 0 0 0 2 2 0 0 0 2 2 0 1 1 1 0 2 2 2 0 2 2 0 2 2 0 2 0 1 1 2 0 2 1 0 2 1 2 2 1 0 2 2 2 0 0 1 0 0 1 1 0 1 1 1 1 1 2 1 0 0 0 0 2 0 0 2 2 2 2 0 0 2 2 0 0 0 1 1 1 1 1 2 0 1 2 0 1 2 0 0 1 1 1 1 2 1 1 1 2 1 1 1 2 1 2 2 0 1 2 1 2 1 0 2 1 1 2 2 0 0 2 2 0 0 0 1 0 2 0 1 1 1 2 2 1 1 1 1 1 1 0 2 1 0 1 1 1 1 2 1 1 2 1 1 2 0 1 1 1 2 1 1 1 2 2 0 1 0 1 1 1 1 0 2 1 1 2 0 0 2 0 0 1 1 0 0 0 0 1 0 2 1 0 1 1 2 1 1 1 1 0 0 1 1 0 1 2 0 1 0 1 2 1 1 2 2 1 1 0 1 1 1 2 1 0 0 2 1 0 1 0 2 1 1 2 1 0 1 1 1 1 2 2 0 1 1 0 2 2 1 0 1 0 0 1 2 2 2 1 2 0 1 1 1 2 1 0 0 0 0 1 1 1 2 2 1 1 1 2 2 2 2 2 2 1 2 1 2 2 1 1 1 0 1 1 1 2 2 1 2 1 2 1 2 1 1 1 1 0 0 0 0 0 1 2 0 1 0 0 1 0 1 2 1 0 1 1 1 1 0 0 1 1 0 0 0 0 1 2 1 1 1 1 0 2 2 1 1 1 1 1 1 1 1 2 0 2 1 1 0 2 1 0 2 1 1 1 1 0 1 1 2 1 0 2 2 1 1 1 1 0 1 2 0 0 1 1 1 1 1 1 1 1 1 1 1 0 1 2 1 2 2 0 0 0 0 1 2 1 2 0 1 2 0 1 1 1 1 1 1 0 1 1 1 1 2 0 1 1 1 2 1 0 2 2 1 2 2 1 1 1 0 1 1 1 0 2 2 2 2 1 0 0 1 0 1 1 1 2 1 0 1 1 0 0 1 1 0 2 1 0 1 1 2 1 0 1 2 2 2 2 0 2 0 0 0 0 0 0 0 0 0 2 2 0 0 2 1 2 1 1 0 2 1 2 2 2 1 2 1 1 0 1 2 2 2 1 1 2 1 2 1 2 1 2 1 1 0 1 1 2 0 2 1 1 1 0 1 1 1 1 0 1 0 1 2 1 2 0 0 2 1 1 0 2 2 2 1 0 2 0 1 2 0 1 0 1 1 1 1 0 2 0 1 0 1 1 1 1 1 2 2 0 2 0 1 1 1 1 2 1 2 1 1 1 2 0 0 0 2 0 2 1 2 0 0 0 1 2 1 1 0 0 0 1 2 1 0 0 1 0 2 0 2 0 2 0 2 0 0 0 0 0 2 0 2 0 0 0 2 0 2 0 2 0 0 2 2 2 2 2 2 0 0 0 0 2 2 0 2 2 0 2 0 2 2 0 2 0 2 2 2 0 0 0 0 0 0 2 2 0 1 0 0 1 2 1 0 1 0 2 0 2 1 0 2 0 1 1 2 1 1 1 0 1 1 1 1 2 1 2 1 2 2 1 1 1 1 1 1 2 0 0 0 1 2 1 2 1 0 2 2 1 1 1 0 1 0 2 1 0 1 2 1 2 2 1 1 1 1 2 1 1 2 2 1 0 1 1 1 2 2 1 2 1 1 1 1 1 1 1 0 0 2 2 1 2 1 2 1 0 1 2 1 2 2 1 2 2 1 1 1 0 1 1 0 1 1 0 2 0 2 1 1 1 2 1 1 1 1 1 1 0 1 2 1 0 1 1 1 1 0 1 1 0 1 2 2 2 1 2 0 1 1 1 1 2 0 1 1 1 1 2 2 2 1 1 1 2 2 1 2 1 1 1 1 2 1 1 2 1 1 1 1 1 0 0 1 2 1 1 1 1 2 2 0 0 2 1 0 1 2 2 2 2 0 1 0 1 0 1 1 1 0 1 1 2 0 1 1 1 1 2 1 0 1 0 0 0 1 1 2 1 1 1 1 1 1 1 1 2 1 1 2 2 0 2 0 2 0 0 0 0 0 2 2 2 0 0 2 0 0 0 2 2 0 2 0 2 2 0 2 2 2 2 2 0 2 2 2 0 0 0 1 2 1 1 1 2 1 1 2 0 2 0 1 0 2 0 0 0 0 0 2 0 0 2 0 0 0 2 0 0 2 2 0 0 0 2 2 2 0 2 0 0 0 2 2 0 0 0 2 2 0 2 2 2 0 2 2 2 0 0 0 2 2 2 0 2 0 0 0 0 0 2 2 2 2 0 2 0 0 0 0 2 0 0 0 2 2 2 0 0 2 0 2 2 2 0 0 2 0 0 0 2 0 0 0 2 2 2 0 2 0 2 2 0 2 0 0 0 0 0 0 2 0 2 2 0 2 2 0 2 2 2 2 0 2 1 2 0 1 2 1 0 1 1 1 0 2 0 2 1 1 1 1 1 2 2 1 0 2 1 1 1 1 0 1 1 1 1 0 0 2 0 2 2 2 2 2 0 0 2 0 2 2 2 2 0 2 2 2 0 2 0 0 0 2 2 0 2 2 0 2 0 2 0 0 2 2 2 0 2 2 2 2 2 0 2 0 2 0 0 0 0 0 0 0 0 0 2 2 0 2 0 0 2 2 0 0 0 0 2 2 0 0 2 0 2 0 0 2 2 0 0 0 0 2 0 0 0 0 0 2 2 2 0 0 0 1 1 0 2 2 2 0 0 2 2 2 2 0 0 2 0 0 2 2 1 2 0 2 1 1 1 0 2 1 1 2 1 1 1 0 1 0 0 2 2 0 0 2 0 2 2 2 2 0 2 0 0 2 0 1 2 2 1 1 0 0 2 0 1 2 1 1 0 2 1 1 1 1 1 1 1 1 0 2 1 2 2 1 1 0 0 0 2 1 1 2 2 0 1 1 1 1 0 1 0 1 0 0 0 0 1 1 1 1 0 2 1 0 1 1 1 0 1 2 1 0 0 1 1 2 1 0 0 2 1 0 1 1 1 1 0 1 2 0 1 1 1 1 2 0 0 2 2 1 0 0 1 1 1 0 1 1 0 2 1 1 2 0 1 2 0 0 2 1 0 0 1 0 1 1 1 1 1 2 0 0 1 2 1 0 2 2 1 0 0 1 1 2 0 0 1 0 0 2 2 2 1 1 0 2 0 2 1 2 2 1 1 1 1 1 1 2 1 2 0 1 1 1 0 1 0 1 1 2 1 2 2 0 0 2 1 0 2 0 2 1 2 2 0 1 1 1 1 1 1 0 1 1 1 1 1 2 2 0 0 1 1 1 0 1 0 1 1 0 1 1 2 0 1 1 1 2 1 0 1 1 0 0 1 0 0 0 0 1 1 1 2 2 0 0 2 0 2 2 0 1 1 0 2 1 1 2 2 0 1 2 0 0 2 1 2 2 0 2 1 0 1 1 0 1 2 1 0 1 1 2 1 1 2 0 1 2 1 1 1 0 0 1 0 1 1 1 1 0 1 2 1 1 1 0 1 1 1 0 0 1 1 1 0 1 1 1 1 2 1 0 1 1 1 1 1 1 1 2 2 1 2 1 1 1 1 1 2 1 1 2 0 2 2 2 1 0 1 0 2 1 1 0 2 2 2 0 0 1 2 1 2 2 1 2 2 2 1 1 1 0 0 1 0 1 2 2 0 1 0 1 2 2 2 1 1 1 0 1 2 2 1 0 2 0 2 1 0 1 2 0 1 1 1 2 0 0 1 1 1 1 0 0 2 0 0 0 1 1 1 1 0 2 0 2 2 0 0 2 0 0 0 0 2 0 2 2 0 0 0 0 0 2 1 1 1 1 1 2 2 0 0 1 1 0 2 0 0 0 0 2 0 2 0 2 0 2 2 0 2 0 2 1 1 1 1 0 1 2 1 1 2 1 0 1 1 2 1 1 1 1 1 2 2 0 0 0 0 0 0 2 2 2 2 0 2 0 2 2 0 2 2 0 0 0 0 2 2 2 2 2 0 2 0 2 0 2 0 2 0 0 2 0 0 0 0 2 2 0 0 2 2 0 2 2 2 2 2 0 2 0 2 2 0 2 2 0 0 0 0 0 0 2 0 0 0 2 0 0 2 0 2 2 2 0 2 0 2 0 0 0 0 2 1 0 1 1 1 2 0 1 1 1 0 0 1 1 1 0 1 2 1 1 2 1 1 1 1 2 1 1 0 0 0 0 2 1 2 1 0 1 2 0 0 2 1 1 1 0 1 0 0 2 0 1 1 0 2 0 2 2 2 2 1 0 0 1 1 1 1 2 2 2 0 0 0 2 0 0 0 2 2 0 0 0 2 0 2 0 0 0 0 2 0 2 2 1 2 1 0 2 1 2 1 1 2 0 2 0 1 0 1 0 2 1 0 1 1 2 2 1 2 0 1 0 1 2 2 1 0 2 0 2 1 0 2 0 0 0 0 2 2 0 0 0 2 2 0 0 0 0 0 2 2 1 0 1 2 1 2 0 0 0 0 1 1 0 1 2 1 2 0 0 2 1 1 1 0 0 1 1 1 0 0 2 2 1 2 2 2 2 1 2 1 1 1 1 1 0 1 2 0 1 2 0 2 1 1 0 2 0 2 2 1 0 1 1 0 1 0 1 1 2 0 2 0 0 1 1 0 1 1 2 1 0 1 1 1 2 0 1 2 2 2 1 0 0 1 0 1 0 1 1 0 1 2 2 2 1 0 0 0 0 2 2 1 1 0 1 1 0 1 1 1 2 1 1 1 1 0 1 1 0 0 1 1 1 1 1 2 1 1 0 0 1 1 1 2 1 0 1 2 1 0 0 1 0 2 1 1 1 0 1 0 1 0 1 1 1 1 2 1 0 1 2 1 1 1 1 0 0 1 0 0 1 2 1 2 1 0 1 1 1 0 1 1 0 2 0 1 1 0 2 1 0 0 0 2 2 1 1 1 1 2 2 0 1 2 1 0 1 1 2 1 1 1 1 2 1 0 1 1 1 2 1 1 1 1 1 1 2 1 1 1 2 0 1 1 1 1 2 0 1 2 2 1 1 1 1 1 1 2 2 1 1 1 1 0 1 0 0 2 1 1 1 1 0 2 0 1 1 1 0 1 0 1 1 2 1 0 1 1 1 1 1 1 1 2 1 1 1 0 2 1 1 1 2 1 2 2 1 1 1 0 2 2 1 0 0 1 1 1 0 0 1 0 0 2 1 1 0 1 1 0 1 0 0 1 1 0 0 1 0 1 0 1 0 1 0 1 0 2 0 1 2 1 0 1 1 2 1 1 1 2 1 2 2 1 1 1 1 1 1 2 2 2 2 1 2 1 1 1 1 1 0 1 1 0 1 1 1 1 2 1 0 1 1 0 2 1 1 1 1 1 2 1 1 1 1 1 0 1 1 0 1 1 0 1 0 2 0 1 1 2 2 1 2 1 1 0 0 0 1 2 2 0 2 2 1 1 1 1 2 0 1 0 0 0 2 0 1 1 2 1 0 0 1 0 0 2 1 1 1 1 2 0 1 0 1 0 2 2 1 1 1 1 1 0 2 2 2 2 2 0 2 2 2 2 2 0 2 0 2 0 2 2 0 0 2 2 2 2 0 1 1 1 2 1 2 0 1 2 0 1 2 1 2 0 0 1 1 1 1 1 2 2 2 1 1 2 1 1 0 2 2 1 1 0 0 0 2 2 1 1 0 1 2 2 1 2 0 2 1 1 1 1 2 0 0 1 2 1 1 0 1 1 2 0 0 2 2 0 2 2 0 2 2 1 1 0 2 1 1 1 1 1 1 1 1 0 1 1 0 1 0 2 0 0 1 1 1 1 2 0 2 0 2 0 2 1 2 2 2 0 2 2 1 1 1 1 1 0 2 2 1 1 0 1 0 1 1 1 1 2 1 2 0 1 1 1 1 1 2 1 1 1 1 0 0 1 1 2 2 0 2 2 1 2 2 0 0 0 0 1 1 1 1 0 1 0 1 0 1 1 0 1 2 1 1 2 0 0 0 0 0 2 1 2 1 1 1 2 1 2 1 1
 33 1.536722422000000 1.718207359000000
 1 0 2 1 1 1 2 2 1 0 1 2 2 1 1 1 0 2 0 1 1 2 0 1 1 0 0 1 1 0 1 2 2 1 0 1 1 1 2 1 1 1 1 1 0 0 1 2 1 0 0 1 1 1 1 2 2 0 0 1 2 1 0 0 1 1 0 0 1 1 0 2 1 1 2 2 1 0 0 0 0 2 2 1 1 0 1 1 1 2 1 2 0 1 1 1 2 2 2 0 2 1 1 0 1 2 2 1 1 1 1 2 0 0 1 1 1 2 1 2 1 0 0 2 0 1 1 2 1 0 1 0 2 1 0 2 0 0 2 1 2 1 0 1 2 2 1 1 1 0 1 0 1 0 2 2 0 1 2 0 1 1 1 2 1 1 1 1 0 1 0 0 1 2 1 2 1 1 1 1 1 1 0 1 2 1 0 0 1 1 1 0 2 1 0 2 2 1 2 0 0 0 1 1 2 1 1 1 1 0 1 2 0 2 0 0 1 0 0 1 0 0 2 1 1 2 1 0 1 1 1 0 2 1 1 1 1 0 1 0 1 1 2 1 0 0 1 1 1 2 0 2 1 2 1 1 1 2 1 2 2 1 1 1 1 1 2 1 0 2 2 0 0 1 2 2 2 2 0 2 1 2 2 1 1 0 1 0 1 1 1 2 1 2 0 1 1 1 1 1 1 2 2 1 1 0 1 0 2 1 1 2 0 2 2 2 0 1 1 1 1 1 0 1 1 0 2 1 0 2 1 2 1 1 1 1 2 0 1 1 1 1 0 1 2 1 0 1 1 1 2 1 1 2 1 1 2 1 1 1 1 1 0 0 2 1 1 1 0 2 2 1 1 1 0 1 2 1 1 2 0 2 2 0 1 2 1 2 1 2 1 1 0 2 1 1 1 1 1 1 2 2 0 1 1 1 1 2 1 1 0 1 0 2 0 0 0 0 2 0 0 2 0 0 0 2 0 2 2 0 0 0 0 0 0 2 0 2 2 1 1 2 1 1 0 1 1 1 2 1 2 0 2 1 1 2 1 2 1 0 2 0 2 1 1 1 2 2 2 1 1 0 0 0 0 1 1 2 2 0 1 1 0 2 2 1 1 1 1 1 1 0 2 0 1 1 1 1 2 1 1 1 0 1 1 0 1 1 1 1 0 0 0 1 1 0 1 1 1 0 2 1 0 0 1 0 1 1 0 2 0 0 0 2 0 2 2 2 0 0 0 2 2 0 0 2 2 0 0 2 2 2 2 0 0 2 2 0 0 2 0 2 2 2 2 2 0 2 0 0 2 0 0 1 0 0 0 1 0 0 1 0 0 2 2 1 1 1 1 2 2 1 1 1 2 2 0 1 2 1 0 2 2 1 1 1 2 1 1 1 0 1 1 1 2 1 0 1 1 2 1 0 1 1 0 1 0 0 1 2 1 1 2 1 0 1 1 1 1 1 1 2 1 1 2 1 1 2 0 1 1 2 0 1 0 2 0 2 1 1 0 1 1 1 1 0 1 2 2 2 1 1 1 1 2 1 1 2 1 2 1 1 2 1 0 1 1 0 0 1 1 0 1 1 1 1 1 0 1 0 2 2 1 2 1 2 2 2 2 2 1 2 1 2 1 0 2 1 0 2 1 2 0 0 0 2 2 1 1 1 1 1 1 1 1 1 1 2 2 0 0 1 0 1 0 1 1 2 1 1 1 1 0 1 0 2 1 2 1 2 2 2 1 1 1 1 2 2 1 0 2 0 1 2 1 1 2 0 2 0 2 0 2 0 1 0 2 0 0 1 1 1 0 1 1 0 1 2 2 1 2 0 1 2 2 1 1 2 2 1 0 2 2 0 1 0 2 1 1 2 1 1 2 1 1 0 2 0 1 1 1 0 1 1 1 0 2 2 0 1 2 0 2 1 2 2 2 2 2 0 0 2 1 1 2 1 1 2 2 2 0 1 1 1 1 0 1 0 1 1 1 1 0 1 0 1 1 1 2 1 1 0 0 1 0 1 2 1 2 1 1 1 2 1 0 0 2 1 2 0 0 1 0 0 2 1 0 2 0 1 0 2 1 2 2 2 1 1 1 2 0 0 1 1 1 1 1 1 1 2 2 0 0 1 2 0 1 1 0 2 1 1 1 0 2 1 0 1 0 1 1 1 1 0 1 1 0 0 0 2 0 1 2 1 1 2 0 1 1 1 1 2 0 1 0 0 0 1 1 1 1 0 1 1 1 1 0 1 2 1 1 2 1 1 0 2 1 1 1 1 0 0 1 1 2 2 2 0 1 1 1 1 1 1 1 0 1 1 1 1 2 0 0 1 0 1 0 1 0 1 2 1 0 1 1 0 1 1 1 2 1 0 2 2 1 1 2 1 2 1 0 1 1 0 1 2 2 1 1 2 2 1 2 1 1 0 1 1 1 1 2 1 1 1 2 1 2 1 1 2 1 1 2 1 1 1 1 2 1 0 0 2 1 1 0 1 2 1 2 0 0 2 2 2 1 1 1 1 2 2 1 2 1 2 0 1 0 1 0 0 2 2 0 0 0 2 2 2 2 1 0 2 2 0 2 1 2 1 0 0 1 1 1 0 2 1 0 2 0 1 2 1 1 0 0 1 1 1 1 1 0 0 0 1 1 2 0 1 1 0 2 0 0 1 0 0 0 1 0 1 2 2 1 1 1 1 1 1 1 1 2 1 1 2 2 0 0 1 1 1 1 0 1 1 1 1 1 1 2 2 1 2 1 1 1 1 1 0 1 1 1 2 1 1 1 2 1 1 1 1 1 1 2 1 2 0 2 0 0 0 0 0 2 2 0 0 0 0 2 0 2 2 2 0 2 2 2 2 2 2 0 2 2 0 0 2 2 1 1 0 1 1 2 0 2 1 2 0 1 2 1 2 1 1 2 2 0 0 1 1 1 0 0 1 1 0 1 2 0 1 1 1 2 1 1 0 1 0 2 2 1 1 2 0 0 2 0 0 2 2 0 2 0 2 0 1 0 1 0 0 2 1 1 0 2 1 0 0 1 1 1 0 2 0 2 2 2 2 2 0 2 2 2 0 0 2 2 0 0 2 2 0 0 2 0 0 2 0 0 2 2 0 0 0 1 1 1 0 0 1 1 2 1 2 1 2 1 0 0 0 1 1 2 0 0 1 1 1 0 0 2 0 0 1 0 1 2 1 0 1 1 1 2 2 1 2 2 1 1 1 2 0 0 1 2 1 2 1 0 1 1 0 1 1 1 1 2 0 1 2 0 1 0 1 1 1 0 1 2 1 1 2 2 0 0 1 0 1 2 2 0 0 1 1 2 1 1 0 2 1 1 2 1 1 2 2 0 1 1 1 0 0 0 0 0 1 1 2 1 0 0 1 2 0 2 2 2 1 0 2 2 2 1 2 1 1 2 1 1 1 2 1 0 1 2 1 1 1 1 2 1 2 2 0 1 1 2 0 1 1 1 0 1 2 2 1 2 1 0 0 2 0 0 2 2 0 2 2 0 0 0 0 2 2 0 0 0 0 2 0 0 2 2 0 0 0 0 0 2 2 0 2 2 2 1 0 2 0 0 0 2 0 0 2 2 2 0 2 2 2 0 0 2 2 2 2 1 1 1 1 1 2 1 1 1 0 2 0 1 2 1 2 1 0 1 1 1 1 2 1 2 1 1 1 2 2 2 0 1 1 1 1 1 1 2 1 1 1 2 0 1 1 0 1 0 1 1 1 0 0 1 0 1 1 1 2 0 2 0 0 2 2 1 2 1 0 0 1 1 0 1 1 2 2 1 1 1 1 1 0 0 1 2 0 2 0 1 0 2 1 1 2 1 2 0 0 1 1 1 1 2 0 1 0 0 1 1 1 2 2 1 1 1 1 1 0 2 1 0 1 1 2 0 1 0 0 1 1 1 0 2 2 0 0 1 2 1 2 1 2 0 1 2 0 1 1 1 1 2 0 2 1 2 1 1 2 0 0 0 0 0 0 2 0 0 0 2 2 2 0 2 2 2 2 2 1 1 1 1 1 1 1 2 1 1 1 0 2 1 0 1 1 1 2 2 1 1 1 2 0 0 1 1 0 1 2 1 1 2 0 1 0 2 0 1 1 1 1 1 2 1 1 0 2 2 0 2 1 1 1 1 0 1 1 1 0 1 1 1 1 1 1 1 2 2 0 0 2 0 1 1 1 1 2 1 2 2 2 2 0 1 1 2 1 2 0 1 1 0 0 0 2 0 2 0 0 1 0 0 1 1 1 2 2 1 1 0 2 1 2 1 1 0 0 1 0 1 0 1 1 1 0 1 0 1 1 2 0 1 1 2 0 1 0 1 1 2 1 1 1 2 0 1 0 0 1 0 1 1 2 0 2 1 2 1 1 0 2 0 2 0 2 2 2 0 2 2 2 2 2 0 2 2 0 0 2 2 0 0 2 2 2 2 0 0 0 2 0 2 2 2 0 0 2 2 0 0 2 0 2 2 2 2 0 0 0 2 2 0 2 0 2 0 2 0 2 0 0 2 0 2 0 2 2 0 2 0 0 0 0 2 0 2 0 2 2 0 2 0 2 2 0 0 0 2 2 0 2 0 0 0 0 2 2 0 2 0 2 2 0 2 2 0 0 0 2 2 2 0 1 1 0 0 0 1 2 2 2 2 2 1 1 0 1 1 1 1 2 1 0 1 1 0 0 1 2 1 0 1 1 1 2 1 2 0 2 0 1 0 2 0 1 1 1 1 0 1 1 0 1 2 2 2 0 0 1 1 1 1 1 0 1 1 1 1 0 2 2 2 1 0 0 1 2 0 1 1 1 0 1 1 1 1 0 2 2 2 1 1 1 2 0 2 0 2 0 1 1 0 2 2 2 1 0 1 0 1 1 2 0 0 1 0 0 0 0 0 0 0 2 0 0 0 2 0 2 0 0 2 2 0 2 2 2 0 0 0 2 2 0 0 2 2 2 0 2 0 2 0 0 0 2 0 0 2 0 0 2 0 2 2 2 2 0 1 1 1 0 2 2 0 2 2 2 0 2 0 1 1 1 0 2 1 1 1 0 0 1 1 1 2 1 1 1 2 0 1 2 0 1 1 1 0 2 1 1 2 1 1 0 1 1 2 0 1 2 0 0 2 1 2 2 1 0 1 0 0 1 2 1 1 0 0 1 2 0 1 1 0 1 1 0 1 1 1 1 0 0 1 0 1 1 1 1 1 1 0 2 2 2 1 1 1 1 1 0 1 2 0 1 1 1 0 1 2 1 0 1 2 1 0 1 2 0 0 1 0 1 1 1 1 1 0 1 1 0 1 1 2 1 2 1 1 1 2 1 0 1 2 1 2 1 1 1 0 1 1 1 1 1 0 1 0 0 1 2 1 0 1 0 2 1 1 2 1 1 1 1 0 2 2 2 2 2 0 2 2 2 0 1 0 1 2 1 1 0 0 2 1 2 1 2 1 0 2 1 1 0 1 1 1 0 1 2 1 1 1 2 1 1 2 1 1 2 0 2 2 0 1 2 1 1 2 0 1 1 1 0 0 1 2 2 0 2 0 1 1 1 1 2 0 1 0 1 0 1 0 1 1 1 1 1 0 1 0 1 0 1 1 1 1 2 1 1 1 1 0 1 0 2 1 1 0 1 0 1 0 2 2 1 1 1 1 0 2 1 1 1 0 2 1 1 1 2 0 0 0 1 1 1 1 1 2 1 0 2 1 0 0 2 1 0 1 1 0 1 2 2 0 2 1 1 0 1 0 2 1 0 1 1 0 0 1 1 1 0 1 1 2 1 1 0 2 1 0 0 1 1 1 1 1 1 0 1 2 1 0 2 0 2 1 0 0 0 1 1 1 1 1 0 2 0 0 1 1 2 1 0 2 1 1 2 1 2 2 1 1 0 1 1 2 1 2 2 1 0 1 2 0 2 2 0 1 2 1 1 1 1 0 0 0 0 2 2 1 1 2 1 1 1 1 1 2 0 0 1 1 1 0 1 1 1 1 2 0 1 1 1 0 1 0 2 0 1 1 1 1 0 1 2 1 2 2 0 0 2 2 1 2 0 1 1 1 1 0 1 2 1 1 1 0 2 2 2 1 1 0 2 1 1 1 1 1 1 2 0 0 2 2 0 0 2 0 2 2 0 2 0 1 1 0 2 0 1 2 2 2 0 0 0 2 1 1 1 0 0 1 1 0 1 1 2 0 0 1 2 0 0 1 1 1 1 0 1 1 1 1 0 2 1 1 2 0 2 1 2 2 1 1 0 1 0 0 2 2 0 0 1 1 1 1 0 0 2 0 2 1 1 1 1 1 1 1 2 0 1 2 1 2 1 1 1 2 1 2 0 0 1 2 1 1 1 1 1 0 2 1 1 2 0 1 1 1 0 1 2 1 1 1 2 1 1 1 1 1 1 1 0 1 1 0 0 1 1 1 2 0 1 2 2 1 0 2 1 1 2 2 1 1 1 1 0 1 1 1 0 0 2 2 2 1 1 1 2 0 1 1 0 0 1 2 0 1 0 1 1 2 0 1 1 2 1 1 2 1 1 1 0 2 1 2 1 1 0 1 0 1 0 1 1 2 2 1 2 1 1 1 1 1 1 1 2 2 2 1 1 1 0 2 1 0 2 1 1 0 1 1 2 1 0 2 1 1 1 2 1 1 1 1 1 2 0 1 2 0 1 1 1 2 1 2 1 0 1 0 1 0 1 0 0 2 1 2 1 1 0 1 0 1 2 1 1 0 1 1 1 1 1 2 0 0 1 1 0 0 0 1 2 1 0 0 0 1 1 1 1 2 1 1 2 1 0 1 1 1 1 1 1 1 2 1 1 0 1 2 2 0 1 0 1 1 1 1 1 1 0 1 1 2 1 0 0 0 1 1 1 1 0 1 1 1 0 2 0 0 1 2 1 2 2 0 2 0 2 0 0 0 0 0 2 1 2 2 2 1 1 1 1 0 1 1 0 1 1 0 0 1 2 2 1 0 0 1 1 0 1 0 1 2 1 1 1 1 0 2 1 1 1 2 0 2 2 0 0 0 2 0 0 0 0 2 0 2 0 2 2 2 2 2 0 2 2 0 2 0 2 2 2 0 2 2 0 0 2 0 0 2 2 0 0 2 2 0 2 0 0 0 2 2 0 2 2 0 0 2 0 1 1 1 0 1 1 0 2 1 2 1 1 2 2 2 2 0 1 0 0 2 2 0 2 2 1 1 0 2 1 1 2 0 0 2 0 0 1 1 0 0 0 0 1 0 2 1 0 1 1 2 1 1 0 1 1 1 1 1 0 1 2 1 1 1 2 1 2 0 2 1 2 1 1 1 1 1 2 1 0 1 1 0 0 1 1 1 1 2 0 1 2 1 1 0 0 1 2 1 1 1 0 2 1 2 0 0 1 0 1 2 1 2 1 1 0 2 0 0 2 1 2 1 1 1 1 1 0 0 0 0 2 0 0 0 0 0 2 0 2 2 2 0 0 0 0 0 0 2 0 0 0 0 0 2 0 2 0 0 0 0 2 2 2 2 1 2 2 1 1 1 1 0 1 1 1 1 1 1 1 1 2 1 1 1 0 2 1 0 0 0 0 1 1 2 0 0 0 2 2 1 1 0 0 1 0 1 0 0 2 1 2 2 1 1 2 0 1 1 2 1 1 2 1 1 2 1 1 1 2 0 1 2 2 1 1 0 1 0 2 1 2 1 1 1 1 1 1 2 0 1 1 0 1 1 1 1 1 0 1 0 0 2 1 2 0 1 2 1 1 2 1 1 2 1 0 0 2 2 0 2 2 1 1 0 1 1 0 0 1 1 2 0 0 2 0 1 1 1 1 1 0 1 1 1 0 2 0 2 2 1 2 2 2 1 2 0 1 1 2 1 0 2 0 1 1 1 1 1 1 1 1 1 1 1 2 1 0 2 2 2 2 1 2 1 1 1 1 2 0 0 0 1 0 1 2 2 1 1 1 1 1 2 0 1 1 1 2 1 0 1 2 2 2 1 0 0 0 0 1 0 1 0 1 0 1 1 1 1 1 2 0 1 1 1 1 0 1 2 1 1 0 1 1 2 1 2 1 1 1 2 0 2 1 1 1 1 1 1 2 1 1 1 0 1 1 2 0 0 1 1 2 2 2 1 1 1 0 1 1 1 1 2 0 1 2 1 2 1 0 0 1 1 1 1 1 0 1 2 0 0 0 2 2 0 2 0 0 0 0 2 0 0 0 1 1 1 0 1 1 2 1 1 0 1 0 2 1 2 1 1 0 1 1 1 1 2 0 1 1 2 2 0 0 1 0 0 2 2 1 1 0 1 0 0 2 2 0 1 0 2 1 1 2 2 1 1 0 0 2 0 0 0 2 2 1 1 1 1 2 2 0 1 1 1 2 1 1 1 0 1 1 2 1 2 1 1 1 0 1 1 1 1 2 1 2 1 2 2 1 1 1 1 2 1 1 0 0 1 0 1 1 2 1 1 2 2 1 0 2 1 1 2 0 1 0 1 1 2 1 1 0 2 0 0 2 2 2 2 2 2 0 2 1 1 1 2 2 1 1 0 0 1 1 2 2 1 0 2 2 2 2 0 2 0 0 2 2 0 2 2 0 2 2 0 0 0 0 0 2 0 2 0 0 2 0 2 0 0 2 1 2 1 1 1 1 1 1 1 1 2 2 1 1 1 1 0 1 2 1 1 2 1 1 1 1 1 2 1 1 2 1 1 1 1 2 1 2 2 2 1 1 1 2 2 1 2 1 2 0 2 2 0 1 1 2 2 1 0 2 1 1 1 2 1 1 0 1 1 2 1 0 2 2 1 0 0 0 0 0 0 2 2 2 0 2 0 0 0 0 0 0 2 2 2 0 0 2 0 2 0 1 0 1 1 2 2 0 0 0 0 2 2 0 2 2 2 2 2 0 2 2 0 2 2 0 2 2 2 0 0 2 0 0 2 0 0 2 2 2 0 0 2 0 0 0 0 2 0 2 0 1 1 2 0 1 0 1 1 1 2 0 1 2 1 1 2 0 1 0 0 0 1 1 0 0 0 0 2 0 0 2 0 0 0 2 0 0 2 2 0 1 0 1 2 1 1 2 0 0 1 2 2 1 0 0 0 1 2 2 0 1 2 2 2 0 1 2 2 1 2 0 1 1 1 2 2 1 1 1 1 2 0 1 1 1 0 2 1 1 2 0 2 1 0 0 0 1 2 2 1 1 1 2 1 0 1 1 1 1 2 1 1 1 1 0 1 2 0 1 2 0 2 1 2 2 1 1 1 0 2 0 2 1 1 2 1 0 1 1 1 0 1 0 1 1 1 1 1 1 2 0 0 2 2 2 2 2 2 0 2 2 2 2 0 1 2 1 2 0 2 0 2 2 1 2 1 0 2 0 2 2 2 2 2 0 0 2 0 2 2 2 2 0 2 2 2 0 2 0 0 0 2 2 0 2 2 0 2 0 0 2 2 0 0 0 1 1 0 0 2 2 0 2 2 0 0 2 0 2 2 2 0 1 1 1 0 1 1 0 2 0 1 0 2 1 1 1 1 0 0 0 1 1 1 2 2 1 0 0 1 0 1 0 0 0 1 0 1 1 2 1 1 0 1 2 0 1 1 1 1 1 1 2 1 1 0 0 1 0 0 2 1 1 2 1 2 1 2 0 1 2 2 1 1 1 2 1 1 1 0 1 1 1 1 1 0 0 1 1 0 1 2 0 0 0 0 2 0 0 0 2 0 0 2 0 2 0 0 0 0 2 2 0 2 2 0 2 2 0 0 2 2 0 2 0 2 2 0 0 2 2 0 2 0 2 0 0 2 0 2 0 0 0 0 0 0 0 2 0 0 2 0 0 2 2 0 0 0 0 0 2 0 2 2 2 2 0 2 0 2 0 0 0 2 2 2 0 0 0 2 2 2 2 1 2 0 0 0 1 1 2 1 1 1 1 2 2 0 2 2 1 2 1 1 1 1 1 1 0 0 1 0 0 1 2 1 2 2 2 2 1 1 1 2 0 1 1 1 1 2 2 0 0 0 1 1 1 1 1 1 1 2 2 1 0 1 1 1 2 1 0 2 2 1 1 1 1 1 1 0 0 1 0 1 1 1 0 1 1 0 1 1 1 2 2 0 0 2 2 2 0 2 2 2 0 2 0 0 2 2 2 0 2 0 2 0 1 1 1 0 1 2 2 2 2 1 0 1 0 1 1 0 1 1 2 1 1 1 1 1 1 0 1 1 0 1 2 0 1 1 0 2 1 1 2 1 0 1 2 0 1 2 0 2 1 0 1 2 2 2 1 1 1 2 1 1 2 1 1 1 0 1 0 1 2 0 0 1 2 0 1 1 1 1 0 2 0 2 0 2 1 1 0 1 1 2 0 1 2 2 1 0 0 2 1 1 1 0 1 1 1 0 0 1 1 1 0 1 1 1 1 2 1 0 1 1 1 1 1 1 1 2 2 2 2 2 2 0 2 0 2 2 2 2 0 2 2 2 0 0 2 0 2 0 2 0 2 2 1 0 1 0 1 0 1 2 2 1 0 2 2 1 1 1 1 1 1 1 1 1 2 1 2 0 2 1 0 1 0 0 0 0 2 2 0 0 2 0 2 2 0 2 2 0 0 2 2 2 0 0 2 0 0 2 0 0 2 0 0 0 0 0 0 0 0 2 0 2 2 0 0 2 0 0 0 0 2 0 2 2 0 0 1 1 1 1 1 2 1 1 1 1 2 0 1 2 2 2 1 0 1 0 2 2 1 0 1 1 2 1 2 1 1 1 1 2 2 1 1 2 1 0 1 0 1 0 1 1 1 2 1 1 1 1 1 2 2 1 0 0 1 2 1 2 1 0 1 2 0 0 1 0 1 1 0 2 0 0 1 2 0 1 1 1 1 0 2 1 1 1 1 0 1 1 1 0 0 1 0 0 1 1 1 1 1 2 0 0 0 0 1 2 1 1 0 1 2 0 1 0 2 2 2 0 1 1 2 0 0 1 1 1 1 0 0 2 0 2 0 2 2 2 2 2 0 2 0 2 2 0 2 2 0 2 0 0 2 0 2 0 1 0 1 1 2 0 1 2 2 0 0 2 2 1 0 1 0 0 2 1 2 1 1 0 1 0 0 1 2 0 1 0 0 1 0 1 1 1 1 1 2 0 2 1 2 2 1 1 0 2 2 0 0 2 2 2 0 0 0 2 0 0 0 2 2 2 2 0 2 2 2 2 0 0 0 1 0 1 0 1 1 2 1 1 2 2 1 2 1 1 1 2 2 0 0 0 1 1 1 1 1 2 1 0 1 2 1 1 1 0 2 0 0 0 1 0 2 0 0 2 0 2 1 1 0 1 2 0 1 1 1 1 1 1 1 0 0 1 0 2 2 2 2 0 0 0 0 2 0 0 2 2 2 2 0 0 2 0 2 0 0 0 2 2 0 0 0 2 2 2 2 2 2 2 0 2 2 0 0 0 2 0 0 2 0 2 2 0 2 2 2 0 2 0 0 2 2 0 0 2 0 0 0 0 2 1 1 1 2 2 1 2 1 2 2 1 1 0 1 0 1 1 1 2 1 1 2 0 1 0 1 1 0 0 2 0 2 0 2 0 0 2 2 0 0 0 1 1 0 2 1 1 1 1 0 2 0 2 2 0 1 1 1 1 0 0 0 1 1 1 1 0 2 0 1 0 1 0 1 2 1 1 1 1 2 2 1 2 2 0 0 0 0 0 2 1 0 2 1 1 2 1 1 1 2 0 1 1 1 1 1 1 1 0 1 1 0 0 2 1 1 2 1 1 1 0 1 2 2 0 1 1 1 1 1 1 1 1 0 0 1 1 2 2 1 1 1 1 1 2 2 1 1 2 2 2 0 1 1 1 2 1 0 0 1 0 0 1 0 1 1 1 2 2 1 0 1 1 2 2 1 1 0 1 2 0 1 1 2 1 1 0 2 0 0 1 2 0 0 0 2 0 0 2 1 1 2 1 2 2 2 1 0 1 2 1 0 0 2 2 1 1 1 1 2 2 1 1 0 0 2 0 0 1 1 2 1 1 2 2 2 2 2 0 2 0 0 2 2 0 0 0 0 0 2 0 0 0 0 0 2 0 2 0 2 0 0 1 1 1 0 1 1 0 1 1 0 0 2 0 2 1 1 0 2 0 1 2 1 0 1 1 2 1 1 1 2 1 2 2 1 1 1 0 2 0 1 2 2 2 0 2 2 0 0 2 0 0 2 0 0 2 2 2 0 2 0 0 0 0 0 2 2 2 2 0 2 2 1 1 0 2 0 0 0 1 0 0 0 0 2 1 1 1 1 1 2 2 0 2 1 1 1 0 0 0 1 1 1 2 1 1 1 2 1 2 0 1 0 0 0 2 0 1 1 2 1 0 0 1 0 0 2 1 1 1 1 2 0 1 0 1 1 2 2 0 1 0 1 1 1 2 2 2 2 2 0 2 2 2 2 1 0 2 0 2 1 2 1 1 1 2 2 2 1 1 0 1 2 1 1 2 0 0 1 0 2 1 1 2 0 1 1 1 0 1 1 1 2 2 2 0 2 0 2 1 1 2 0 0 2 1 2 1 1 1 0 0 1 1 0 0 1 1 1 1 2 0 0 1 1 1 1 1 1 1 1 1 2 1 0 1 1 2 0 1 1 1 1 1 2 1 1 2 2 1 0 2 2 2 0 0 0 0 2 0 0 0 2 0 1 0 2 0 1 1 0 2 1 1 1 1 2 1 2 1 0 1 1 1 1 2 1 1 0 2 2 0 1 0 1 2 1 0 0 2 0 2 0 2 0 2 2 2 0 2 2 2 0 0 2 2 0 0 2 2 0 2 2 2 0 0 0 1 0 1 2 1 1 1 0 1 0 0 0 2 2 0 1 2 1 1 1 0 0 0 1 1 1 0 2 1 0 1 2 1 1 0 2
 34 1.536613703000000 1.776298285000000
 2 2 2 1 1 0 2 1 0 2 0 1 1 2 1 0 0 2 0 1 1 1 1 0 0 0 0 2 0 0 0 2 2 1 1 2 1 1 1 1 1 0 0 1 2 1 2 2 1 2 1 0 1 1 2 1 1 1 1 1 1 1 0 0 1 1 1 1 1 1 1 0 1 1 0 1 1 1 2 0 2 2 2 2 2 2 2 0 0 2 1 2 0 1 1 1 2 1 2 0 1 2 2 1 1 1 1 0 2 1 0 0 1 1 1 1 2 2 1 2 1 0 0 2 0 1 1 2 1 0 1 0 2 1 0 2 0 0 2 1 2 1 0 1 2 2 1 1 1 0 1 0 1 0 2 2 0 1 2 1 2 0 2 1 1 0 1 1 2 0 1 0 1 0 2 1 1 1 1 1 1 1 0 2 1 0 1 1 1 2 1 1 1 2 1 1 1 1 1 0 0 1 1 1 2 1 2 1 2 0 0 0 0 0 2 1 0 1 0 1 2 1 2 0 0 1 2 1 1 2 0 1 0 1 2 0 2 2 2 1 2 2 2 1 0 0 2 1 1 2 1 2 1 2 1 1 0 1 1 2 2 1 1 0 2 1 2 2 1 2 1 0 1 0 2 1 1 1 1 2 1 2 1 1 0 1 2 1 1 2 0 0 1 1 0 0 1 1 2 0 1 1 1 1 2 1 0 0 0 2 0 0 2 0 1 1 1 1 1 1 1 1 0 1 1 0 2 1 0 2 1 2 1 1 1 1 2 0 1 1 1 1 0 1 2 1 0 1 1 1 2 1 1 2 1 1 2 1 1 1 1 2 1 0 2 1 1 1 0 2 2 1 2 2 0 0 1 1 2 1 0 2 1 1 1 2 1 2 0 2 0 2 0 1 1 1 2 1 2 2 1 1 2 0 1 1 1 0 0 1 2 1 2 1 1 1 2 1 0 1 0 2 1 1 0 1 1 1 2 1 1 2 1 2 2 2 2 1 1 1 0 2 2 0 0 1 1 1 1 1 1 0 2 1 1 1 0 0 0 0 0 1 1 1 1 2 1 0 1 1 2 2 1 1 1 1 1 2 2 1 1 1 1 1 0 1 0 1 1 2 1 0 2 1 1 1 0 1 1 1 0 2 0 0 2 2 2 1 2 1 0 0 0 1 1 0 1 1 1 0 2 1 0 0 1 0 1 1 1 2 0 1 0 1 1 1 2 2 0 1 0 1 1 1 0 2 2 1 0 1 1 2 2 1 1 1 2 0 0 1 0 2 2 1 2 1 1 2 0 1 1 0 0 1 0 1 1 2 1 1 0 0 1 0 1 2 1 1 1 1 2 1 2 0 0 1 0 2 0 1 1 2 1 1 0 2 0 2 2 1 2 1 1 2 0 0 2 0 1 0 0 2 2 1 0 0 1 1 1 2 1 1 2 0 2 2 1 1 0 1 2 2 1 1 2 2 1 2 1 1 2 0 0 2 1 1 0 0 2 2 2 0 2 0 1 2 1 2 0 2 1 0 2 0 1 2 1 2 1 1 0 0 2 2 1 1 1 1 0 1 1 1 1 1 0 0 0 0 1 1 1 1 1 2 2 2 1 2 2 1 2 2 0 1 1 0 1 1 0 2 0 1 0 1 0 1 1 2 1 0 2 0 0 2 1 2 1 1 2 0 0 1 0 1 0 1 1 2 1 2 2 1 0 1 0 1 2 2 1 2 2 2 1 1 1 1 2 2 1 0 2 0 1 2 1 1 2 0 2 0 2 0 2 0 1 0 2 0 0 1 1 1 0 1 1 0 1 2 2 1 2 0 1 2 2 0 0 0 2 1 1 1 0 0 2 1 1 1 1 0 0 1 1 2 2 1 2 2 0 1 2 1 1 1 1 1 1 1 1 2 2 1 1 2 1 0 2 1 1 1 0 1 2 0 1 1 0 1 1 1 1 2 0 1 2 1 2 2 1 0 2 1 1 1 1 1 1 2 2 0 1 0 0 0 0 0 2 2 2 0 0 0 2 0 0 1 1 1 1 0 1 2 0 0 2 1 1 1 0 2 1 1 1 1 2 1 1 0 2 0 0 0 2 2 0 1 0 2 1 2 1 0 1 0 1 2 2 1 0 2 1 2 2 0 2 2 0 0 0 0 2 0 0 0 2 0 1 0 1 2 1 2 2 2 2 2 0 2 1 1 0 2 0 1 0 0 1 0 2 0 0 1 2 1 2 2 0 1 1 0 1 1 1 1 1 2 0 0 0 0 0 0 0 0 2 2 2 0 0 0 0 0 2 2 0 0 0 2 0 2 2 0 0 2 0 0 0 2 0 2 2 2 0 0 2 0 2 0 2 2 2 1 1 1 0 2 1 0 2 1 0 1 2 1 1 1 2 1 1 1 1 0 2 1 0 1 0 1 1 2 2 2 1 2 1 1 2 2 2 2 2 0 2 0 1 1 1 2 1 0 0 2 1 1 0 1 2 1 2 0 0 2 2 2 1 1 1 1 2 2 1 2 1 2 0 1 0 1 0 0 2 2 1 1 0 1 2 2 1 1 1 2 1 0 1 1 1 1 0 0 1 0 2 0 0 2 0 2 0 0 1 0 1 2 0 2 1 0 1 2 0 1 0 1 1 1 0 2 2 0 2 0 1 2 0 0 1 1 1 0 2 1 1 0 0 0 1 2 2 1 2 0 1 2 2 1 1 1 1 0 2 1 2 0 0 0 1 2 1 1 1 2 0 1 0 0 1 0 1 1 1 1 1 2 2 1 0 1 1 0 2 1 1 2 0 1 0 0 0 0 2 2 0 2 2 2 2 2 0 0 0 2 2 0 2 0 0 0 0 0 2 2 0 2 0 0 2 0 0 0 2 2 2 0 0 2 1 0 1 1 0 2 2 1 1 1 0 0 1 2 2 1 0 2 1 0 1 1 1 0 1 0 0 1 2 1 1 1 1 0 1 1 0 0 1 0 1 1 1 1 1 0 2 0 1 1 1 1 0 0 1 0 0 0 1 1 0 1 1 2 1 0 1 1 1 2 1 1 1 0 1 1 2 0 0 2 2 0 0 1 1 0 1 1 0 0 1 0 0 2 2 0 0 0 1 2 2 1 1 1 1 1 1 2 1 2 0 0 1 0 1 2 1 1 1 1 2 1 0 1 2 1 1 1 1 2 1 2 1 1 1 1 1 2 1 1 1 2 2 1 1 0 2 2 2 0 1 1 1 1 2 1 1 1 0 1 2 2 2 1 1 0 2 1 1 0 1 1 0 0 1 1 1 0 0 1 0 0 1 2 1 2 1 2 0 1 1 2 0 1 2 1 0 1 2 1 1 0 2 2 1 0 0 0 2 0 2 1 1 1 1 2 0 1 0 1 1 1 2 1 1 1 2 2 1 2 1 1 1 2 1 1 0 1 0 1 2 1 2 1 1 1 1 0 0 2 2 0 1 2 1 1 0 1 2 2 1 0 1 1 2 2 2 1 1 0 1 0 2 1 0 0 0 1 1 0 1 1 1 2 1 0 2 0 0 0 0 1 1 1 1 1 2 0 2 1 1 1 2 0 1 1 2 1 1 1 1 0 1 1 1 2 0 2 2 0 2 1 1 2 1 1 2 1 2 2 1 2 0 2 1 1 2 0 1 0 2 1 1 1 1 0 2 1 2 2 2 0 0 1 0 2 1 1 0 1 0 1 1 0 1 1 1 1 0 1 2 1 1 1 1 1 1 1 1 2 0 1 1 0 1 2 1 1 1 1 0 1 2 1 2 1 2 1 1 1 1 0 0 1 0 2 2 0 1 1 0 0 2 0 2 2 2 1 0 1 1 2 1 1 1 0 2 0 1 1 2 2 2 2 2 2 0 0 0 0 2 2 0 2 2 2 0 2 0 0 0 2 0 0 2 0 2 0 2 2 0 1 0 1 0 1 0 1 1 1 2 2 1 1 1 2 0 0 1 0 0 0 2 2 0 0 0 2 0 2 0 0 2 2 0 0 0 0 2 0 0 2 0 2 1 1 2 1 1 1 0 2 1 0 1 2 1 1 2 1 1 1 1 1 1 2 0 1 1 1 0 0 1 0 1 1 1 1 1 2 0 2 1 2 0 0 1 0 1 0 0 1 2 1 1 0 1 0 1 0 2 1 2 0 1 1 1 1 2 0 0 1 0 0 2 1 2 1 1 1 2 0 0 2 1 2 0 1 2 1 1 0 2 2 2 2 2 0 0 2 2 2 0 0 0 2 2 1 1 2 0 2 1 2 1 1 0 0 2 1 2 1 0 1 2 1 1 1 2 0 1 1 2 2 2 0 2 0 0 2 2 1 2 1 1 1 1 2 1 2 2 2 1 0 1 0 0 1 1 2 1 2 1 2 0 1 2 2 1 1 2 1 1 2 0 1 2 0 0 2 1 1 0 2 2 2 2 0 1 1 1 1 2 1 1 1 1 1 1 0 1 1 1 2 1 2 2 1 1 0 2 2 0 2 0 2 0 2 0 2 0 2 2 2 2 0 0 0 1 1 1 0 1 0 1 2 1 1 1 2 0 1 0 2 2 1 0 0 2 2 0 1 1 1 1 1 2 2 0 1 1 1 1 0 1 2 0 0 0 1 2 2 1 0 0 2 0 2 2 2 0 0 2 0 2 2 2 1 0 1 1 2 2 1 1 1 0 2 1 1 0 1 2 1 1 1 2 1 1 2 0 1 1 0 0 2 1 1 1 2 1 0 1 1 0 1 1 1 2 1 1 1 0 1 1 1 0 0 0 1 1 0 0 2 0 2 1 2 0 1 2 1 1 2 2 2 1 1 2 1 1 1 1 1 2 1 2 0 1 0 2 2 1 2 0 1 1 2 1 2 0 0 2 0 1 0 1 1 1 0 0 0 2 0 1 1 2 2 0 1 1 0 1 0 0 1 1 0 2 1 2 1 0 2 1 0 2 1 1 1 1 1 1 1 2 1 0 2 1 2 2 0 0 2 1 2 0 0 2 1 1 1 2 2 1 1 1 1 1 1 1 1 1 2 1 1 1 2 1 0 0 1 1 1 2 1 1 1 2 0 0 2 1 1 1 1 0 2 1 1 2 1 2 0 2 1 1 1 1 1 0 1 0 1 2 0 0 1 1 2 1 2 1 1 2 0 2 2 1 2 2 1 0 2 0 0 1 0 1 1 2 2 0 2 1 0 0 1 2 2 1 2 1 2 1 1 2 1 1 1 1 0 2 1 1 2 1 1 0 1 0 2 2 2 0 0 2 1 2 1 0 1 2 0 1 0 0 1 0 1 2 2 0 0 0 2 1 1 0 1 2 0 1 0 1 2 1 1 1 1 0 1 0 1 1 0 2 2 2 2 1 2 2 0 1 0 0 1 2 2 1 0 1 1 2 1 2 0 2 0 0 0 1 0 1 1 1 1 2 1 1 1 1 2 1 2 1 0 2 2 1 0 1 2 2 1 1 2 1 2 2 1 1 1 1 1 0 2 0 2 1 1 2 1 0 0 2 0 1 2 1 0 0 0 2 2 0 2 0 2 2 2 0 2 0 0 0 0 0 2 0 0 0 2 2 0 0 0 0 0 0 0 0 1 1 1 1 1 0 1 1 1 1 0 1 1 2 1 0 2 0 2 2 2 0 2 2 0 2 2 2 0 0 2 2 0 2 2 0 0 2 1 1 2 2 2 0 0 2 2 0 2 2 1 1 1 1 1 2 1 1 0 0 0 1 1 1 2 1 0 1 0 2 1 1 1 1 0 1 2 1 0 0 2 2 2 0 0 2 0 0 2 0 0 0 0 0 2 2 0 0 0 0 2 2 2 0 2 2 0 0 2 0 0 1 1 2 0 2 1 2 0 0 2 2 2 1 1 1 2 1 1 2 0 1 2 0 2 1 2 0 0 1 2 1 0 1 1 0 2 0 2 2 2 1 1 0 2 1 2 1 1 0 0 2 1 2 0 0 0 1 2 1 0 2 1 1 1 1 2 1 1 1 1 0 1 1 0 1 2 1 1 0 2 1 2 2 0 0 2 2 1 1 1 1 2 1 2 1 0 1 2 0 1 1 1 2 2 1 1 0 2 1 1 1 0 2 0 2 1 0 1 1 1 1 2 0 2 2 1 2 0 2 1 0 2 1 2 2 2 2 1 1 1 2 1 2 0 1 1 1 1 1 1 1 1 0 1 1 0 2 1 1 0 2 2 2 2 1 1 1 1 0 0 1 1 2 1 2 2 1 1 1 1 2 2 1 1 2 0 0 2 1 0 2 2 1 1 1 2 0 2 1 1 1 1 1 2 0 1 2 1 2 1 1 1 2 1 2 0 0 1 2 1 1 1 1 1 0 2 2 1 1 0 2 0 1 1 0 1 2 0 2 2 1 1 0 2 1 1 1 0 1 1 0 1 1 0 0 2 1 0 2 1 2 0 2 1 2 1 1 2 2 1 0 1 0 1 0 1 1 1 1 1 2 1 0 1 0 0 0 1 0 0 1 2 0 1 0 1 1 1 1 1 1 1 0 2 2 2 1 0 0 1 0 1 1 2 2 2 0 2 2 0 1 1 1 2 0 1 1 2 0 0 1 1 1 1 2 2 2 1 0 1 1 1 1 2 1 2 2 2 2 2 2 2 0 1 1 0 0 0 1 1 1 0 2 2 1 1 1 1 2 0 1 1 1 0 1 0 1 1 0 1 1 0 1 1 1 2 0 2 1 1 2 1 0 1 0 2 1 1 1 2 1 0 1 1 0 0 1 1 0 0 2 2 0 0 1 2 0 0 0 2 2 0 2 2 0 0 0 0 2 2 0 2 0 2 2 2 0 2 0 0 0 2 2 0 0 0 0 0 2 0 0 0 0 2 2 0 0 0 2 0 0 0 2 0 0 2 2 0 2 2 0 2 0 2 0 0 1 0 0 2 2 1 2 2 0 1 1 1 0 2 2 0 1 1 0 0 0 1 2 1 0 0 1 1 0 1 0 1 2 1 1 1 1 0 1 1 1 2 2 0 1 2 0 1 0 2 1 1 1 1 1 1 1 1 2 2 2 1 2 0 2 2 1 1 1 2 1 2 1 1 2 0 1 2 1 0 1 2 1 0 2 2 0 2 1 0 1 1 2 1 0 2 1 1 0 1 1 2 1 1 2 2 1 2 2 1 1 1 2 1 2 2 0 0 0 0 2 1 0 1 1 1 2 1 2 1 2 1 1 1 1 1 1 2 0 2 0 1 1 0 1 1 0 1 1 1 1 1 2 1 1 1 0 1 2 1 1 1 1 2 1 1 1 2 1 0 0 0 1 1 1 1 1 0 1 0 2 2 2 0 2 0 2 0 0 2 0 2 0 2 2 2 0 2 0 2 2 0 2 2 2 0 0 0 0 2 2 2 2 2 1 2 1 0 2 1 1 2 1 1 1 0 1 1 2 1 1 2 1 1 1 1 1 2 2 1 2 2 1 2 1 1 1 1 1 1 1 1 2 0 1 1 1 0 2 1 2 0 2 1 0 1 1 1 1 2 0 1 0 1 1 0 1 1 0 1 1 1 1 2 2 1 2 1 0 0 0 0 0 1 2 2 2 0 0 0 0 2 0 2 2 0 0 0 0 1 1 1 1 1 1 1 0 2 0 2 2 1 1 1 1 1 1 1 1 2 1 0 1 2 1 1 0 1 0 2 1 1 1 1 1 1 1 1 1 1 1 0 1 2 1 2 2 0 0 0 0 1 2 1 2 0 1 1 1 1 2 1 1 1 1 1 1 0 2 1 1 1 0 2 2 1 1 1 1 1 1 1 2 0 0 1 1 1 2 0 0 1 2 2 1 1 1 0 2 1 2 2 1 1 2 1 1 0 2 2 2 0 2 0 2 0 2 2 0 2 2 2 0 0 0 0 2 1 0 0 0 1 1 1 0 0 1 1 1 1 1 2 1 1 0 0 0 2 1 2 2 1 1 2 2 1 1 2 2 2 2 1 0 2 2 2 1 2 1 1 1 0 1 0 1 2 0 1 1 1 0 1 1 1 2 2 0 2 0 1 2 1 2 0 0 2 1 1 0 2 2 2 1 0 2 0 1 2 0 1 0 1 1 1 1 0 2 0 1 0 1 1 1 1 1 2 2 0 2 0 1 1 1 1 0 2 2 1 1 0 1 1 0 0 1 0 1 2 2 0 0 0 1 2 1 1 0 0 0 1 2 1 0 0 1 1 1 0 1 1 2 1 2 1 1 0 1 1 2 0 1 0 0 1 1 1 2 0 1 1 1 2 1 1 0 1 1 1 2 2 2 0 1 1 0 2 1 1 1 0 2 0 1 2 1 2 0 0 1 1 0 0 0 1 2 2 0 1 1 1 2 1 0 1 0 2 0 2 1 0 2 0 2 0 2 2 2 0 0 0 0 2 0 2 0 2 2 2 2 0 0 0 2 2 0 2 0 0 0 2 2 0 2 2 0 2 2 0 0 2 0 0 0 2 0 2 0 0 0 0 2 0 2 0 2 0 0 2 0 0 0 2 0 0 2 0 2 2 2 0 0 0 0 0 2 0 0 0 2 2 0 0 0 0 0 0 0 2 2 0 0 2 2 0 2 0 1 2 1 2 1 1 1 1 1 1 1 1 0 1 2 1 1 1 1 1 1 0 1 2 1 0 1 1 1 0 0 1 0 1 0 2 2 2 1 2 0 1 1 1 1 2 0 1 1 1 1 2 2 2 1 1 1 2 2 1 2 1 2 0 2 2 0 1 1 2 1 0 0 0 2 1 1 1 2 2 0 2 0 2 1 1 0 2 1 1 2 1 1 0 2 1 0 1 2 0 2 2 2 1 0 0 1 1 0 2 0 0 1 2 1 0 0 1 1 0 1 1 2 2 2 1 1 1 0 1 1 0 1 1 1 1 1 1 1 1 0 1 1 1 2 1 1 1 1 0 0 0 2 2 0 2 0 2 2 0 2 2 2 2 2 0 2 2 2 0 0 0 0 2 0 2 2 2 1 1 2 1 2 0 1 1 1 1 1 1 1 0 1 1 2 2 1 1 1 2 0 1 2 2 1 0 0 2 2 1 1 2 0 1 1 2 1 0 1 1 2 1 1 1 1 1 1 1 2 2 1 0 1 2 2 0 1 1 0 1 2 1 1 1 1 2 0 1 1 1 0 2 1 1 2 0 2 1 0 0 0 1 2 2 1 1 1 2 0 1 1 1 1 2 1 1 1 1 2 1 0 2 1 1 2 0 2 1 1 1 0 1 2 1 2 0 2 0 2 2 1 0 1 1 1 1 0 1 1 0 0 2 1 0 2 2 1 0 1 1 1 0 2 2 1 1 0 1 1 1 2 2 2 0 1 2 1 1 1 1 0 1 2 1 0 1 1 1 1 1 0 2 1 0 0 1 1 0 0 1 1 2 0 1 2 2 1 2 1 1 0 2 2 1 0 1 2 1 0 0 0 2 1 2 1 1 1 1 1 2 0 1 0 1 0 1 1 0 0 1 1 1 1 0 1 1 2 0 1 1 0 1 1 0 0 1 0 2 0 0 2 2 0 0 0 0 2 0 0 0 0 0 2 2 2 0 0 0 1 1 0 2 2 2 0 0 2 2 2 2 0 0 2 0 0 2 2 1 2 0 2 1 1 1 0 2 1 1 2 0 2 0 0 0 0 0 2 2 0 2 0 0 2 0 0 0 0 0 2 2 0 2 0 0 0 2 2 2 2 1 1 0 2 2 1 1 0 0 0 0 2 2 1 1 2 1 1 1 1 2 1 1 0 0 1 1 1 1 1 1 0 1 1 1 1 0 0 1 0 1 1 0 1 1 1 1 1 1 2 1 1 1 0 1 1 0 1 0 1 1 1 1 0 0 2 1 1 2 0 2 2 1 0 2 1 0 1 1 1 2 0 1 1 1 1 2 1 0 0 1 1 1 1 1 2 0 1 2 1 1 0 1 0 1 0 0 1 2 2 0 0 0 1 2 2 0 2 2 2 0 0 0 2 2 2 2 0 0 0 1 1 1 1 1 1 1 2 2 1 0 1 1 1 2 1 0 2 2 1 1 1 1 1 2 0 0 1 1 2 0 1 1 0 2 1 0 1 1 1 1 1 0 1 1 1 0 2 1 2 0 2 0 0 1 1 1 0 1 0 1 1 1 2 1 1 0 2 1 2 1 0 0 1 0 1 1 1 1 1 2 1 1 1 1 1 1 0 1 1 0 1 2 0 1 1 0 2 1 1 1 0 1 1 2 0 1 1 1 2 1 1 0 2 0 0 1 1 1 1 1 2 2 2 1 2 2 0 1 1 0 2 0 2 2 1 0 1 1 1 1 1 1 1 0 2 1 0 0 0 0 2 1 0 2 2 2 1 1 1 1 1 0 0 2 1 1 1 1 1 2 1 1 2 0 1 1 2 1 1 0 0 1 1 2 2 0 1 2 1 1 1 1 2 1 1 1 1 1 1 2 1 1 1 1 2 1 1 1 0 1 0 0 2 2 0 0 0 2 0 2 2 2 2 2 2 0 0 2 0 0 2 0 2 2 2 0 2 0 0 1 1 2 1 1 1 1 0 2 1 0 1 2 0 2 2 1 1 2 0 0 2 2 2 0 0 2 0 0 2 0 0 2 0 0 0 0 1 1 1 0 2 0 2 2 0 1 2 0 0 0 0 1 0 1 2 1 0 0 0 0 1 2 2 1 1 0 1 1 0 0 1 1 0 1 1 1 1 1 2 1 1 1 2 1 2 2 1 2 0 2 2 1 0 2 1 0 1 0 1 1 0 1 0 1 2 1 0 0 1 1 1 1 0 1 0 2 2 0 2 1 1 2 1 1 0 2 1 1 2 1 1 0 0 0 2 1 2 2 2 0 2 1 1 0 2 0 2 1 1 2 1 0 0 0 2 2 0 0 2 2 0 2 2 2 2 2 0 2 0 2 2 0 2 2 0 0 0 0 0 0 2 0 0 0 2 0 0 2 0 2 2 2 0 2 0 2 0 0 0 0 2 1 0 1 1 1 2 0 2 0 0 1 1 2 0 0 0 2 1 0 1 2 1 1 1 1 2 1 2 0 1 0 0 2 0 2 2 1 1 1 0 0 1 1 0 1 0 0 0 0 2 0 2 2 0 2 0 2 2 2 2 0 0 0 2 2 0 0 2 2 2 0 0 0 2 0 0 0 2 2 1 1 0 2 1 2 1 0 0 0 1 0 1 1 1 2 1 0 2 2 2 1 2 1 0 2 0 2 0 0 0 2 0 0 0 2 2 2 2 2 0 0 0 2 2 2 2 0 2 0 2 2 2 0 0 1 1 1 2 0 0 1 1 1 1 1 0 1 1 1 2 2 0 2 2 1 1 0 0 1 2 1 2 0 1 0 1 1 1 1 1 0 0 1 0 2 1 1 2 2 2 0 1 1 2 1 1 1 1 1 1 1 0 1 1 1 1 1 1 0 2 0 0 0 2 0 0 0 2 2 2 2 0 0 0 1 1 1 2 2 0 2 2 1 1 1 2 2 1 0 2 0 1 2 1 2 0 1 1 2 1 2 1 0 1 1 1 0 2 0 0 2 2 0 2 2 0 0 2 2 0 0 2 0 0 0 2 2 0 0 0 0 0 2 0 1 1 1 2 1 0 1 1 0 1 0 1 2 1 1 2 1 1 0 2 1 1 1 1 2 2 1 1 1 1 1 0 1 1 0 0 1 1 1 0 1 1 0 0 2 0 2 1 2 1 1 1 0 1 1 2 1 0 0 2 2 1 1 2 1 1 1 1 2 1 2 1 2 2 1 1 2 2 1 1 2 1 1 1 1 0 1 1 1 0 0 0 0 1 0 0 0 2 1 2 2 1 0 0 1 0 0 1 0 1 0 0 1 1 2 1 2 1 1 1 0 1 1 1 1 1 0 1 2 1 1 0 2 0 0 1 2 0 0 0 2 0 0 2 2 2 2 2 2 2 2 2 0 2 2 2 0 0 2 2 0 1 1 1 2 2 1 1 0 0 2 0 0 1 1 2 1 1 1 1 2 2 1 1 1 1 1 1 1 0 1 0 1 1 1 1 1 0 1 1 1 0 1 0 0 0 1 1 0 1 0 1 0 0 2 1 1 0 1 0 1 1 2 1 2 1 2 2 2 0 0 2 1 1 0 2 1 1 1 2 1 1 0 0 1 0 2 1 1 1 0 2 2 1 0 2 0 1 1 1 0 2 2 2 0 2 0 0 0 0 0 2 1 0 1 2 1 1 1 2 2 0 1 1 2 0 0 1 1 0 1 1 1 1 2 2 2 2 1 2 2 0 1 0 0 1 1 1 1 2 1 0 2 1 0 2 0 1 1 1 1 2 0 1 1 1 1 0 0 2 0 1 2 0 2 0 1 2 0 2 0 0 1 2 2 1 2 1 2 2 1 1 1 2 1 2 0 2 1 1 1 1 0 2 0 1 0 1 2 0 1 1 2 1 2 1 2 2 1 2 1 1 0 1 2 1 0 1 1 1 0 1 1 2 1 2 0 1 1 2 0 1 2 1 0 0 2 2 1 1 1 1 0 1 1 2 0 1 0 1 0 0 0 1 1 1 2 1 1 0 2 1 2 1 0 1 2 2 2 1 2 1 0 1 0 2 1 1 2 2 1 1 1 2 1 1 2 0 1 0 1 1 1 1 1 0 2 1 1 0 1 2 0 2 1 2 1 1 1 0 2 1 2 1 0 2 0 1 1 1 1 1 1 1 1 1 1 0 1 1 1 1 1 1 1 2 1 2 0 1 1 1 2 1 1 2 2 2 1 0 1 1 1 0 2 0 2 1 1 2 1 1 2 1 2 1 0 2 0 2 0 1 1 1 0 2 1 0 0 2 1 1 0 0 1 1 1 1 1 0 2 1 1 1 1 1 0 1 2
 35 1.749325275000000 -0.6138755680000000
[truncated: 67,033,381 more chars]
