# Supplementary material for: Genomic selection and complex trait prediction using a fast EM algorithm applied to genome-wide markers
Source: BMC Bioinformatics. 2010 Oct 22;11:529. doi: 10.1186/1471-2105-11-529 (PMC3098088; doi:10.1186/1471-2105-11-529)
Supplement: Additional file 3 — emBayesB.zip. The zip file "emBayesB.zip" contains the Fortran 90 source code "emBayesB_gs.f90" and the Windows executable "emBayesB_gs.exe" for the emBayesB program. A readme file gives instructions on using the program and the input/output files. The two input data files "emBayesB_input*.txt" are also in the zip file. [file 1471-2105-11-529-S3.ZIP › emBayesB__readme.txt]

Brief instructions and I/O for the Fortran 90 program emBayesB_gs.f90
---------------------------------------------------------------------

The Windows executable can be run by simply double clicking the file emBayesB_gs.exe.
The program looks for input from 2 input files and writes output to the screen as well as to 8 output files,
all in the same directory as the executable emBayesB_gs.exe

A brief description of the 2 input files and 8 output files are as follows:

emBayesB_input1.txt             This input file specifies the parameters for emBayesB
emBayesB_input2.txt             This input file contains the training data (y,B,tbv) and the validation data (B,tbv)

emBayesB_iterations_ru.txt      This output file gives convergence information for each iteration of each algorithm
emBayesB_Est_Summary_ru.txt     This output file summaries data and results for the training dataset
emBayesB_Val_Summary_ru.txt     This output file summaries data and results for the validation dataset
Gammas_4_selected_SNPs_ru.txt   This output file gives the prob. of each SNP being in LD with QTL ie. gammaHat(j)
gHats_4_selected_SNPs_ru.txt    This output file gives the estimated effect for each SNP ie. gHat(j)
ebv_n_tbv_Val_ru.txt            This output file gives the genomic ebv and tbv for each individual in validation dataset
SNP_to_monitor_for_gamma_ru.txt (If used) This output file gives index value of SNP to monitor as their gammas are > GammaMR
monitored_SNP_gammas_ru.txt     (If used) This output file gives the gammaHats of the monitored SNP

**** emBayesB_input1.txt *****
The parameters are read from emBayesB_input1.txt in freefield format as follows:

 4665     ! (=nData) = number records in the training or estimation dataset used to estimate the SNP effects
 1200     ! (=nDataV) = number records in the validation dataset(0=no validation)
 5726     ! (=nSNP)= number SNP with MAF >= 5%
 0        ! (=best%) if not 0 then the best% of individuals are also used to calculate the correlation of tbv and ebv
 0.01     ! (=Gamma) = initial guessed fraction of SNPs in LD with QTL
 72       ! LambdaBound = an upper bound on lambda during the iterations       163(.1)   93(.3)   72(.5)   61(.7)   54(.9)
 0.5      ! heritability
 1.49     ! SD of error e in y=Bg+e [=SQRT[(1-h2)*Vp]=SQRT{(1-h2)*4.42}]      1.99(.1) 1.76(.3) 1.49(.5) 1.15(.7) 0.66(.9)
 1     ! first algorithm to use      (1=ICE, 2=emBayesB only g estimates, 3=emBayesB all estimates,
 5     ! last  algorithm to use       4=Least Squares using all SNP in model & 5=BLUP)
 1     ! Successive Over Relaxation to speed up convergence (usually 1.0)
 0     ! monitor gamma of selected SNP over iters (0=no,1=yes,2=only output SNP with converged gamma>p ie. select SNP)
 1     ! (=nValGrps) = no. Grps (no. animals/group in Validat. data = nDataVtot/no. groups (eg. = 1200/3 = 400 per group)

**** emBayesB_input2.txt *****
The training data and validation data are given in emBayesB_input2.txt in a freefield format.
There are two lines for each individual.
Line 1 gives an id, true breeding value and the phenotypic value for the individual.
                id is an integer. All others are real.
Line 2 gives the number of reference alleles (0,1,2) for each of the m SNP markers.
                B and BVal are real matrices.
The fortran read statements are as follows:
 read(8,*)                               	! skip the title line for the Training data
 do i=1,nData
  read(8,*) id, tbv(i), yDat(i)            	! for animal i, input id, tbv, y &
  read(8,*) (B(i,j), j=1,nSNP)			!  the genotype (0,1,2) of each SNP ( 0='0_0', 1='0_1', 2='1_1')
 enddo
 read(8,*)                               	! skip the title line for the Validation data
 do i=1,nDataV
  read(8,*) id, tbvV(i)                         ! for animal i, input id, tbv &
  read(8,*) (BVal(i,j), j=1,nSNP)	        !  the genotype (0,1,2) of each SNP ( 0='0_0', 1='0_1', 2='1_1')
 enddo
